# Supplementary material for: Both host and parasite non-coding RNAs co-ordinate the regulation of macrophage gene expression to reduce pro-inflammatory immune responses and promote tissue repair pathways during infection with fasciola hepatica
Source: RNA Biol. 2024 Sep 30;21(1):62–77. doi: 10.1080/15476286.2024.2408706 (PMC11445894; doi:10.1080/15476286.2024.2408706)
Supplement: Sais et al_Supplementary Table 6.xlsx [file KRNB_A_2408706_SM6373.xlsx]

## Sheet: Supplementary Table 6.1
Sais et al. Nc-RNAs of host macrophages during helminth infection
Supplementary Table 6.1: Predicted mmu mRNA targets of Fasciola hepatica miRNAs and their expression in macrophages during infection (adjusted p-vapue <0.05 cut off).
Fhe-miRNA	fhe-miRNA counts			Predicted Target	mmu mRNA Log2FC (Timepoint vs Uninfected)			mRNA present in IDB
	6hrs	18hrs	5 days		6hrs	18hrs	5 days
fhe-miR-125a-5p	0	20	0	Abl2	0	-2.49341	-1.40523	No
fhe-miR-125a-5p	0	20	0	Akap5	0	-1.94289	-1.30908	No
fhe-miR-125a-5p	0	20	0	Arid3a	0	0	-1.22393	No
fhe-miR-125a-5p	0	20	0	Dnajb5	-0.566749	-3.20808	-1.96934	No
fhe-miR-125a-5p	0	20	0	Gpt2	0	-2.09958	0	No
fhe-miR-125a-5p	0	20	0	Kcnh1	1.47829	-2.07541	-1.48649	No
fhe-miR-125a-5p	0	20	0	Pabpn1l	-0.765415	-2.488	-2.77219	No
fhe-miR-125a-5p	0	20	0	Paip2b	-0.971494	-1.50889	-1.22013	No
fhe-miR-125a-5p	0	20	0	Parp14	0.754951	-2.19951	-2.0318	No
fhe-miR-125a-5p	0	20	0	Plekhm1	1.23334	0	-0.945481	No
fhe-miR-125a-5p	0	20	0	Ppif	0	-3.3649	-3.61269	No
fhe-miR-125a-5p	0	20	0	Ppm1e	-0.839319	-1.9489	0	No
fhe-miR-125a-5p	0	20	0	Sgsh	0	-1.25863	-2.05804	No
fhe-miR-125a-5p	0	20	0	Slc1a2	0	-4.67117	-5.00531	No
fhe-miR-125a-5p	0	20	0	Slc23a2	0	0	0	No
fhe-miR-125a-5p	0	20	0	St6galnac5	-1.06273	-3.5859	-2.29795	No
fhe-miR-125a-5p	0	20	0	Ttpal	0	-1.82154	-1.23058	No
fhe-miR-125a-5p	0	20	0	Fgfr3	0.572056	-1.76126	-1.0138	No
fhe-miR-125a-5p	0	20	0	Rnf26	1.77108	0	-1.56197	No
fhe-miR-125a-5p	0	20	0	Cd82	0	-1.65974	-2.22794	No
fhe-miR-125a-5p	0	20	0	Gipc1	0	-1.43362	-1.95218	No
fhe-miR-125a-5p	0	20	0	Herc1	-1.8215	-2.24644	-1.37133	No
fhe-miR-125a-5p	0	20	0	Tor3a	-1.60988	-1.33851	0	No
fhe-miR-125a-5p	0	20	0	Gm12216	0.500749	-1.87488	-1.62305	No
fhe-miR-125a-5p	0	20	0	Fam210a	-0.438483	-1.43906	0	No
fhe-miR-125a-5p	0	20	0	Nod1	-5.386	-2.68595	-1.39341	Yes
fhe-miR-125a-5p	0	20	0	Gna12	0	-1.25003	-1.52171	No
fhe-miR-125a-5p	0	20	0	Greb1l	1.72967	-1.64382	0	No
fhe-miR-125a-5p	0	20	0	Asns	0	0	0	No
fhe-miR-125a-5p	0	20	0	Smurf1	2.48902	-1.6087	-1.91595	No
fhe-miR-125a-5p	0	20	0	Lrrk1	0	0	0	No
fhe-miR-125a-5p	0	20	0	Tmem184b	0	-2.48838	-1.45629	No
fhe-miR-125a-5p	0	20	0	Wsb2	0	-1.53223	-1.69425	No
fhe-miR-125a-5p	0	20	0	Ankrd13b	0.849422	-2.55577	-3.02088	No
fhe-miR-125a-5p	0	20	0	Tnip2	0.354281	-1.48257	-1.14223	No
fhe-miR-125a-5p	0	20	0	Wdr81	1.16754	0	-1.10383	No
fhe-miR-125a-5p	0	20	0	Pik3ip1	0.336467	-1.23006	-1.55979	No
fhe-miR-125a-5p	0	20	0	Il34	0	-2.77968	-2.90766	No
fhe-miR-125a-5p	0	20	0	Tpcn1	0.345679	-1.25507	-1.16787	No
fhe-miR-125a-5p	0	20	0	Cfap77	3.53561	0	0	No
fhe-miR-125a-5p	0	20	0	Gipc3	0.654108	-2.65444	-5.21271	No
fhe-miR-125a-5p	0	20	0	Alx4	-1.13205	-2.03936	-2.13351	No
fhe-miR-125a-5p	0	20	0	Knop1	-1.76304	0	0	No
fhe-miR-125a-5p	0	20	0	Cdadc1	0	-2.78089	-4.54341	No
fhe-miR-125a-5p	0	20	0	Timmdc1	0	-2.89381	0	No
fhe-miR-125a-5p	0	20	0	Ddx51	0.693238	-1.76868	-0.751015	No
fhe-miR-125a-5p	0	20	0	Sla	0	-1.58701	0	No
fhe-miR-125a-5p	0	20	0	Hmbox1	0	-1.9142	-1.61683	No
fhe-miR-125a-5p	0	20	0	Prrx2	-2.69433	-2.78855	-2.63117	No
fhe-miR-125a-5p	0	20	0	P2rx7	0	-2.30996	-3.45858	Yes
fhe-miR-125a-5p	0	20	0	Zbtb46	1.35611	-1.30918	0	No
fhe-miR-125a-5p	0	20	0	Stum	-2.19646	-4.7246	-3.82483	No
fhe-miR-125a-5p	0	20	0	Rab42	2.48924	0	0	No
fhe-miR-125a-5p	0	20	0	Tmem109	-0.756139	-4.75147	-4.36379	No
fhe-miR-125a-5p	0	20	0	Anapc11	0	-1.74611	0	No
fhe-miR-125a-5p	0	20	0	Cep68	-2.90715	-1.88511	-0.533825	No
fhe-miR-125a-5p	0	20	0	Sec14l5	-2.38192	-4.46134	-1.95713	No
fhe-miR-125a-5p	0	20	0	Usp35	-1.24117	-1.45431	-1.17204	No
fhe-miR-125a-5p	0	20	0	Madd	-0.645589	-2.30316	-1.027	No
fhe-miR-125a-5p	0	20	0	Tmem218	0.878194	-1.40686	0	No
fhe-miR-125a-5p	0	20	0	Ash2l	1.12356	-2.19389	-1.47069	No
fhe-miR-125a-5p	0	20	0	Amz2	0	-0.951281	0	No
fhe-miR-125a-5p	0	20	0	Lhfpl2	-1.00933	-1.46133	-0.663667	No
fhe-miR-125a-5p	0	20	0	Pycr1	0	-1.0873	-0.651973	No
fhe-miR-125a-5p	0	20	0	Srrm3	0.573746	-6.70666	-2.73283	No
fhe-miR-125a-5p	0	20	0	Acads	0	-3.27797	0	No
fhe-miR-125a-5p	0	20	0	Slit1	0	-1.56511	-1.9353	No
fhe-miR-125a-5p	0	20	0	Rin3	0.786685	-1.56078	-2.08491	No
fhe-miR-125a-5p	0	20	0	Limk2	0	-0.950182	-2.86218	No
fhe-miR-125a-5p	0	20	0	Mgme1	1.4751	0	0	No
fhe-miR-125a-5p	0	20	0	Fam83g	-1.39302	-1.97884	-1.94955	No
fhe-miR-125a-5p	0	20	0	Barhl1	-0.859538	-1.1339	0	No
fhe-miR-125a-5p	0	20	0	Il16	0	-1.22246	0	No
fhe-miR-125a-5p	0	20	0	Mast4	1.14362	-1.7676	-1.66604	No
fhe-miR-125a-5p	0	20	0	Castor2	0	-1.76333	-1.29567	No
fhe-miR-125a-5p	0	20	0	Tmem235	-1.46399	0	0	No
fhe-miR-125a-5p	0	20	0	Coa4	1.61269	0	0	No
fhe-miR-125a-5p	0	20	0	Rabl2	0	-2.65715	-4.57473	No
fhe-miR-125a-5p	0	20	0	Zfyve26	1.27437	0	0	No
fhe-miR-125a-5p	0	20	0	Tchp	0	-1.37472	-0.940871	No
fhe-miR-125a-5p	0	20	0	Ceacam19	4.17416	-1.7433	0	No
fhe-miR-125a-5p	0	20	0	Cbfa2t3	0	-2.31973	-2.43141	No
fhe-miR-125a-5p	0	20	0	Cnnm2	1.32934	-1.36957	-1.1577	No
fhe-miR-125a-5p	0	20	0	Hk2	0	-1.95897	-1.19232	No
fhe-miR-125a-5p	0	20	0	Shisal1	2.60567	-5.42283	-4.2464	No
fhe-miR-125a-5p	0	20	0	Gnao1	-1.59894	-1.16768	0	No
fhe-miR-125a-5p	0	20	0	Map3k11	0	-1.21586	-1.18728	No
fhe-miR-125a-5p	0	20	0	Tmem121b	1.23819	-2.34805	-2.03249	No
fhe-miR-125a-5p	0	20	0	Fam171a2	0.590131	-1.0862	-1.33892	No
fhe-miR-125a-5p	0	20	0	Zzz3	0.91766	0	0	No
fhe-miR-125a-5p	0	20	0	Faap100	0	0	0	No
fhe-miR-125a-5p	0	20	0	Cnnm1	0	-2.79945	-2.77326	No
fhe-miR-125a-5p	0	20	0	Gucd1	-1.65549	-0.862971	-1.16264	No
fhe-miR-125a-5p	0	20	0	Gpr55	-3.84622	-2.31884	-3.33811	No
fhe-miR-125a-5p	0	20	0	Nkd2	0	-2.58211	0	No
fhe-miR-125a-5p	0	20	0	Syt15	-3.00514	-1.74947	0	No
fhe-miR-125a-5p	0	20	0	Slc66a1	0	-1.77187	-1.77598	No
fhe-miR-125a-5p	0	20	0	Tfdp2	0	-5.47433	-2.53283	No
fhe-miR-125a-5p	0	20	0	Mthfr	0	-1.95187	-1.82061	No
fhe-miR-125a-5p	0	20	0	Lmbrd1	0.310309	-1.13501	-2.86294	No
fhe-miR-125a-5p	0	20	0	Acad12	-0.806334	-1.48058	-1.89182	No
fhe-miR-125a-5p	0	20	0	Adra1d	0	-4.44706	-4.71892	No
fhe-miR-125a-5p	0	20	0	Klhl21	1.33486	-1.29452	-1.89159	No
fhe-miR-125a-5p	0	20	0	Wdcp	-2.42488	-3.63305	-3.87311	No
fhe-miR-125a-5p	0	20	0	E2f1	0	0	0	Yes
fhe-miR-125a-5p	0	20	0	Dclk2	0	-2.59158	-1.6886	No
fhe-miR-125a-5p	0	20	0	Pear1	0	-3.85976	-3.16494	No
fhe-miR-125a-5p	0	20	0	Avil	0	-1.54895	0	No
fhe-miR-125a-5p	0	20	0	Cibar2	0.620332	-1.50433	-1.41026	No
fhe-miR-125a-5p	0	20	0	Mrpl55	1.02336	-2.49848	0	No
fhe-miR-125a-5p	0	20	0	Hmgcr	0	-2.89967	-1.3161	No
fhe-miR-125a-5p	0	20	0	Kif26b	0	-4.30634	0	No
fhe-miR-125a-5p	0	20	0	Kirrel3	1.64303	-2.24947	0	No
fhe-miR-125a-5p	0	20	0	Fnbp1	-1.77015	0	-1.2698	No
fhe-miR-125a-5p	0	20	0	Spaca9	0	0	0	No
fhe-miR-125a-5p	0	20	0	Rps6	0	0	0	No
fhe-miR-125a-5p	0	20	0	Hjurp	-1.56983	-1.47883	0	No
fhe-miR-125a-5p	0	20	0	Bcat1	0	0	-2.41455	No
fhe-miR-125a-5p	0	20	0	Strada	0.52266	-3.26238	-3.1535	No
fhe-miR-125a-5p	0	20	0	Fkbp15	-1.43024	-2.03288	-0.609159	No
fhe-miR-125a-5p	0	20	0	Zfp931	0.37562	-1.29073	0	No
fhe-miR-125a-5p	0	20	0	Crb2	0.512276	-1.09528	-1.16611	No
fhe-miR-125a-5p	0	20	0	Zfp518a	-2.07779	-5.47157	-4.87222	No
fhe-miR-125a-5p	0	20	0	Ubr7	0.314099	-2.07464	0	No
fhe-miR-125a-5p	0	20	0	Ptpn7	-0.758417	-1.46558	-1.02056	No
fhe-miR-125a-5p	0	20	0	Shtn1	1.44203	0	0	No
fhe-miR-125a-5p	0	20	0	Man1b1	-1.67317	-1.2077	-1.25929	No
fhe-miR-125a-5p	0	20	0	C77080	-1.52261	-1.30561	-1.28107	No
fhe-miR-125a-5p	0	20	0	Tnfaip3	0	0	0	Yes
fhe-miR-125a-5p	0	20	0	Avl9	-1.11837	-2.10248	-3.90053	No
fhe-miR-125a-5p	0	20	0	Rfx5	0	-1.60347	0	No
fhe-miR-125a-5p	0	20	0	Snx18	-1.04708	-0.840691	-0.84031	No
fhe-miR-125a-5p	0	20	0	Cecr2	-1.89017	-3.38329	-2.12369	No
fhe-miR-125a-5p	0	20	0	Wnt11	0	0	0	No
fhe-miR-125a-5p	0	20	1	Adamts7	-3.46082	-1.00515	0	No
fhe-miR-125a-5p	0	20	1	Bcl2l13	0	-1.10519	0	No
fhe-miR-125a-5p	0	20	1	Btbd9	0.60448	-1.24929	-0.490134	No
fhe-miR-125a-5p	0	20	1	Ctdspl	0	-2.02641	0	No
fhe-miR-125a-5p	0	20	1	Dnajc19	0	-1.40856	0	No
fhe-miR-125a-5p	0	20	1	Gnb4	0	-1.48869	0	No
fhe-miR-125a-5p	0	20	1	Naa25	1.64704	-1.02153	-1.14292	No
fhe-miR-125a-5p	0	20	1	Psmb7	0	-1.49305	0	No
fhe-miR-125a-5p	0	20	1	Smcr8	0	-1.80751	0	No
fhe-miR-125a-5p	0	20	1	Tax1bp3	0	-1.26157	0	No
fhe-miR-125a-5p	0	20	1	Sema4d	0	-1.11164	-0.673262	No
fhe-miR-125a-5p	0	20	1	Prpf38a	0	-1.6157	0	No
fhe-miR-125a-5p	0	20	1	Srcin1	0	-4.41826	0	No
fhe-miR-125a-5p	0	20	1	2410004P03Rik	0	-4.41887	0	No
fhe-miR-125a-5p	0	20	1	Mdn1	0	-3.93908	0	No
fhe-miR-125a-5p	0	20	1	Dennd3	0	-2.20332	-2.23264	No
fhe-miR-125a-5p	0	20	1	Cdkn2b	0	-1.22506	0.779572	No
fhe-miR-125a-5p	0	20	1	Prelid3a	0	-1.77457	0	No
fhe-miR-125a-5p	0	20	1	Chmp4c	0	-1.12791	0	No
fhe-miR-125a-5p	0	20	1	Nsd2	-1.15332	-1.25041	0	No
fhe-miR-125a-5p	0	20	1	Lgals12	0	-4.17005	0	No
fhe-miR-125a-5p	0	20	1	Aqp7	0	-4.7972	-2.04509	No
fhe-miR-125a-5p	0	20	1	Numa1	-2.53695	-1.04144	-0.569316	No
fhe-miR-125a-5p	0	20	1	Jam3	0	-1.89261	1.30413	Yes
fhe-miR-125a-5p	0	20	1	Mettl16	0	-2.37119	0	No
fhe-miR-125a-5p	0	20	1	Slc46a3	0	-1.05727	0	No
fhe-miR-125a-5p	0	20	1	Dcaf7	0	-2.26207	0	No
fhe-miR-125a-5p	0	20	1	Bdkrb2	0	-2.69909	-3.97442	No
fhe-miR-125a-5p	0	20	1	P2rx4	-1.05941	-1.23968	-1.00479	No
fhe-miR-125a-5p	0	20	1	Hmgxb4	0	-3.14471	-2.46377	No
fhe-miR-125a-5p	0	20	1	Trpv3	0	-1.36886	1.67532	No
fhe-miR-125a-5p	0	20	1	Tango6	0	-2.38962	0	No
fhe-miR-125a-5p	0	20	1	Dok7	0	-2.1582	0	No
fhe-miR-125a-5p	0	20	1	Nemf	0	-1.09599	0	No
fhe-miR-125a-5p	0	20	1	Mterf4	0	-1.65026	0	No
fhe-miR-125a-5p	0	20	1	Ubxn4	0	-2.5835	0	No
fhe-miR-125a-5p	0	20	1	Kcnk3	0	-2.83346	0	No
fhe-miR-125a-5p	0	20	1	Smim4	0	-3.43654	0	No
fhe-miR-125a-5p	0	20	1	Arpc3	0	-1.67111	0	No
fhe-miR-125a-5p	0	20	1	Glp1r	0	-1.41522	0	No
fhe-miR-125a-5p	0	20	1	Slamf7	0	-1.08734	0	No
fhe-miR-125a-5p	0	20	1	Lcorl	0	-3.82599	0	No
fhe-miR-125a-5p	0	20	1	Cc2d1b	0	-1.39741	0	No
fhe-miR-125a-5p	0	20	1	Flt1	0	-3.58107	0	No
fhe-miR-125a-5p	0	20	1	Heatr1	-1.35218	-1.21088	0	No
fhe-miR-125a-5p	0	20	1	Lingo3	0	-3.0842	0	No
fhe-miR-125a-5p	0	20	1	Mgat5	0	-1.23906	-2.70496	No
fhe-miR-125a-5p	0	20	1	Igf2bp3	0	-1.17524	0	No
fhe-miR-125a-5p	0	20	1	Uvrag	0	-1.63974	0	Yes
fhe-miR-125a-5p	0	20	1	Cdkn2aipnl	0	-2.94364	0	No
fhe-miR-125a-5p	0	20	1	Vegfa	0	-1.12808	-1.48679	Yes
fhe-miR-125a-5p	0	20	1	Zhx3	1.3681	-1.04875	-0.809107	No
fhe-miR-125a-5p	0	20	1	Vash2	0	-1.73324	0	No
fhe-miR-125a-5p	0	20	1	Inka2	0	-1.02541	-0.578283	No
fhe-miR-125a-5p	0	20	1	Spns3	0	-4.69359	0	No
fhe-miR-125a-5p	0	20	1	Dusp18	0	-2.46451	0	No
fhe-miR-125a-5p	0	20	1	Podxl	0	-1.43765	-0.804264	No
fhe-miR-125a-5p	0	20	1	Dglucy	0	-1.14557	0	No
fhe-miR-125a-5p	0	20	1	Dtx4	1.44103	-1.04625	-1.84801	No
fhe-miR-125a-5p	0	20	1	Nckap5l	0	-1.51502	0	No
fhe-miR-125a-5p	0	20	1	Car12	0	-5.15613	0	No
fhe-miR-125a-5p	0	20	1	Ceacam2	0	-2.26673	0	No
fhe-miR-125a-5p	0	20	0	Dnajb12	0	0	-1.53112	No
fhe-miR-125a-5p	0	20	0	Idnk	-2.74372	-1.93111	-2.09131	No
fhe-miR-125a-5p	0	20	0	Rassf2	1.13829	-0.572683	-1.01358	No
fhe-miR-125a-5p	0	20	0	Stard5	0	0	-1.10985	No
fhe-miR-125a-5p	0	20	0	Sox4	0	0	-3.79982	No
fhe-miR-125a-5p	0	20	0	Susd1	0	0	-1.00334	No
fhe-miR-125a-5p	0	20	0	Phf7	0	0	-2.24638	No
fhe-miR-125a-5p	0	20	0	Celf2	0	0	-2.00186	No
fhe-miR-125a-5p	0	20	0	Trappc2l	0	0	-2.27579	No
fhe-miR-125a-5p	0	20	0	Coq10b	0	0	-1.75798	No
fhe-miR-125a-5p	0	20	0	Rd3	0	0	-2.11484	No
fhe-miR-125a-5p	0	20	0	Frmd4a	0	0	-2.32894	No
fhe-miR-125a-5p	0	20	0	Tef	0	0	-1.37964	No
fhe-miR-125a-5p	0	20	0	Zcchc14	-1.25007	-0.826406	-1.26983	No
fhe-miR-125a-5p	0	20	0	Pfkfb3	0	0	-1.51175	No
fhe-miR-125a-5p	0	20	0	Slc15a4	0	0	-1.27003	Yes
fhe-miR-125a-5p	0	20	0	Fgd2	0	0	-2.21234	No
fhe-miR-125a-5p	0	20	0	Slc25a39	0	0	-1.15437	No
fhe-miR-125a-5p	0	20	0	Jade2	0	0	-1.10536	No
fhe-miR-125a-5p	0	20	0	Palm	0	0	-2.65935	No
fhe-miR-125a-5p	0	20	0	Dennd6a	0	0	-1.30041	No
fhe-miR-125a-5p	0	20	0	Pex11g	-1.3199	0	-1.37966	No
fhe-miR-125a-5p	0	20	0	Mnt	0	-0.981808	-1.77039	No
fhe-miR-125a-5p	0	20	0	Tcf12	0	0	-1.60387	No
fhe-miR-125a-5p	0	20	0	Unc119b	0	0	-2.69415	No
fhe-miR-125a-5p	0	20	0	Atp2a3	0	0	-1.01017	No
fhe-miR-125a-5p	0	20	0	Commd1	0	0	-1.09595	No
fhe-miR-125a-5p	0	20	0	Socs1	0	0	-1.67497	Yes
fhe-miR-125a-5p	0	20	0	Ets1	0	0	-1.87733	No
fhe-miR-125a-5p	0	20	0	Per1	0	0	-1.57372	No
fhe-miR-125a-5p	0	20	0	Ifi35	0	-0.75537	-1.04934	No
fhe-miR-125a-5p	0	20	0	Nfatc1	0	0	-1.11814	No
fhe-miR-125a-5p	0	20	0	Rcsd1	0	0	-1.09618	No
fhe-miR-125a-5p	0	20	0	Grsf1	0	0	-1.64654	No
fhe-miR-125a-5p	0	20	0	Bcl9l	0	0	-1.2012	No
fhe-miR-125a-5p	0	20	0	Cplx2	0	0	-2.96724	No
fhe-miR-125a-5p	0	20	0	Tgfb2	0	0	-1.18489	No
fhe-miR-125a-5p	0	20	0	Msrb1	0	0	-4.42943	No
fhe-miR-125a-5p	0	20	0	Mknk2	0	0	-1.32141	No
fhe-miR-125a-5p	0	20	0	Shank3	0	0	-1.26543	No
fhe-miR-125a-5p	0	20	0	Engase	0	0	-2.13469	No
fhe-miR-125a-5p	0	20	0	Map3k9	0	0	-1.64521	No
fhe-miR-125a-5p	0	20	0	Swap70	0	0	-2.58759	No
fhe-miR-125a-5p	0	20	0	Tmem120b	0	0	-1.30422	No
fhe-miR-125a-5p	0	20	0	Fscn1	0	0	-3.01742	No
fhe-miR-125a-5p	0	20	0	Tmem184a	0	0	-1.29882	No
fhe-miR-125a-5p	0	20	0	Bmf	0	0	-2.81932	No
fhe-miR-125a-5p	0	20	0	Siah2	0	0	-1.10589	No
fhe-miR-125a-5p	0	20	0	Mpeg1	0	0	-1.16077	No
fhe-miR-125a-5p	0	20	0	Sbk1	0	0	-1.65671	No
fhe-miR-125a-5p	0	20	0	Alox15	0	0	-1.03631	No
fhe-miR-125a-5p	0	20	0	Vps26a	0	0	-1.90258	No
fhe-miR-125a-5p	0	20	0	Camk1d	0	0	-1.76021	No
fhe-miR-125a-5p	0	20	0	Rnf44	0	0	-1.27305	No
fhe-miR-125a-5p	0	20	0	Nisch	0	-0.745937	-1.51845	No
fhe-miR-125a-5p	0	20	0	Pacs1	0	0	-1.23129	No
fhe-miR-125a-5p	0	20	0	Cacna1i	0	0	-2.25357	No
fhe-miR-125a-5p	0	20	0	Ralbp1	0	0	-1.09317	No
fhe-miR-125a-5p	0	20	0	Traf6	0	0	-3.08173	Yes
fhe-miR-125a-5p	0	20	0	Acss1	0	0	-2.37002	No
fhe-miR-125a-5p	0	20	0	Bmp8a	0	0	-3.74894	No
fhe-miR-125a-5p	0	20	0	Fibcd1	0	0	-1.54052	No
fhe-miR-125a-5p	0	20	0	1700017B05Rik	1.76963	0	-1.67946	No
fhe-miR-125a-5p	0	20	0	Ppp1r16b	0	0	-2.84866	No
fhe-miR-125a-5p	0	20	0	Cutc	0	0	-1.46409	No
fhe-miR-125a-5p	0	20	0	Foxn3	0	0	-1.31223	No
fhe-miR-125a-5p	0	20	0	Ninj1	0.514019	-0.862337	-1.46859	No
fhe-miR-125a-5p	0	20	0	Sidt2	0	-0.752479	-1.01065	No
fhe-miR-125a-5p	0	20	0	Cacna1e	0	0	-2.8242	No
fhe-miR-125a-5p	0	20	0	Ttll11	0	0	-1.40551	No
fhe-miR-125a-5p	0	20	0	Rbm7	0	0	-2.02697	No
fhe-miR-125a-5p	0	20	0	Camkk2	-1.51554	0	-1.05658	Yes
fhe-miR-125a-5p	0	20	0	Il6ra	0	0	-1.46356	No
fhe-miR-125a-5p	0	20	0	Trim24	0	0	-1.7347	No
fhe-miR-125a-5p	0	20	0	Casp2	0	0	-1.27027	Yes
fhe-miR-125a-5p	0	20	0	Thra	0	-0.425507	-1.41249	No
fhe-miR-125a-5p	0	20	0	Nefh	0	0	-1.60575	No
fhe-miR-125a-5p	0	20	0	Fam222b	0	0	-2.38235	No
fhe-miR-125a-5p	0	20	0	Sntb2	0	0	-1.55917	No
fhe-miR-125a-5p	0	20	0	Trp53rkb	0	0	-2.56007	No
fhe-miR-125a-5p	0	20	0	Lyz2	0	0	-1.67188	No
fhe-miR-125a-5p	0	20	0	Tctn1	0	0	-1.33368	No
fhe-miR-125a-5p	0	20	0	Mt1	0	0	-1.46467	No
fhe-miR-125a-5p	0	20	0	Arl11	0	0	-3.59685	No
fhe-miR-125a-5p	0	20	0	Bhlhe41	0	0	-1.55627	No
fhe-miR-125a-5p	0	20	0	Vps37b	0.732815	0	-1.70837	No
fhe-miR-125a-5p	0	20	0	Cacnb1	0	0	-1.21347	No
fhe-miR-125a-5p	0	20	0	Rbm38	0	0	-1.64297	No
fhe-miR-125a-5p	0	20	0	Them6	0	0	-2.74571	No
fhe-miR-125a-5p	0	20	0	Ppp1r16a	0	0	-1.44497	No
fhe-miR-125a-5p	0	20	0	Bhlha15	0	-0.947214	-1.05788	No
fhe-miR-125a-5p	0	20	0	C1qtnf1	-1.62776	1.43712	-1.96964	No
fhe-miR-125a-5p	2	10	0	Nemp1	0.787821	0	-1.01298	No
fhe-miR-125b-5p	2	10	0	Abl2	0	-2.49341	-1.40523	No
fhe-miR-125b-5p	2	10	0	Akap5	0	-1.94289	-1.30908	No
fhe-miR-125b-5p	2	10	0	Arid3a	0	0	-1.22393	No
fhe-miR-125b-5p	2	10	0	Dnajb5	-0.566749	-3.20808	-1.96934	No
fhe-miR-125b-5p	2	10	0	Gpt2	0	-2.09958	0	No
fhe-miR-125b-5p	2	10	0	Kcnh1	1.47829	-2.07541	-1.48649	No
fhe-miR-125b-5p	2	10	0	Pabpn1l	-0.765415	-2.488	-2.77219	No
fhe-miR-125b-5p	2	10	0	Paip2b	-0.971494	-1.50889	-1.22013	No
fhe-miR-125b-5p	2	10	0	Parp14	0.754951	-2.19951	-2.0318	No
fhe-miR-125b-5p	2	10	0	Plekhm1	1.23334	0	-0.945481	No
fhe-miR-125b-5p	2	10	0	Ppif	0	-3.3649	-3.61269	No
fhe-miR-125b-5p	2	10	0	Ppm1e	-0.839319	-1.9489	0	No
fhe-miR-125b-5p	2	10	0	Sgsh	0	-1.25863	-2.05804	No
fhe-miR-125b-5p	2	10	0	Slc1a2	0	-4.67117	-5.00531	No
fhe-miR-125b-5p	2	10	0	Slc23a2	0	0	0	No
fhe-miR-125b-5p	2	10	0	St6galnac5	-1.06273	-3.5859	-2.29795	No
fhe-miR-125b-5p	2	10	0	Ttpal	0	-1.82154	-1.23058	No
fhe-miR-125b-5p	2	10	0	Fgfr3	0.572056	-1.76126	-1.0138	No
fhe-miR-125b-5p	2	10	0	Rnf26	1.77108	0	-1.56197	No
fhe-miR-125b-5p	2	10	0	Cd82	0	-1.65974	-2.22794	No
fhe-miR-125b-5p	2	10	0	Gipc1	0	-1.43362	-1.95218	No
fhe-miR-125b-5p	2	10	0	Herc1	-1.8215	-2.24644	-1.37133	No
fhe-miR-125b-5p	2	10	0	Tor3a	-1.60988	-1.33851	0	No
fhe-miR-125b-5p	2	10	0	Gm12216	0.500749	-1.87488	-1.62305	No
fhe-miR-125b-5p	2	10	0	Fam210a	-0.438483	-1.43906	0	No
fhe-miR-125b-5p	2	10	0	Nod1	-5.386	-2.68595	-1.39341	Yes
fhe-miR-125b-5p	2	10	0	Gna12	0	-1.25003	-1.52171	No
fhe-miR-125b-5p	2	10	0	Greb1l	1.72967	-1.64382	0	No
fhe-miR-125b-5p	2	10	0	Asns	0	0	0	No
fhe-miR-125b-5p	2	10	0	Smurf1	2.48902	-1.6087	-1.91595	No
fhe-miR-125b-5p	2	10	0	Lrrk1	0	0	0	No
fhe-miR-125b-5p	2	10	0	Tmem184b	0	-2.48838	-1.45629	No
fhe-miR-125b-5p	2	10	0	Wsb2	0	-1.53223	-1.69425	No
fhe-miR-125b-5p	2	10	0	Ankrd13b	0.849422	-2.55577	-3.02088	No
fhe-miR-125b-5p	2	10	0	Tnip2	0.354281	-1.48257	-1.14223	No
fhe-miR-125b-5p	2	10	0	Wdr81	1.16754	0	-1.10383	No
fhe-miR-125b-5p	2	10	0	Pik3ip1	0.336467	-1.23006	-1.55979	No
fhe-miR-125b-5p	2	10	0	Il34	0	-2.77968	-2.90766	No
fhe-miR-125b-5p	2	10	0	Tpcn1	0.345679	-1.25507	-1.16787	No
fhe-miR-125b-5p	2	10	0	Cfap77	3.53561	0	0	No
fhe-miR-125b-5p	2	10	0	Gipc3	0.654108	-2.65444	-5.21271	No
fhe-miR-125b-5p	2	10	0	Alx4	-1.13205	-2.03936	-2.13351	No
fhe-miR-125b-5p	2	10	0	Knop1	-1.76304	0	0	No
fhe-miR-125b-5p	2	10	0	Cdadc1	0	-2.78089	-4.54341	No
fhe-miR-125b-5p	2	10	0	Timmdc1	0	-2.89381	0	No
fhe-miR-125b-5p	2	10	0	Ddx51	0.693238	-1.76868	-0.751015	No
fhe-miR-125b-5p	2	10	0	Sla	0	-1.58701	0	No
fhe-miR-125b-5p	2	10	0	Hmbox1	0	-1.9142	-1.61683	No
fhe-miR-125b-5p	2	10	0	Prrx2	-2.69433	-2.78855	-2.63117	No
fhe-miR-125b-5p	2	10	0	P2rx7	0	-2.30996	-3.45858	Yes
fhe-miR-125b-5p	2	10	0	Zbtb46	1.35611	-1.30918	0	No
fhe-miR-125b-5p	2	10	0	Stum	-2.19646	-4.7246	-3.82483	No
fhe-miR-125b-5p	2	10	0	Rab42	2.48924	0	0	No
fhe-miR-125b-5p	2	10	0	Tmem109	-0.756139	-4.75147	-4.36379	No
fhe-miR-125b-5p	2	10	0	Anapc11	0	-1.74611	0	No
fhe-miR-125b-5p	2	10	0	Cep68	-2.90715	-1.88511	-0.533825	No
fhe-miR-125b-5p	2	10	0	Sec14l5	-2.38192	-4.46134	-1.95713	No
fhe-miR-125b-5p	2	10	0	Usp35	-1.24117	-1.45431	-1.17204	No
fhe-miR-125b-5p	2	10	0	Madd	-0.645589	-2.30316	-1.027	No
fhe-miR-125b-5p	2	10	0	Tmem218	0.878194	-1.40686	0	No
fhe-miR-125b-5p	2	10	0	Ash2l	1.12356	-2.19389	-1.47069	No
fhe-miR-125b-5p	2	10	0	Amz2	0	-0.951281	0	No
fhe-miR-125b-5p	2	10	0	Lhfpl2	-1.00933	-1.46133	-0.663667	No
fhe-miR-125b-5p	2	10	0	Pycr1	0	-1.0873	-0.651973	No
fhe-miR-125b-5p	2	10	0	Srrm3	0.573746	-6.70666	-2.73283	No
fhe-miR-125b-5p	2	10	0	Acads	0	-3.27797	0	No
fhe-miR-125b-5p	2	10	0	Slit1	0	-1.56511	-1.9353	No
fhe-miR-125b-5p	2	10	0	Rin3	0.786685	-1.56078	-2.08491	No
fhe-miR-125b-5p	2	10	0	Limk2	0	-0.950182	-2.86218	No
fhe-miR-125b-5p	2	10	0	Mgme1	1.4751	0	0	No
fhe-miR-125b-5p	2	10	0	Fam83g	-1.39302	-1.97884	-1.94955	No
fhe-miR-125b-5p	2	10	0	Barhl1	-0.859538	-1.1339	0	No
fhe-miR-125b-5p	2	10	0	Il16	0	-1.22246	0	No
fhe-miR-125b-5p	2	10	0	Mast4	1.14362	-1.7676	-1.66604	No
fhe-miR-125b-5p	2	10	0	Castor2	0	-1.76333	-1.29567	No
fhe-miR-125b-5p	2	10	0	Tmem235	-1.46399	0	0	No
fhe-miR-125b-5p	2	10	0	Coa4	1.61269	0	0	No
fhe-miR-125b-5p	2	10	0	Rabl2	0	-2.65715	-4.57473	No
fhe-miR-125b-5p	2	10	0	Zfyve26	1.27437	0	0	No
fhe-miR-125b-5p	2	10	0	Tchp	0	-1.37472	-0.940871	No
fhe-miR-125b-5p	2	10	0	Ceacam19	4.17416	-1.7433	0	No
fhe-miR-125b-5p	2	10	0	Cbfa2t3	0	-2.31973	-2.43141	No
fhe-miR-125b-5p	2	10	0	Cnnm2	1.32934	-1.36957	-1.1577	No
fhe-miR-125b-5p	2	10	0	Hk2	0	-1.95897	-1.19232	No
fhe-miR-125b-5p	2	10	0	Shisal1	2.60567	-5.42283	-4.2464	No
fhe-miR-125b-5p	2	10	0	Gnao1	-1.59894	-1.16768	0	No
fhe-miR-125b-5p	2	10	0	Map3k11	0	-1.21586	-1.18728	No
fhe-miR-125b-5p	2	10	0	Tmem121b	1.23819	-2.34805	-2.03249	No
fhe-miR-125b-5p	2	10	0	Fam171a2	0.590131	-1.0862	-1.33892	No
fhe-miR-125b-5p	2	10	0	Zzz3	0.91766	0	0	No
fhe-miR-125b-5p	2	10	0	Faap100	0	0	0	No
fhe-miR-125b-5p	2	10	0	Cnnm1	0	-2.79945	-2.77326	No
fhe-miR-125b-5p	2	10	0	Gucd1	-1.65549	-0.862971	-1.16264	No
fhe-miR-125b-5p	2	10	0	Gpr55	-3.84622	-2.31884	-3.33811	No
fhe-miR-125b-5p	2	10	0	Nkd2	0	-2.58211	0	No
fhe-miR-125b-5p	2	10	0	Syt15	-3.00514	-1.74947	0	No
fhe-miR-125b-5p	2	10	0	Slc66a1	0	-1.77187	-1.77598	No
fhe-miR-125b-5p	2	10	0	Tfdp2	0	-5.47433	-2.53283	No
fhe-miR-125b-5p	2	10	0	Mthfr	0	-1.95187	-1.82061	No
fhe-miR-125b-5p	2	10	0	Lmbrd1	0.310309	-1.13501	-2.86294	No
fhe-miR-125b-5p	2	10	0	Acad12	-0.806334	-1.48058	-1.89182	No
fhe-miR-125b-5p	2	10	0	Adra1d	0	-4.44706	-4.71892	No
fhe-miR-125b-5p	2	10	0	Klhl21	1.33486	-1.29452	-1.89159	No
fhe-miR-125b-5p	2	10	0	Wdcp	-2.42488	-3.63305	-3.87311	No
fhe-miR-125b-5p	2	10	0	E2f1	0	0	0	Yes
fhe-miR-125b-5p	2	10	0	Dclk2	0	-2.59158	-1.6886	No
fhe-miR-125b-5p	2	10	0	Pear1	0	-3.85976	-3.16494	No
fhe-miR-125b-5p	2	10	0	Avil	0	-1.54895	0	No
fhe-miR-125b-5p	2	10	0	Cibar2	0.620332	-1.50433	-1.41026	No
fhe-miR-125b-5p	2	10	0	Mrpl55	1.02336	-2.49848	0	No
fhe-miR-125b-5p	2	10	0	Hmgcr	0	-2.89967	-1.3161	No
fhe-miR-125b-5p	2	10	0	Kif26b	0	-4.30634	0	No
fhe-miR-125b-5p	2	10	0	Kirrel3	1.64303	-2.24947	0	No
fhe-miR-125b-5p	2	10	0	Fnbp1	-1.77015	0	-1.2698	No
fhe-miR-125b-5p	2	10	0	Spaca9	0	0	0	No
fhe-miR-125b-5p	2	10	0	Rps6	0	0	0	No
fhe-miR-125b-5p	2	10	0	Hjurp	-1.56983	-1.47883	0	No
fhe-miR-125b-5p	2	10	0	Bcat1	0	0	-2.41455	No
fhe-miR-125b-5p	2	10	0	Strada	0.52266	-3.26238	-3.1535	No
fhe-miR-125b-5p	2	10	0	Fkbp15	-1.43024	-2.03288	-0.609159	No
fhe-miR-125b-5p	2	10	0	Zfp931	0.37562	-1.29073	0	No
fhe-miR-125b-5p	2	10	0	Zfp518a	-2.07779	-5.47157	-4.87222	No
fhe-miR-125b-5p	2	10	0	Crb2	0.512276	-1.09528	-1.16611	No
fhe-miR-125b-5p	2	10	0	Ubr7	0.314099	-2.07464	0	No
fhe-miR-125b-5p	2	10	0	Ptpn7	-0.758417	-1.46558	-1.02056	No
fhe-miR-125b-5p	2	10	0	C77080	-1.52261	-1.30561	-1.28107	No
fhe-miR-125b-5p	2	10	0	Shtn1	1.44203	0	0	No
fhe-miR-125b-5p	2	10	0	Man1b1	-1.67317	-1.2077	-1.25929	No
fhe-miR-125b-5p	2	10	0	Tnfaip3	0	0	0	Yes
fhe-miR-125b-5p	2	10	0	Avl9	-1.11837	-2.10248	-3.90053	No
fhe-miR-125b-5p	2	10	0	Rfx5	0	-1.60347	0	No
fhe-miR-125b-5p	2	10	0	Wnt11	0	0	0	No
fhe-miR-125b-5p	2	10	0	Snx18	-1.04708	-0.840691	-0.84031	No
fhe-miR-125b-5p	2	10	0	Adamts7	-3.46082	-1.00515	0	No
fhe-miR-125b-5p	2	10	0	Bcl2l13	0	-1.10519	0	No
fhe-miR-125b-5p	2	10	0	Btbd9	0.60448	-1.24929	-0.490134	No
fhe-miR-125b-5p	2	10	0	Ctdspl	0	-2.02641	0	No
fhe-miR-125b-5p	2	10	0	Dnajc19	0	-1.40856	0	No
fhe-miR-125b-5p	2	10	0	Gnb4	0	-1.48869	0	No
fhe-miR-125b-5p	2	10	0	Naa25	1.64704	-1.02153	-1.14292	No
fhe-miR-125b-5p	2	10	0	Prpf38a	0	-1.6157	0	No
fhe-miR-125b-5p	2	10	0	Psmb7	0	-1.49305	0	No
fhe-miR-125b-5p	2	10	0	Smcr8	0	-1.80751	0	No
fhe-miR-125b-5p	2	10	0	Tax1bp3	0	-1.26157	0	No
fhe-miR-125b-5p	2	10	0	Sema4d	0	-1.11164	-0.673262	No
fhe-miR-125b-5p	2	10	0	Srcin1	0	-4.41826	0	No
fhe-miR-125b-5p	2	10	0	2410004P03Rik	0	-4.41887	0	No
fhe-miR-125b-5p	2	10	0	Mdn1	0	-3.93908	0	No
fhe-miR-125b-5p	2	10	0	Dennd3	0	-2.20332	-2.23264	No
fhe-miR-125b-5p	2	10	0	Cdkn2b	0	-1.22506	0.779572	No
fhe-miR-125b-5p	2	10	0	Prelid3a	0	-1.77457	0	No
fhe-miR-125b-5p	2	10	0	Chmp4c	0	-1.12791	0	No
fhe-miR-125b-5p	2	10	0	Nsd2	-1.15332	-1.25041	0	No
fhe-miR-125b-5p	2	10	0	Lgals12	0	-4.17005	0	No
fhe-miR-125b-5p	2	10	0	Aqp7	0	-4.7972	-2.04509	No
fhe-miR-125b-5p	2	10	0	Numa1	-2.53695	-1.04144	-0.569316	No
fhe-miR-125b-5p	2	10	0	Jam3	0	-1.89261	1.30413	Yes
fhe-miR-125b-5p	2	10	0	Mettl16	0	-2.37119	0	No
fhe-miR-125b-5p	2	10	0	Slc46a3	0	-1.05727	0	No
fhe-miR-125b-5p	2	10	0	Dcaf7	0	-2.26207	0	No
fhe-miR-125b-5p	2	10	0	Bdkrb2	0	-2.69909	-3.97442	No
fhe-miR-125b-5p	2	10	0	P2rx4	-1.05941	-1.23968	-1.00479	No
fhe-miR-125b-5p	2	10	0	Hmgxb4	0	-3.14471	-2.46377	No
fhe-miR-125b-5p	2	10	0	Trpv3	0	-1.36886	1.67532	No
fhe-miR-125b-5p	2	10	0	Tango6	0	-2.38962	0	No
fhe-miR-125b-5p	2	10	0	Dok7	0	-2.1582	0	No
fhe-miR-125b-5p	2	10	0	Nemf	0	-1.09599	0	No
fhe-miR-125b-5p	2	10	0	Mterf4	0	-1.65026	0	No
fhe-miR-125b-5p	2	10	0	Ubxn4	0	-2.5835	0	No
fhe-miR-125b-5p	2	10	0	Kcnk3	0	-2.83346	0	No
fhe-miR-125b-5p	2	10	0	Smim4	0	-3.43654	0	No
fhe-miR-125b-5p	2	10	0	Arpc3	0	-1.67111	0	No
fhe-miR-125b-5p	2	10	0	Glp1r	0	-1.41522	0	No
fhe-miR-125b-5p	2	10	0	Slamf7	0	-1.08734	0	No
fhe-miR-125b-5p	2	10	0	Lcorl	0	-3.82599	0	No
fhe-miR-125b-5p	2	10	0	Cc2d1b	0	-1.39741	0	No
fhe-miR-125b-5p	2	10	0	Flt1	0	-3.58107	0	No
fhe-miR-125b-5p	2	10	0	Heatr1	-1.35218	-1.21088	0	No
fhe-miR-125b-5p	2	10	0	Lingo3	0	-3.0842	0	No
fhe-miR-125b-5p	2	10	0	Mgat5	0	-1.23906	-2.70496	No
fhe-miR-125b-5p	2	10	0	Igf2bp3	0	-1.17524	0	No
fhe-miR-125b-5p	2	10	0	Uvrag	0	-1.63974	0	Yes
fhe-miR-125b-5p	2	10	0	Cdkn2aipnl	0	-2.94364	0	No
fhe-miR-125b-5p	2	10	0	Vegfa	0	-1.12808	-1.48679	Yes
fhe-miR-125b-5p	2	10	0	Zhx3	1.3681	-1.04875	-0.809107	No
fhe-miR-125b-5p	2	10	0	Vash2	0	-1.73324	0	No
fhe-miR-125b-5p	2	10	0	Inka2	0	-1.02541	-0.578283	No
fhe-miR-125b-5p	2	10	0	Spns3	0	-4.69359	0	No
fhe-miR-125b-5p	2	10	0	Dusp18	0	-2.46451	0	No
fhe-miR-125b-5p	2	10	0	Podxl	0	-1.43765	-0.804264	No
fhe-miR-125b-5p	2	10	0	Dglucy	0	-1.14557	0	No
fhe-miR-125b-5p	2	10	0	Dtx4	1.44103	-1.04625	-1.84801	No
fhe-miR-125b-5p	2	10	0	Nckap5l	0	-1.51502	0	No
fhe-miR-125b-5p	2	10	0	Ceacam2	0	-2.26673	0	No
fhe-miR-125b-5p	2	10	0	Car12	0	-5.15613	0	No
fhe-miR-125b-5p	2	10	0	Dnajb12	0	0	-1.53112	No
fhe-miR-125b-5p	2	10	0	Idnk	-2.74372	-1.93111	-2.09131	No
fhe-miR-125b-5p	2	10	0	Rassf2	1.13829	-0.572683	-1.01358	No
fhe-miR-125b-5p	2	10	0	Sox4	0	0	-3.79982	No
fhe-miR-125b-5p	2	10	0	Stard5	0	0	-1.10985	No
fhe-miR-125b-5p	2	10	0	Susd1	0	0	-1.00334	No
fhe-miR-125b-5p	2	10	0	Phf7	0	0	-2.24638	No
fhe-miR-125b-5p	2	10	0	Celf2	0	0	-2.00186	No
fhe-miR-125b-5p	2	10	0	Trappc2l	0	0	-2.27579	No
fhe-miR-125b-5p	2	10	0	Coq10b	0	0	-1.75798	No
fhe-miR-125b-5p	2	10	0	Rd3	0	0	-2.11484	No
fhe-miR-125b-5p	2	10	0	Frmd4a	0	0	-2.32894	No
fhe-miR-125b-5p	2	10	0	Tef	0	0	-1.37964	No
fhe-miR-125b-5p	2	10	0	Zcchc14	-1.25007	-0.826406	-1.26983	No
fhe-miR-125b-5p	2	10	0	Pfkfb3	0	0	-1.51175	No
fhe-miR-125b-5p	2	10	0	Slc15a4	0	0	-1.27003	Yes
fhe-miR-125b-5p	2	10	0	Fgd2	0	0	-2.21234	No
fhe-miR-125b-5p	2	10	0	Slc25a39	0	0	-1.15437	No
fhe-miR-125b-5p	2	10	0	Jade2	0	0	-1.10536	No
fhe-miR-125b-5p	2	10	0	Palm	0	0	-2.65935	No
fhe-miR-125b-5p	2	10	0	Dennd6a	0	0	-1.30041	No
fhe-miR-125b-5p	2	10	0	Pex11g	-1.3199	0	-1.37966	No
fhe-miR-125b-5p	2	10	0	Mnt	0	-0.981808	-1.77039	No
fhe-miR-125b-5p	2	10	0	Tcf12	0	0	-1.60387	No
fhe-miR-125b-5p	2	10	0	Unc119b	0	0	-2.69415	No
fhe-miR-125b-5p	2	10	0	Atp2a3	0	0	-1.01017	No
fhe-miR-125b-5p	2	10	0	Commd1	0	0	-1.09595	No
fhe-miR-125b-5p	2	10	0	Socs1	0	0	-1.67497	Yes
fhe-miR-125b-5p	2	10	0	Ets1	0	0	-1.87733	No
fhe-miR-125b-5p	2	10	0	Per1	0	0	-1.57372	No
fhe-miR-125b-5p	2	10	0	Ifi35	0	-0.75537	-1.04934	No
fhe-miR-125b-5p	2	10	0	Nfatc1	0	0	-1.11814	No
fhe-miR-125b-5p	2	10	0	Rcsd1	0	0	-1.09618	No
fhe-miR-125b-5p	2	10	0	Grsf1	0	0	-1.64654	No
fhe-miR-125b-5p	2	10	0	Bcl9l	0	0	-1.2012	No
fhe-miR-125b-5p	2	10	0	Cplx2	0	0	-2.96724	No
fhe-miR-125b-5p	2	10	0	Tgfb2	0	0	-1.18489	No
fhe-miR-125b-5p	2	10	0	Msrb1	0	0	-4.42943	No
fhe-miR-125b-5p	2	10	0	Mknk2	0	0	-1.32141	No
fhe-miR-125b-5p	2	10	0	Shank3	0	0	-1.26543	No
fhe-miR-125b-5p	2	10	0	Engase	0	0	-2.13469	No
fhe-miR-125b-5p	2	10	0	Map3k9	0	0	-1.64521	No
fhe-miR-125b-5p	2	10	0	Swap70	0	0	-2.58759	No
fhe-miR-125b-5p	2	10	0	Tmem120b	0	0	-1.30422	No
fhe-miR-125b-5p	2	10	0	Fscn1	0	0	-3.01742	No
fhe-miR-125b-5p	2	10	0	Tmem184a	0	0	-1.29882	No
fhe-miR-125b-5p	2	10	0	Bmf	0	0	-2.81932	No
fhe-miR-125b-5p	2	10	0	Siah2	0	0	-1.10589	No
fhe-miR-125b-5p	2	10	0	Mpeg1	0	0	-1.16077	No
fhe-miR-125b-5p	2	10	0	Sbk1	0	0	-1.65671	No
fhe-miR-125b-5p	2	10	0	Alox15	0	0	-1.03631	No
fhe-miR-125b-5p	2	10	0	Vps26a	0	0	-1.90258	No
fhe-miR-125b-5p	2	10	0	Camk1d	0	0	-1.76021	No
fhe-miR-125b-5p	2	10	0	Rnf44	0	0	-1.27305	No
fhe-miR-125b-5p	2	10	0	Nisch	0	-0.745937	-1.51845	No
fhe-miR-125b-5p	2	10	0	Pacs1	0	0	-1.23129	No
fhe-miR-125b-5p	2	10	0	Cacna1i	0	0	-2.25357	No
fhe-miR-125b-5p	2	10	0	Ralbp1	0	0	-1.09317	No
fhe-miR-125b-5p	2	10	0	Traf6	0	0	-3.08173	Yes
fhe-miR-125b-5p	2	10	0	Acss1	0	0	-2.37002	No
fhe-miR-125b-5p	2	10	0	Bmp8a	0	0	-3.74894	No
fhe-miR-125b-5p	2	10	0	Fibcd1	0	0	-1.54052	No
fhe-miR-125b-5p	2	10	0	1700017B05Rik	1.76963	0	-1.67946	No
fhe-miR-125b-5p	2	10	0	Ppp1r16b	0	0	-2.84866	No
fhe-miR-125b-5p	2	10	0	Cutc	0	0	-1.46409	No
fhe-miR-125b-5p	2	10	0	Foxn3	0	0	-1.31223	No
fhe-miR-125b-5p	2	10	0	Ninj1	0.514019	-0.862337	-1.46859	No
fhe-miR-125b-5p	2	10	0	Sidt2	0	-0.752479	-1.01065	No
fhe-miR-125b-5p	2	10	0	Cacna1e	0	0	-2.8242	No
fhe-miR-125b-5p	2	10	0	Ttll11	0	0	-1.40551	No
fhe-miR-125b-5p	2	10	0	Rbm7	0	0	-2.02697	No
fhe-miR-125b-5p	2	10	0	Camkk2	-1.51554	0	-1.05658	Yes
fhe-miR-125b-5p	2	10	0	Il6ra	0	0	-1.46356	No
fhe-miR-125b-5p	2	10	0	Trim24	0	0	-1.7347	No
fhe-miR-125b-5p	2	10	0	Casp2	0	0	-1.27027	Yes
fhe-miR-125b-5p	2	10	0	Thra	0	-0.425507	-1.41249	No
fhe-miR-125b-5p	2	10	0	Nefh	0	0	-1.60575	No
fhe-miR-125b-5p	2	10	0	Fam222b	0	0	-2.38235	No
fhe-miR-125b-5p	2	10	0	Sntb2	0	0	-1.55917	No
fhe-miR-125b-5p	2	10	0	Trp53rkb	0	0	-2.56007	No
fhe-miR-125b-5p	2	10	0	Lyz2	0	0	-1.67188	No
fhe-miR-125b-5p	2	10	0	Tctn1	0	0	-1.33368	No
fhe-miR-125b-5p	2	10	0	Mt1	0	0	-1.46467	No
fhe-miR-125b-5p	2	10	0	Arl11	0	0	-3.59685	No
fhe-miR-125b-5p	2	10	0	Bhlhe41	0	0	-1.55627	No
fhe-miR-125b-5p	2	10	0	Vps37b	0.732815	0	-1.70837	No
fhe-miR-125b-5p	2	10	0	Rbm38	0	0	-1.64297	No
fhe-miR-125b-5p	2	10	0	Cacnb1	0	0	-1.21347	No
fhe-miR-125b-5p	2	10	0	Them6	0	0	-2.74571	No
fhe-miR-125b-5p	2	10	0	Ppp1r16a	0	0	-1.44497	No
fhe-miR-277b	2	9	0	Akap5	0	-1.94289	-1.30908	No
fhe-miR-277b	2	9	0	Ccr4	-1.36006	-2.72837	-3.36079	No
fhe-miR-277b	2	9	0	Edaradd	-0.774202	-2.01836	-1.44422	No
fhe-miR-277b	2	9	0	Mthfd2	0	0	-2.28892	No
fhe-miR-277b	2	9	0	Paip2b	-0.971494	-1.50889	-1.22013	No
fhe-miR-277b	2	9	0	Pars2	-2.94759	-2.55361	0	No
fhe-miR-277b	2	9	0	Raph1	0	0	0	No
fhe-miR-277b	2	9	0	Rfx5	0	-1.60347	0	No
fhe-miR-277b	2	9	0	Slc1a2	0	-4.67117	-5.00531	No
fhe-miR-277b	2	9	0	Slc23a2	0	0	0	No
fhe-miR-277b	2	9	0	Slc24a1	-1.25042	-3.32228	-2.77622	No
fhe-miR-277b	2	9	0	Slc25a12	0	-2.93357	0	No
fhe-miR-277b	2	9	0	Slc36a4	0.374531	0	-2.59829	No
fhe-miR-277b	2	9	0	Slc5a9	0	-3.90048	-2.55939	No
fhe-miR-277b	2	9	0	Slc7a5	1.49928	-1.85113	-1.90869	No
fhe-miR-277b	2	9	0	St6galnac5	-1.06273	-3.5859	-2.29795	No
fhe-miR-277b	2	9	0	Tcea1	4.3365	0	-2.15318	No
fhe-miR-277b	2	9	0	Ttpal	0	-1.82154	-1.23058	No
fhe-miR-277b	2	9	0	Isy1	0	0	0	No
fhe-miR-277b	2	9	0	Dap	-0.880337	-2.07152	-1.87656	No
fhe-miR-277b	2	9	0	Snx27	0	-2.09446	-3.29461	No
fhe-miR-277b	2	9	0	Tpbgl	1.7604	-2.42352	-2.78045	No
fhe-miR-277b	2	9	0	Tor3a	-1.60988	-1.33851	0	No
fhe-miR-277b	2	9	0	Fam210a	-0.438483	-1.43906	0	No
fhe-miR-277b	2	9	0	Slc4a5	1.45891	-1.34324	0	No
fhe-miR-277b	2	9	0	Emc4	0	-1.91775	-0.88138	No
fhe-miR-277b	2	9	0	Glp2r	0.839307	-1.59281	-1.27985	No
fhe-miR-277b	2	9	0	Enpp5	0	0	0	No
fhe-miR-277b	2	9	0	Dip2c	-1.93322	-1.5224	-1.54916	No
fhe-miR-277b	2	9	0	Snx30	0	0	-2.12625	No
fhe-miR-277b	2	9	0	Wsb2	0	-1.53223	-1.69425	No
fhe-miR-277b	2	9	0	Coa5	0	-2.15344	-1.5433	No
fhe-miR-277b	2	9	0	Nat10	0	-1.68348	0	No
fhe-miR-277b	2	9	0	Caprin1	0	0	-1.29295	No
fhe-miR-277b	2	9	0	Eml4	0.427401	-2.75315	-1.19356	No
fhe-miR-277b	2	9	0	Eif3j1	0	0	0	No
fhe-miR-277b	2	9	0	Ttbk2	0.823577	-2.63122	-1.03795	No
fhe-miR-277b	2	9	0	Il34	0	-2.77968	-2.90766	No
fhe-miR-277b	2	9	0	Knop1	-1.76304	0	0	No
fhe-miR-277b	2	9	0	Col4a4	3.061	-1.84944	0	No
fhe-miR-277b	2	9	0	Kif1a	0	-1.78417	-1.4627	No
fhe-miR-277b	2	9	0	Ddx51	0.693238	-1.76868	-0.751015	No
fhe-miR-277b	2	9	0	Med12l	-0.599194	-1.7357	0	No
fhe-miR-277b	2	9	0	Bnipl	0	-1.72618	-1.68846	No
fhe-miR-277b	2	9	0	Usp22	1.15811	-2.1964	-2.70368	No
fhe-miR-277b	2	9	0	Zbtb46	1.35611	-1.30918	0	No
fhe-miR-277b	2	9	0	Stum	-2.19646	-4.7246	-3.82483	No
fhe-miR-277b	2	9	0	Zfp974	0.666623	0	-1.57482	No
fhe-miR-277b	2	9	0	Crip2	0	0	-3.16696	No
fhe-miR-277b	2	9	0	Ifrd1	0	-1.09912	-1.27586	No
fhe-miR-277b	2	9	0	Zfyve9	0.616303	0	-2.55525	No
fhe-miR-277b	2	9	0	Wnt11	0	0	0	No
fhe-miR-277b	2	9	0	Aasdh	-1.03246	0	0	No
fhe-miR-277b	2	9	0	Tmem218	0.878194	-1.40686	0	No
fhe-miR-277b	2	9	0	Rbms2	-1.48786	-2.03229	-1.10969	No
fhe-miR-277b	2	9	0	Lhfpl2	-1.00933	-1.46133	-0.663667	No
fhe-miR-277b	2	9	0	Fat2	3.98267	-5.55852	-3.92483	No
fhe-miR-277b	2	9	0	Tmem150c	0.80402	-3.73335	0	No
fhe-miR-277b	2	9	0	Ttn	0.791149	-2.26276	-1.13194	No
fhe-miR-277b	2	9	0	Klhl30	0	-3.07212	-2.91905	No
fhe-miR-277b	2	9	0	Slc66a1	0	-1.77187	-1.77598	No
fhe-miR-277b	2	9	0	Septin11	1.77527	-1.87602	-0.845287	No
fhe-miR-277b	2	9	0	Cdk6	-0.823541	0	0	Yes
fhe-miR-277b	2	9	0	Irs2	-2.18581	-1.27711	-2.39827	No
fhe-miR-277b	2	9	0	Mast4	1.14362	-1.7676	-1.66604	No
fhe-miR-277b	2	9	0	Rap1gap2	-2.37279	-3.14768	0	No
fhe-miR-277b	2	9	0	Wnt16	0	-2.67111	-2.30061	No
fhe-miR-277b	2	9	0	Dnase1l3	0	-5.1358	-4.23219	No
fhe-miR-277b	2	9	0	Marchf3	3.09899	-2.45395	0	No
fhe-miR-277b	2	9	0	Ceacam19	4.17416	-1.7433	0	No
fhe-miR-277b	2	9	0	Mief2	0	-1.15981	-1.14384	No
fhe-miR-277b	2	9	0	Vps13d	0	-1.22529	-1.3324	No
fhe-miR-277b	2	9	0	Ptpro	0	-5.53582	-2.45277	No
fhe-miR-277b	2	9	0	Zfyve26	1.27437	0	0	No
fhe-miR-277b	2	9	0	Pld6	0.516184	-3.13846	-1.57013	No
fhe-miR-277b	2	9	0	Mdfic	0.507162	0	-1.16015	No
fhe-miR-277b	2	9	0	Ssh1	-0.802828	-1.40002	-2.70864	No
fhe-miR-277b	2	9	0	Cnnm2	1.32934	-1.36957	-1.1577	No
fhe-miR-277b	2	9	0	Sra1	0	-1.20865	0	No
fhe-miR-277b	2	9	0	Mastl	0	-1.7266	0	No
fhe-miR-277b	2	9	0	Spata2	1.12902	-2.17122	-3.09344	No
fhe-miR-277b	2	9	0	Wipi1	-1.70525	-1.84433	-1.21014	No
fhe-miR-277b	2	9	0	Zzz3	0.91766	0	0	No
fhe-miR-277b	2	9	0	Klhl8	0	-3.73108	-1.95223	No
fhe-miR-277b	2	9	0	Gpr55	-3.84622	-2.31884	-3.33811	No
fhe-miR-277b	2	9	0	Hmbox1	0	-1.9142	-1.61683	No
fhe-miR-277b	2	9	0	Wdr91	0.855775	-2.51653	-1.90075	No
fhe-miR-277b	2	9	0	Sytl3	0.893537	-1.31999	0	No
fhe-miR-277b	2	9	0	Acsl1	0	-1.60211	-1.56617	No
fhe-miR-277b	2	9	0	Mtfr1	0	-1.78287	-1.37283	No
fhe-miR-277b	2	9	0	Etfrf1	-2.30505	-1.33426	0	No
fhe-miR-277b	2	9	0	Tfdp2	0	-5.47433	-2.53283	No
fhe-miR-277b	2	9	0	Cpm	0	-2.44886	-1.01775	No
fhe-miR-277b	2	9	0	Znrf2	1.21772	-1.58257	-2.08329	No
fhe-miR-277b	2	9	0	Fnbp1l	-2.28649	-4.21221	-2.20866	No
fhe-miR-277b	2	9	0	Mthfr	0	-1.95187	-1.82061	No
fhe-miR-277b	2	9	0	Sgsm2	-4.02494	-2.00439	-1.86151	No
fhe-miR-277b	2	9	0	Oser1	-1.25893	-0.970991	-0.85019	No
fhe-miR-277b	2	9	0	Osgin2	-1.33816	-3.23277	0	No
fhe-miR-277b	2	9	0	Dab2ip	0	0	0	No
fhe-miR-277b	2	9	0	Ptrh2	-0.982681	-1.53372	0	No
fhe-miR-277b	2	9	0	Pitrm1	0	-1.90319	0	No
fhe-miR-277b	2	9	0	Adra1d	0	-4.44706	-4.71892	No
fhe-miR-277b	2	9	0	Palmd	0	-5.246	-3.53013	No
fhe-miR-277b	2	9	0	Angptl1	1.45207	0	0	No
fhe-miR-277b	2	9	0	Pear1	0	-3.85976	-3.16494	No
fhe-miR-277b	2	9	0	Igf1r	0	-1.48285	-2.2045	No
fhe-miR-277b	2	9	0	Ero1b	-2.48495	-2.2198	-1.63825	No
fhe-miR-277b	2	9	0	Fnbp1	-1.77015	0	-1.2698	No
fhe-miR-277b	2	9	0	Suz12	0	0	-2.53203	No
fhe-miR-277b	2	9	0	Sltm	1.3862	0	-1.50844	No
fhe-miR-277b	2	9	0	Trappc12	0	-1.49463	-2.14072	No
fhe-miR-277b	2	9	0	Tma16	0	-1.86407	0	No
fhe-miR-277b	2	9	0	Kirrel3	1.64303	-2.24947	0	No
fhe-miR-277b	2	9	0	Zfp931	0.37562	-1.29073	0	No
fhe-miR-277b	2	9	0	Thada	0	0	0	No
fhe-miR-277b	2	9	0	Vcl	0	-1.04569	0	No
fhe-miR-277b	2	9	0	Hif1a	0	0	-2.05309	Yes
fhe-miR-277b	2	9	0	Ppm1e	-0.839319	-1.9489	0	No
fhe-miR-277b	2	9	0	Zfp518a	-2.07779	-5.47157	-4.87222	No
fhe-miR-277b	2	9	0	Greb1l	1.72967	-1.64382	0	No
fhe-miR-277b	2	9	0	Fos	0	0	0	No
fhe-miR-277b	2	9	0	Bcl2l13	0	-1.10519	0	No
fhe-miR-277b	2	9	0	Ctdspl	0	-2.02641	0	No
fhe-miR-277b	2	9	0	Dnajc19	0	-1.40856	0	No
fhe-miR-277b	2	9	0	Gabrb1	0	-3.42553	0	No
fhe-miR-277b	2	9	0	Gnb4	0	-1.48869	0	No
fhe-miR-277b	2	9	0	Patl1	0	-2.25376	0	No
fhe-miR-277b	2	9	0	Prpf38a	0	-1.6157	0	No
fhe-miR-277b	2	9	0	Snrnp200	0	-2.20811	0	No
fhe-miR-277b	2	9	0	Spon1	1.96186	-1.58416	0	No
fhe-miR-277b	2	9	0	Mgat4a	0	-1.08958	0	No
fhe-miR-277b	2	9	0	Snip1	0	-3.567	0	No
fhe-miR-277b	2	9	0	Gm12353	0	-3.04635	0	No
fhe-miR-277b	2	9	0	Mdn1	0	-3.93908	0	No
fhe-miR-277b	2	9	0	Flt1	0	-3.58107	0	No
fhe-miR-277b	2	9	0	Stx17	0	-2.90724	0	No
fhe-miR-277b	2	9	0	Lyve1	0	-4.78116	0	No
fhe-miR-277b	2	9	0	Ackr3	0	-3.78088	-3.32579	No
fhe-miR-277b	2	9	0	Nr1d2	0	-2.19586	-5.78687	No
fhe-miR-277b	2	9	0	Lgals12	0	-4.17005	0	No
fhe-miR-277b	2	9	0	Ube2o	0	-1.6792	-1.48898	No
fhe-miR-277b	2	9	0	Col8a2	0	-2.58164	0	No
fhe-miR-277b	2	9	0	Nsd2	-1.15332	-1.25041	0	No
fhe-miR-277b	2	9	0	Ptpn5	0	-4.79117	0	No
fhe-miR-277b	2	9	0	Mettl16	0	-2.37119	0	No
fhe-miR-277b	2	9	0	Slc46a3	0	-1.05727	0	No
fhe-miR-277b	2	9	0	P2ry2	-1.60746	-1.42301	-1.17747	No
fhe-miR-277b	2	9	0	Lpxn	0	-1.22637	-1.11823	No
fhe-miR-277b	2	9	0	Sit1	0	-2.57522	-2.37813	No
fhe-miR-277b	2	9	0	Fdft1	0	-1.02047	-1.18339	No
fhe-miR-277b	2	9	0	Trpv3	0	-1.36886	1.67532	No
fhe-miR-277b	2	9	0	Col27a1	0	-1.45438	-1.4417	No
fhe-miR-277b	2	9	0	Atg4c	0	-1.08285	-1.28125	No
fhe-miR-277b	2	9	0	Rimoc1	0	-3.45963	-3.0143	No
fhe-miR-277b	2	9	0	Srp14	0	-3.15428	0	No
fhe-miR-277b	2	9	0	Nemf	0	-1.09599	0	No
fhe-miR-277b	2	9	0	Zfp639	0	-2.18152	0	No
fhe-miR-277b	2	9	0	Mterf4	0	-1.65026	0	No
fhe-miR-277b	2	9	0	Ubxn4	0	-2.5835	0	No
fhe-miR-277b	2	9	0	Tmtc4	0	-3.9802	-2.26436	No
fhe-miR-277b	2	9	0	Olfm2	-0.867441	-1.04852	-1.00647	No
fhe-miR-277b	2	9	0	Smim4	0	-3.43654	0	No
fhe-miR-277b	2	9	0	Cspp1	0	-2.89967	0	No
fhe-miR-277b	2	9	0	Ctps	0	-4.34515	0	No
fhe-miR-277b	2	9	0	Ppp2r3c	0	-1.69191	-1.10884	No
fhe-miR-277b	2	9	0	Trafd1	0	-1.05872	-1.11286	No
fhe-miR-277b	2	9	0	Lcorl	0	-3.82599	0	No
fhe-miR-277b	2	9	0	Pnkd	1.93746	-1.01983	-0.608195	No
fhe-miR-277b	2	9	0	Cc2d1b	0	-1.39741	0	No
fhe-miR-277b	2	9	0	Mgat5	0	-1.23906	-2.70496	No
fhe-miR-277b	2	9	0	Sbds	0	-1.4733	0	No
fhe-miR-277b	2	9	0	Ank	0	-1.31294	-0.850164	No
fhe-miR-277b	2	9	0	Atp6v1d	0	-1.52636	0	No
fhe-miR-277b	2	9	0	Ginm1	0	-1.65626	0	No
fhe-miR-277b	2	9	0	Mfsd2b	0	-1.6054	0	No
fhe-miR-277b	2	9	0	Mycbp	-2.88863	-1.15525	0	No
fhe-miR-277b	2	9	0	Nrd1	0.837469	-1.09029	0	No
fhe-miR-277b	2	9	0	B9d1	0	-1.76302	-1.91492	No
fhe-miR-277b	2	9	0	Igf2bp3	0	-1.17524	0	No
fhe-miR-277b	2	9	0	Nedd4l	0	-3.5657	0	No
fhe-miR-277b	2	9	0	Rab21	0	-1.63713	-1.68896	No
fhe-miR-277b	2	9	0	Orc3	0	-1.20711	0	No
fhe-miR-277b	2	9	0	Arhgap6	0	-4.47161	0	No
fhe-miR-277b	2	9	0	Dennd11	1.4045	-1.2423	0	No
fhe-miR-277b	2	9	0	Nlrc3	-1.13478	-1.01157	-0.556946	Yes
fhe-miR-277b	2	9	0	Zhx2	0	-1.48149	-1.32889	No
fhe-miR-277b	2	9	0	Scamp1	0	-1.0495	0	No
fhe-miR-277b	2	9	0	Zhx3	1.3681	-1.04875	-0.809107	No
fhe-miR-277b	2	9	0	Grip2	-1.66784	-1.31904	-0.941522	No
fhe-miR-277b	2	9	0	Gpm6b	0	-3.16944	0	No
fhe-miR-277b	2	9	0	Tmem165	0	-1.63579	0	No
fhe-miR-277b	2	9	0	Abcg8	0	-2.62203	0	No
fhe-miR-277b	2	9	0	Txlng	0	-3.16002	0	No
fhe-miR-277b	2	9	0	Syn3	0.876935	-1.72477	0	No
fhe-miR-277b	2	9	0	Podxl	0	-1.43765	-0.804264	No
fhe-miR-277b	2	9	0	Pde8b	0	-1.37012	-0.749011	No
fhe-miR-277b	2	9	0	Pde12	-1.01205	-1.35636	-0.864597	No
fhe-miR-277b	2	9	0	Gdf7	0	-1.77374	-2.08141	No
fhe-miR-277b	2	9	0	Suv39h2	0	-1.36569	0	No
fhe-miR-277b	2	9	0	Pfn2	0	-1.3298	1.07575	No
fhe-miR-277b	2	9	0	Dhx15	0	0	-2.42262	Yes
fhe-miR-277b	2	9	0	Hspb7	0	0	-1.07904	No
fhe-miR-277b	2	9	0	Kbtbd11	0	0	-1.37621	No
fhe-miR-277b	2	9	0	Rassf2	1.13829	-0.572683	-1.01358	No
fhe-miR-277b	2	9	0	Fam169b	0	0	-1.40327	No
fhe-miR-277b	2	9	0	Nemp1	0.787821	0	-1.01298	No
fhe-miR-277b	2	9	0	Celf2	0	0	-2.00186	No
fhe-miR-277b	2	9	0	Plgrkt	0	0	-2.05005	No
fhe-miR-277b	2	9	0	Usp6nl	0	0	-1.12105	No
fhe-miR-277b	2	9	0	Coq10b	0	0	-1.75798	No
fhe-miR-277b	2	9	0	Hip1r	0	-0.509823	-1.05132	No
fhe-miR-277b	2	9	0	En2	0	0	-4.02112	No
fhe-miR-277b	2	9	0	Tef	0	0	-1.37964	No
fhe-miR-277b	2	9	0	Nip7	0	0	-4.6828	No
fhe-miR-277b	2	9	0	Cnot2	0	0	-1.84049	No
fhe-miR-277b	2	9	0	Lmo2	0	0	-1.26716	No
fhe-miR-277b	2	9	0	Chst3	0	0	-1.7737	No
fhe-miR-277b	2	9	0	Ubb	0	0	-3.10504	No
fhe-miR-277b	2	9	0	Rhbdd1	0	0	-2.74499	No
fhe-miR-277b	2	9	0	Nfatc1	0	0	-1.11814	No
fhe-miR-277b	2	9	0	Ptpdc1	0	0	-1.76359	No
fhe-miR-277b	2	9	0	Il9r	0	-0.867182	-1.22883	No
fhe-miR-277b	2	9	0	Vamp4	1.90018	-0.527806	-1.11294	No
fhe-miR-277b	2	9	0	Jade2	0	0	-1.10536	No
fhe-miR-277b	2	9	0	Map3k9	0	0	-1.64521	No
fhe-miR-277b	2	9	0	Swap70	0	0	-2.58759	No
fhe-miR-277b	2	9	0	Ypel2	0	0	-1.41384	No
fhe-miR-277b	2	9	0	Nampt	0	0	-1.51949	Yes
fhe-miR-277b	2	9	0	Tmem184a	0	0	-1.29882	No
fhe-miR-277b	2	9	0	Cd83	0	-0.894903	-1.58599	No
fhe-miR-277b	2	9	0	Hes1	0	0	-1.23554	No
fhe-miR-277b	2	9	0	Hivep1	0	0	-1.49448	No
fhe-miR-277b	2	9	0	Man2a1	0	-0.624047	-1.21618	No
fhe-miR-277b	2	9	0	Camk1d	0	0	-1.76021	No
fhe-miR-277b	2	9	0	1810013L24Rik	0	0	-1.16173	No
fhe-miR-277b	2	9	0	Pacs1	0	0	-1.23129	No
fhe-miR-277b	2	9	0	Cacna1i	0	0	-2.25357	No
fhe-miR-277b	2	9	0	Pdzd8	0	0	-1.15008	No
fhe-miR-277b	2	9	0	Rab43	0	0	-1.1538	No
fhe-miR-277b	2	9	0	Rnf41	0	0	-2.58686	No
fhe-miR-277b	2	9	0	Bmpr1a	0	0	-1.14003	No
fhe-miR-277b	2	9	0	Fam222a	0	0	-2.09685	No
fhe-miR-277b	2	9	0	Ubxn2a	0	0	-2.40915	No
fhe-miR-277b	2	9	0	Ankrd13a	0	0	-1.20625	No
fhe-miR-277b	2	9	0	Rb1	-2.48172	1.189	-1.06084	Yes
fhe-miR-277b	2	9	0	Ralbp1	0	0	-1.09317	No
fhe-miR-277b	2	9	0	Rad18	0	0	-1.1335	No
fhe-miR-277b	2	9	0	Rasa3	0	0	-1.44723	No
fhe-miR-277b	2	9	0	Ldlrad3	0	0	-1.69036	No
fhe-miR-277b	2	9	0	Bclaf1	0	0	-1.65527	No
fhe-miR-277b	2	9	0	Mbp	0	0	-2.2295	No
fhe-miR-277b	2	9	0	Lcor	0	0	-2.67987	No
fhe-miR-277b	2	9	0	Foxn3	0	0	-1.31223	No
fhe-miR-277b	2	9	0	Kiss1r	0	0	-4.00942	No
fhe-miR-277b	2	9	0	Map3k1	0	0	-1.01974	No
fhe-miR-277b	2	9	0	Pde2a	0	0	-1.60246	No
fhe-miR-277b	2	9	0	Wwp2	0	0	-1.73153	No
fhe-miR-277b	2	9	0	Alkbh5	0	-0.770061	-1.43327	No
fhe-miR-277b	2	9	0	Micos10	0	0	-2.02479	No
fhe-miR-277b	2	9	0	Cerkl	-1.20056	-0.877205	-1.39408	No
fhe-miR-277b	2	9	0	Tbc1d5	0	-0.955495	-1.10991	No
fhe-miR-277b	2	9	0	Rbm7	0	0	-2.02697	No
fhe-miR-277b	2	9	0	Tmem87b	0	0	-1.22053	No
fhe-miR-277b	2	9	0	Camkk2	-1.51554	0	-1.05658	Yes
fhe-miR-277b	2	9	0	Tnr	0	0	-1.93731	No
fhe-miR-277b	2	9	0	Il6ra	0	0	-1.46356	No
fhe-miR-277b	2	9	0	Ddost	0	0	-1.29221	No
fhe-miR-277b	2	9	0	Trim24	0	0	-1.7347	No
fhe-miR-277b	2	9	0	Elf2	0	0	-1.15716	No
fhe-miR-277b	2	9	0	Casp2	0	0	-1.27027	Yes
fhe-miR-277b	2	9	0	Abi1	0	-0.74571	-1.32056	No
fhe-miR-277b	2	9	0	Otud4	0	0	-1.244	No
fhe-miR-277b	2	9	0	Matr3	0	0	-1.68297	No
fhe-miR-277b	2	9	0	Ppcdc	0	0	-1.49217	No
fhe-miR-277b	2	9	0	Nat8l	0	0	-2.2811	No
fhe-miR-277b	2	9	0	Rd3	0	0	-2.11484	No
fhe-miR-277b	2	9	0	Fam222b	0	0	-2.38235	No
fhe-miR-277b	2	9	0	Ubxn7	0	0	-4.64737	No
fhe-miR-277b	2	9	0	Sntb2	0	0	-1.55917	No
fhe-miR-277b	2	9	0	Ttc39b	0	0	-1.83802	No
fhe-miR-277b	2	9	0	Nrg1	0	0	-1.86234	No
fhe-miR-277b	2	9	0	Ss18	0	0	-1.54318	No
fhe-miR-277b	2	9	0	Vps37b	0.732815	0	-1.70837	No
fhe-miR-277b	2	9	0	Lyz2	0	0	-1.67188	No
fhe-miR-277b	2	9	0	Upb1	0	0	-2.32734	No
fhe-miR-277b	2	9	0	Ankrd28	0	0	-2.07897	No
fhe-miR-277b	2	9	0	Ube2q2	0	0	-1.01012	No
fhe-miR-277b	2	9	0	Mt1	0	0	-1.46467	No
fhe-miR-277b	2	9	0	Tpt1	0	0	-1.33625	No
fhe-miR-277b	2	9	0	Ski	0	0	-1.4732	No
fhe-miR-277b	2	9	0	Nefh	0	0	-1.60575	No
fhe-miR-277b	2	9	0	Dpm1	0	0	-1.85255	No
fhe-miR-277b	2	9	0	Smim14	0	0	-1.99847	No
fhe-miR-277b	2	9	0	Slc39a6	0	0	-2.2351	No
fhe-miR-277b	2	9	0	Aldh7a1	0	0	-2.34277	No
fhe-miR-71a-5p	5	8	1	Arid2	0.961684	0	-1.33792	No
fhe-miR-71a-5p	5	8	1	Gpt2	0	-2.09958	0	No
fhe-miR-71a-5p	5	8	1	Htr7	0	-1.83536	0	No
fhe-miR-71a-5p	5	8	1	Maz	-1.03608	-1.07304	-1.09043	No
fhe-miR-71a-5p	5	8	1	Mthfd2	0	0	-2.28892	No
fhe-miR-71a-5p	5	8	1	Naa20	0	-1.10888	0	No
fhe-miR-71a-5p	5	8	1	Parp12	-1.83655	-1.64445	0	No
fhe-miR-71a-5p	5	8	1	Parp14	0.754951	-2.19951	-2.0318	No
fhe-miR-71a-5p	5	8	1	Plekhm1	1.23334	0	-0.945481	No
fhe-miR-71a-5p	5	8	1	Ppif	0	-3.3649	-3.61269	No
fhe-miR-71a-5p	5	8	1	Rapgef6	1.59637	-3.72958	-1.55444	No
fhe-miR-71a-5p	5	8	1	Slc1a2	0	-4.67117	-5.00531	No
fhe-miR-71a-5p	5	8	1	Slc23a2	0	0	0	No
fhe-miR-71a-5p	5	8	1	Slc24a1	-1.25042	-3.32228	-2.77622	No
fhe-miR-71a-5p	5	8	1	St6galnac5	-1.06273	-3.5859	-2.29795	No
fhe-miR-71a-5p	5	8	1	Mdfic	0.507162	0	-1.16015	No
fhe-miR-71a-5p	5	8	1	Ntn3	-2.82969	0	0	No
fhe-miR-71a-5p	5	8	1	Tfdp2	0	-5.47433	-2.53283	No
fhe-miR-71a-5p	5	8	1	Cdc42se2	-4.41057	-2.12982	-2.16809	No
fhe-miR-71a-5p	5	8	1	Zcchc18	-1.64422	-1.99945	0	No
fhe-miR-71a-5p	5	8	1	Snx27	0	-2.09446	-3.29461	No
fhe-miR-71a-5p	5	8	1	Man1a2	0	0	0	No
fhe-miR-71a-5p	5	8	1	Herc1	-1.8215	-2.24644	-1.37133	No
fhe-miR-71a-5p	5	8	1	Dennd4c	-2.41454	0	0	No
fhe-miR-71a-5p	5	8	1	Fam210a	-0.438483	-1.43906	0	No
fhe-miR-71a-5p	5	8	1	She	0.701596	-1.75457	-2.82039	No
fhe-miR-71a-5p	5	8	1	Tor3a	-1.60988	-1.33851	0	No
fhe-miR-71a-5p	5	8	1	Greb1l	1.72967	-1.64382	0	No
fhe-miR-71a-5p	5	8	1	Zfyve26	1.27437	0	0	No
fhe-miR-71a-5p	5	8	1	Zfp574	-2.46919	-1.71521	-2.21381	No
fhe-miR-71a-5p	5	8	1	Eif3j1	0	0	0	No
fhe-miR-71a-5p	5	8	1	Ttbk2	0.823577	-2.63122	-1.03795	No
fhe-miR-71a-5p	5	8	1	Gnpda1	-1.55426	-2.58966	-1.54121	No
fhe-miR-71a-5p	5	8	1	Gramd4	1.37904	-2.29231	-1.94238	No
fhe-miR-71a-5p	5	8	1	Alx4	-1.13205	-2.03936	-2.13351	No
fhe-miR-71a-5p	5	8	1	Mmrn2	0.740561	-1.74747	-0.674915	No
fhe-miR-71a-5p	5	8	1	Col4a4	3.061	-1.84944	0	No
fhe-miR-71a-5p	5	8	1	Npat	-1.86956	-4.78118	0	No
fhe-miR-71a-5p	5	8	1	Ddx51	0.693238	-1.76868	-0.751015	No
fhe-miR-71a-5p	5	8	1	Magi3	0.451338	-1.82945	0	No
fhe-miR-71a-5p	5	8	1	Kansl3	0	-3.60104	-4.23086	No
fhe-miR-71a-5p	5	8	1	Cab39l	0	0	1.2725	No
fhe-miR-71a-5p	5	8	1	Arhgap1	-3.63126	-1.49397	-1.3061	No
fhe-miR-71a-5p	5	8	1	Prrx2	-2.69433	-2.78855	-2.63117	No
fhe-miR-71a-5p	5	8	1	Usp22	1.15811	-2.1964	-2.70368	No
fhe-miR-71a-5p	5	8	1	Stum	-2.19646	-4.7246	-3.82483	No
fhe-miR-71a-5p	5	8	1	Cbfa2t3	0	-2.31973	-2.43141	No
fhe-miR-71a-5p	5	8	1	Fbxo48	1.62302	-3.00587	0	No
fhe-miR-71a-5p	5	8	1	Sec14l5	-2.38192	-4.46134	-1.95713	No
fhe-miR-71a-5p	5	8	1	Ifrd1	0	-1.09912	-1.27586	No
fhe-miR-71a-5p	5	8	1	Usp35	-1.24117	-1.45431	-1.17204	No
fhe-miR-71a-5p	5	8	1	Reep6	-1.22824	0	0	No
fhe-miR-71a-5p	5	8	1	Tmem218	0.878194	-1.40686	0	No
fhe-miR-71a-5p	5	8	1	Rap1gap2	-2.37279	-3.14768	0	No
fhe-miR-71a-5p	5	8	1	Lhfpl2	-1.00933	-1.46133	-0.663667	No
fhe-miR-71a-5p	5	8	1	Nlrp6	1.28081	-3.63709	0	Yes
fhe-miR-71a-5p	5	8	1	Ttn	0.791149	-2.26276	-1.13194	No
fhe-miR-71a-5p	5	8	1	Tmod2	0	-3.98955	0	No
fhe-miR-71a-5p	5	8	1	Fam83g	-1.39302	-1.97884	-1.94955	No
fhe-miR-71a-5p	5	8	1	Cdk6	-0.823541	0	0	Yes
fhe-miR-71a-5p	5	8	1	Pcyt1b	0.865865	0	0	No
fhe-miR-71a-5p	5	8	1	LTO1	-0.861444	0	0	No
fhe-miR-71a-5p	5	8	1	Flcn	-1.00079	0	-1.59646	No
fhe-miR-71a-5p	5	8	1	Kctd20	0	-1.62858	-1.27138	No
fhe-miR-71a-5p	5	8	1	Efcc1	-1.53492	-2.67217	-1.86532	No
fhe-miR-71a-5p	5	8	1	Rin3	0.786685	-1.56078	-2.08491	No
fhe-miR-71a-5p	5	8	1	Asap2	1.25103	-1.7269	0	No
fhe-miR-71a-5p	5	8	1	Mrm3	3.95647	-4.93937	0	No
fhe-miR-71a-5p	5	8	1	Wnt16	0	-2.67111	-2.30061	No
fhe-miR-71a-5p	5	8	1	Dnase1l3	0	-5.1358	-4.23219	No
fhe-miR-71a-5p	5	8	1	Rabl2	0	-2.65715	-4.57473	No
fhe-miR-71a-5p	5	8	1	Wscd2	-2.09284	-2.58993	-3.06848	No
fhe-miR-71a-5p	5	8	1	C77080	-1.52261	-1.30561	-1.28107	No
fhe-miR-71a-5p	5	8	1	Hacd3	-1.30565	-6.32805	-2.65192	No
fhe-miR-71a-5p	5	8	1	Ssh1	-0.802828	-1.40002	-2.70864	No
fhe-miR-71a-5p	5	8	1	Cnnm2	1.32934	-1.36957	-1.1577	No
fhe-miR-71a-5p	5	8	1	Shisal1	2.60567	-5.42283	-4.2464	No
fhe-miR-71a-5p	5	8	1	Pdzd2	0	-1.54086	-0.673384	No
fhe-miR-71a-5p	5	8	1	Avl9	-1.11837	-2.10248	-3.90053	No
fhe-miR-71a-5p	5	8	1	Tmem184b	0	-2.48838	-1.45629	No
fhe-miR-71a-5p	5	8	1	Lpin2	0	-2.02796	-1.24538	No
fhe-miR-71a-5p	5	8	1	Acsl1	0	-1.60211	-1.56617	No
fhe-miR-71a-5p	5	8	1	Mtfr1	0	-1.78287	-1.37283	No
fhe-miR-71a-5p	5	8	1	Nkd2	0	-2.58211	0	No
fhe-miR-71a-5p	5	8	1	Fos	0	0	0	No
fhe-miR-71a-5p	5	8	1	Znrf2	1.21772	-1.58257	-2.08329	No
fhe-miR-71a-5p	5	8	1	Dab2ip	0	0	0	No
fhe-miR-71a-5p	5	8	1	Stox2	0.941756	-1.64375	-2.08779	No
fhe-miR-71a-5p	5	8	1	Pik3ip1	0.336467	-1.23006	-1.55979	No
fhe-miR-71a-5p	5	8	1	Igf1r	0	-1.48285	-2.2045	No
fhe-miR-71a-5p	5	8	1	Ero1b	-2.48495	-2.2198	-1.63825	No
fhe-miR-71a-5p	5	8	1	Kcnc1	-2.28808	-2.06678	0	No
fhe-miR-71a-5p	5	8	1	Hmgcr	0	-2.89967	-1.3161	No
fhe-miR-71a-5p	5	8	1	Kif26b	0	-4.30634	0	No
fhe-miR-71a-5p	5	8	1	Fam193a	-2.47834	0	0	No
fhe-miR-71a-5p	5	8	1	Asb14	0	-2.70637	-2.04142	No
fhe-miR-71a-5p	5	8	1	Abhd17c	-1.05536	0	0	No
fhe-miR-71a-5p	5	8	1	Hjurp	-1.56983	-1.47883	0	No
fhe-miR-71a-5p	5	8	1	Bcat1	0	0	-2.41455	No
fhe-miR-71a-5p	5	8	1	Rbsn	0	-2.29145	-1.93676	No
fhe-miR-71a-5p	5	8	1	Ptchd1	-2.97245	-1.38135	-2.26472	No
fhe-miR-71a-5p	5	8	1	Ctr9	0	-3.99427	0	No
fhe-miR-71a-5p	5	8	1	Hspbap1	0	-5.49235	-1.95787	No
fhe-miR-71a-5p	5	8	1	Tnfaip3	0	0	0	Yes
fhe-miR-71a-5p	5	8	1	Kif5b	0	0	0	No
fhe-miR-71a-5p	5	8	1	Pcsk9	-4.39499	-1.05597	-0.836101	No
fhe-miR-71a-5p	5	8	1	Zbtb46	1.35611	-1.30918	0	No
fhe-miR-71a-5p	5	8	1	Tmem39a	0	-2.68957	-1.3117	No
fhe-miR-71a-5p	5	8	1	Mgme1	1.4751	0	0	No
fhe-miR-71a-5p	5	8	1	Zdhhc16	0	-0.988615	0	No
fhe-miR-71a-5p	5	8	1	Raph1	0	0	0	No
fhe-miR-71a-5p	5	8	1	Farp1	-0.451044	-1.02731	-1.1369	No
fhe-miR-71a-5p	5	8	1	Dnajc19	0	-1.40856	0	No
fhe-miR-71a-5p	5	8	1	Gabrb1	0	-3.42553	0	No
fhe-miR-71a-5p	5	8	1	Naa25	1.64704	-1.02153	-1.14292	No
fhe-miR-71a-5p	5	8	1	Prpf38a	0	-1.6157	0	No
fhe-miR-71a-5p	5	8	1	Slc25a29	0	-1.06675	0	No
fhe-miR-71a-5p	5	8	1	Sema4d	0	-1.11164	-0.673262	No
fhe-miR-71a-5p	5	8	1	Ceacam2	0	-2.26673	0	No
fhe-miR-71a-5p	5	8	1	Dock5	0.93097	-1.51663	0	No
fhe-miR-71a-5p	5	8	1	Txlng	0	-3.16002	0	No
fhe-miR-71a-5p	5	8	1	Styx	0	-1.42478	0	No
fhe-miR-71a-5p	5	8	1	Lig3	0	-1.24793	-0.324965	No
fhe-miR-71a-5p	5	8	1	Stx17	0	-2.90724	0	No
fhe-miR-71a-5p	5	8	1	Lyve1	0	-4.78116	0	No
fhe-miR-71a-5p	5	8	1	Chmp4c	0	-1.12791	0	No
fhe-miR-71a-5p	5	8	1	Pfn2	0	-1.3298	1.07575	No
fhe-miR-71a-5p	5	8	1	Nsd2	-1.15332	-1.25041	0	No
fhe-miR-71a-5p	5	8	1	Mettl16	0	-2.37119	0	No
fhe-miR-71a-5p	5	8	1	P2ry2	-1.60746	-1.42301	-1.17747	No
fhe-miR-71a-5p	5	8	1	Tpp1	0	-1.70469	-1.64906	No
fhe-miR-71a-5p	5	8	1	Dcaf7	0	-2.26207	0	No
fhe-miR-71a-5p	5	8	1	Atg14	0	-4.77588	-3.40902	No
fhe-miR-71a-5p	5	8	1	Fdft1	0	-1.02047	-1.18339	No
fhe-miR-71a-5p	5	8	1	Rpp38	0	-2.91635	0	No
fhe-miR-71a-5p	5	8	1	Numa1	-2.53695	-1.04144	-0.569316	No
fhe-miR-71a-5p	5	8	1	Rimoc1	0	-3.45963	-3.0143	No
fhe-miR-71a-5p	5	8	1	Mterf4	0	-1.65026	0	No
fhe-miR-71a-5p	5	8	1	Olfm2	-0.867441	-1.04852	-1.00647	No
fhe-miR-71a-5p	5	8	1	Arpc3	0	-1.67111	0	No
fhe-miR-71a-5p	5	8	1	Lingo3	0	-3.0842	0	No
fhe-miR-71a-5p	5	8	1	Specc1	0	-2.60019	1.4846	No
fhe-miR-71a-5p	5	8	1	Dtx4	1.44103	-1.04625	-1.84801	No
fhe-miR-71a-5p	5	8	1	B9d1	0	-1.76302	-1.91492	No
fhe-miR-71a-5p	5	8	1	Syn3	0.876935	-1.72477	0	No
fhe-miR-71a-5p	5	8	1	Uvrag	0	-1.63974	0	Yes
fhe-miR-71a-5p	5	8	1	Orc3	0	-1.20711	0	No
fhe-miR-71a-5p	5	8	1	Dennd11	1.4045	-1.2423	0	No
fhe-miR-71a-5p	5	8	1	Scamp1	0	-1.0495	0	No
fhe-miR-71a-5p	5	8	1	Syt11	0	-1.90471	0	No
fhe-miR-71a-5p	5	8	1	Syt2	0	-1.71105	0	No
fhe-miR-71a-5p	5	8	1	Plpbp	0	-1.28623	-1.87119	No
fhe-miR-71a-5p	5	8	1	Cxadr	0	-1.76266	0	No
fhe-miR-71a-5p	5	8	1	Slc49a4	0	-1.07098	-0.930561	No
fhe-miR-71a-5p	5	8	1	Pde12	-1.01205	-1.35636	-0.864597	No
fhe-miR-71a-5p	5	8	1	Dglucy	0	-1.14557	0	No
fhe-miR-71a-5p	5	8	1	Mgat4a	0	-1.08958	0	No
fhe-miR-71a-5p	5	8	1	Mafa	0	0	-1.83422	No
fhe-miR-71a-5p	5	8	1	Pole4	0	0	-1.91597	No
fhe-miR-71a-5p	5	8	1	Pdxk	0	0	-2.64712	No
fhe-miR-71a-5p	5	8	1	Rassf2	1.13829	-0.572683	-1.01358	No
fhe-miR-71a-5p	5	8	1	Rrm2b	0	0	-2.31039	No
fhe-miR-71a-5p	5	8	1	Shc4	0	0	-1.38278	No
fhe-miR-71a-5p	5	8	1	Zfp12	0	0	-3.16311	No
fhe-miR-71a-5p	5	8	1	Celf2	0	0	-2.00186	No
fhe-miR-71a-5p	5	8	1	Coq10b	0	0	-1.75798	No
fhe-miR-71a-5p	5	8	1	Gmfb	0	0	-3.66796	No
fhe-miR-71a-5p	5	8	1	Jade2	0	0	-1.10536	No
fhe-miR-71a-5p	5	8	1	Syt13	0	0	-3.93693	No
fhe-miR-71a-5p	5	8	1	Arhgap27	0.833389	0	-1.22989	No
fhe-miR-71a-5p	5	8	1	Extl2	0	0	-2.04685	No
fhe-miR-71a-5p	5	8	1	Nfatc1	0	0	-1.11814	No
fhe-miR-71a-5p	5	8	1	Commd1	0	0	-1.09595	No
fhe-miR-71a-5p	5	8	1	Sinhcaf	0	0	-1.32971	No
fhe-miR-71a-5p	5	8	1	Cpd	0	0	-1.56754	No
fhe-miR-71a-5p	5	8	1	Snx11	0	0	-1.4877	No
fhe-miR-71a-5p	5	8	1	Nsd3	0	0	-1.02197	No
fhe-miR-71a-5p	5	8	1	Il9r	0	-0.867182	-1.22883	No
fhe-miR-71a-5p	5	8	1	Per1	0	0	-1.57372	No
fhe-miR-71a-5p	5	8	1	Zbtb18	0	0	-1.79782	No
fhe-miR-71a-5p	5	8	1	Cplx2	0	0	-2.96724	No
fhe-miR-71a-5p	5	8	1	Tgfb2	0	0	-1.18489	No
fhe-miR-71a-5p	5	8	1	D930048N14Rik	0	0	-2.89414	No
fhe-miR-71a-5p	5	8	1	Nisch	0	-0.745937	-1.51845	No
fhe-miR-71a-5p	5	8	1	Hivep1	0	0	-1.49448	No
fhe-miR-71a-5p	5	8	1	Dtx1	0	0	-1.34405	No
fhe-miR-71a-5p	5	8	1	Man2a1	0	-0.624047	-1.21618	No
fhe-miR-71a-5p	5	8	1	Mpeg1	0	0	-1.16077	No
fhe-miR-71a-5p	5	8	1	Elf2	0	0	-1.15716	No
fhe-miR-71a-5p	5	8	1	Pdzd8	0	0	-1.15008	No
fhe-miR-71a-5p	5	8	1	S1pr1	0	0	-1.07508	Yes
fhe-miR-71a-5p	5	8	1	1700003E16Rik	0	0	-2.0736	No
fhe-miR-71a-5p	5	8	1	Ppcdc	0	0	-1.49217	No
fhe-miR-71a-5p	5	8	1	Syngr1	0	-0.993083	-1.85294	No
fhe-miR-71a-5p	5	8	1	Zbtb4	0	0	-1.4315	No
fhe-miR-71a-5p	5	8	1	Ubap2l	0	0	-1.74081	No
fhe-miR-71a-5p	5	8	1	Traf6	0	0	-3.08173	Yes
fhe-miR-71a-5p	5	8	1	Rad18	0	0	-1.1335	No
fhe-miR-71a-5p	5	8	1	Rasa3	0	0	-1.44723	No
fhe-miR-71a-5p	5	8	1	Ldlrad3	0	0	-1.69036	No
fhe-miR-71a-5p	5	8	1	Cst3	0	0	-1.0016	No
fhe-miR-71a-5p	5	8	1	Bmp8a	0	0	-3.74894	No
fhe-miR-71a-5p	5	8	1	Mbp	0	0	-2.2295	No
fhe-miR-71a-5p	5	8	1	Foxn3	0	0	-1.31223	No
fhe-miR-71a-5p	5	8	1	Oacyl	0	0	-2.20797	No
fhe-miR-71a-5p	5	8	1	Bmf	0	0	-2.81932	No
fhe-miR-71a-5p	5	8	1	Ttll11	0	0	-1.40551	No
fhe-miR-71a-5p	5	8	1	Tnr	0	0	-1.93731	No
fhe-miR-71a-5p	5	8	1	Trim24	0	0	-1.7347	No
fhe-miR-71a-5p	5	8	1	Cacnb1	0	0	-1.21347	No
fhe-miR-71a-5p	5	8	1	Man2b1	0	0	-1.55912	No
fhe-miR-71a-5p	5	8	1	Ubxn7	0	0	-4.64737	No
fhe-miR-71a-5p	5	8	1	Rab43	0	0	-1.1538	No
fhe-miR-71a-5p	5	8	1	Ttc39b	0	0	-1.83802	No
fhe-miR-71a-5p	5	8	1	Tuft1	0	0	-3.05028	No
fhe-miR-71a-5p	5	8	1	Ptp4a3	0.744742	0	-1.54728	No
fhe-miR-71a-5p	5	8	1	Lyz2	0	0	-1.67188	No
fhe-miR-71a-5p	5	8	1	Ankrd28	0	0	-2.07897	No
fhe-miR-71a-5p	5	8	1	Glyr1	0	0	-1.10381	No
fhe-miR-71a-5p	5	8	1	Chac1	0	0	-1.98386	No
fhe-miR-71a-5p	5	8	1	Matr3	0	0	-1.68297	No
fhe-miR-71a-5p	5	8	1	Map3k9	0	0	-1.64521	No
fhe-miR-71a-5p	5	8	1	Smad6	0	0.932228	-1.09882	No
fhe-miR-71a-5p	5	8	1	Tmem120b	0	0	-1.30422	No

## Sheet: Supplementary Table 6.2
Sais et al. Nc-RNAs of host macrophages during helminth infection
Supplementary Table 6.2: Predicted mmu mRNA targets of mmu miRNAs (Log2FC2 Cut off) and their expression in macrophages during infection (adjusted p value <0.05).
mmu-miRNA	mmu miRNA Log2FC2			Predicted Target	mmu mRNA Log2FC (Timepoint vs Uninfected)			mRNA present in IDB
	6hrs	18hrs	5 days		6hrs	18hrs	5 days
mmu-miR-132-3p	2.00634	1.54261	1.79349	0610030E20Rik	0	0	0	No
mmu-miR-132-3p	2.00634	1.54261	1.79349	1110032F04Rik	0	0	0	No
mmu-miR-132-3p	2.00634	1.54261	1.79349	1110059G10Rik	0	0	0	No
mmu-miR-132-3p	2.00634	1.54261	1.79349	1600014C10Rik	-2.76909	1.07269	0	No
mmu-miR-132-3p	2.00634	1.54261	1.79349	1700017B05Rik	1.76963	0	-1.67946	No
mmu-miR-132-3p	2.00634	1.54261	1.79349	1700025G04Rik	0	0	0	No
mmu-miR-132-3p	2.00634	1.54261	1.79349	1700066M21Rik	0	0	0	No
mmu-miR-132-3p	2.00634	1.54261	1.79349	2010300C02Rik	0	0	0	No
mmu-miR-132-3p	2.00634	1.54261	1.79349	2310022A10Rik	0	0	0	No
mmu-miR-132-3p	2.00634	1.54261	1.79349	2310030G06Rik	0	0	0	No
mmu-miR-132-3p	2.00634	1.54261	1.79349	2510039O18Rik	0	0	0	No
mmu-miR-132-3p	2.00634	1.54261	1.79349	2610002M06Rik	0	0	0	No
mmu-miR-132-3p	2.00634	1.54261	1.79349	2700049A03Rik	0	0	0	No
mmu-miR-132-3p	2.00634	1.54261	1.79349	2700062C07Rik	0	0	0	No
mmu-miR-132-3p	2.00634	1.54261	1.79349	2810004N23Rik	0	0	0	No
mmu-miR-132-3p	2.00634	1.54261	1.79349	2810021J22Rik	0	0	0	No
mmu-miR-132-3p	2.00634	1.54261	1.79349	2810459M11Rik	0	0	0	No
mmu-miR-132-3p	2.00634	1.54261	1.79349	4930447C04Rik	0	0	0	No
mmu-miR-132-3p	2.00634	1.54261	1.79349	4930453N24Rik	0	0	0	No
mmu-miR-132-3p	2.00634	1.54261	1.79349	4930455H04Rik	0	0	0	No
mmu-miR-132-3p	2.00634	1.54261	1.79349	4930562C15Rik	0	-1.12842	-0.987565	No
mmu-miR-132-3p	2.00634	1.54261	1.79349	4930579G24Rik	0	0	0	No
mmu-miR-132-3p	2.00634	1.54261	1.79349	4931406C07Rik	0	0	0	No
mmu-miR-132-3p	2.00634	1.54261	1.79349	6030468B19Rik	0	0	0	No
mmu-miR-132-3p	2.00634	1.54261	1.79349	6430548M08Rik	0	0	0	No
mmu-miR-132-3p	2.00634	1.54261	1.79349	8030462N17Rik	0	0	0	No
mmu-miR-132-3p	2.00634	1.54261	1.79349	9430038I01Rik	0	0	0	No
mmu-miR-132-3p	2.00634	1.54261	1.79349	9930111J21Rik2	0	0	0	No
mmu-miR-132-3p	2.00634	1.54261	1.79349	A530064D06Rik	0	0	0	No
mmu-miR-132-3p	2.00634	1.54261	1.79349	A730020M07Rik	0	0	0	No
mmu-miR-132-3p	2.00634	1.54261	1.79349	A830018L16Rik	0	0	0	No
mmu-miR-132-3p	2.00634	1.54261	1.79349	A930033H14Rik	0	0	0	No
mmu-miR-132-3p	2.00634	1.54261	1.79349	Aacs	0	0	0	No
mmu-miR-132-3p	2.00634	1.54261	1.79349	Aak1	0	0	0	No
mmu-miR-132-3p	2.00634	1.54261	1.79349	Aamdc	0	0	0	No
mmu-miR-132-3p	2.00634	1.54261	1.79349	Aasdhppt	0	0	0	No
mmu-miR-132-3p	2.00634	1.54261	1.79349	Abcc2	0	0	0	No
mmu-miR-132-3p	2.00634	1.54261	1.79349	Abcc4	0	0	0	No
mmu-miR-132-3p	2.00634	1.54261	1.79349	Abcd2	0	0	0	No
mmu-miR-132-3p	2.00634	1.54261	1.79349	Abcd3	0	0	0	No
mmu-miR-132-3p	2.00634	1.54261	1.79349	Abcf1	-1.01857	0	0	No
mmu-miR-132-3p	2.00634	1.54261	1.79349	Abitram	0	0	0	No
mmu-miR-132-3p	2.00634	1.54261	1.79349	Abl1	-0.831381	0	0	Yes
mmu-miR-132-3p	2.00634	1.54261	1.79349	Abl2	0	-2.49341	-1.40523	No
mmu-miR-132-3p	2.00634	1.54261	1.79349	Ablim3	0	0	0	No
mmu-miR-132-3p	2.00634	1.54261	1.79349	Abtb2	-1.47355	-1.71184	-1.04707	No
mmu-miR-132-3p	2.00634	1.54261	1.79349	Acad9	0	0	0	No
mmu-miR-132-3p	2.00634	1.54261	1.79349	Ace2	0	0	0	Yes
mmu-miR-132-3p	2.00634	1.54261	1.79349	Acer1	0	0	0	No
mmu-miR-132-3p	2.00634	1.54261	1.79349	Ackr2	0	0	0	No
mmu-miR-132-3p	2.00634	1.54261	1.79349	Acnat1	0	0	0	No
mmu-miR-132-3p	2.00634	1.54261	1.79349	Acnat2	0	0	0	No
mmu-miR-132-3p	2.00634	1.54261	1.79349	Acot13	0	0	0	No
mmu-miR-132-3p	2.00634	1.54261	1.79349	Acox1	0	0	0	No
mmu-miR-132-3p	2.00634	1.54261	1.79349	Acp1	0	0	0	No
mmu-miR-132-3p	2.00634	1.54261	1.79349	Acsf3	0	0	0	No
mmu-miR-132-3p	2.00634	1.54261	1.79349	Acsm1	0	0	0	No
mmu-miR-132-3p	2.00634	1.54261	1.79349	Actn1	0	0	0	No
mmu-miR-132-3p	2.00634	1.54261	1.79349	Actn2	0	0	0	No
mmu-miR-132-3p	2.00634	1.54261	1.79349	Actr10	0	0	0	No
mmu-miR-132-3p	2.00634	1.54261	1.79349	Actr2	0	0	-1.24423	No
mmu-miR-132-3p	2.00634	1.54261	1.79349	Actr3	0	0	0	No
mmu-miR-132-3p	2.00634	1.54261	1.79349	Actr3b	0	0	0	No
mmu-miR-132-3p	2.00634	1.54261	1.79349	Acvr1c	0	0	0	No
mmu-miR-132-3p	2.00634	1.54261	1.79349	Acvr2a	0	0	0	No
mmu-miR-132-3p	2.00634	1.54261	1.79349	Acvr2b	0	0	-3.25289	No
mmu-miR-132-3p	2.00634	1.54261	1.79349	Adal	0	0	0	No
mmu-miR-132-3p	2.00634	1.54261	1.79349	Adam29	0	0	0	No
mmu-miR-132-3p	2.00634	1.54261	1.79349	Adamts1	0	0	0	No
mmu-miR-132-3p	2.00634	1.54261	1.79349	Adamts15	0	0	0	No
mmu-miR-132-3p	2.00634	1.54261	1.79349	Adamts2	0	0	0	No
mmu-miR-132-3p	2.00634	1.54261	1.79349	Adamts3	0	0	0	No
mmu-miR-132-3p	2.00634	1.54261	1.79349	Adamts5	0	0	0	No
mmu-miR-132-3p	2.00634	1.54261	1.79349	Adamts6	0	0	0	No
mmu-miR-132-3p	2.00634	1.54261	1.79349	Adat3	0	0	0	No
mmu-miR-132-3p	2.00634	1.54261	1.79349	Adck1	0	0	0	No
mmu-miR-132-3p	2.00634	1.54261	1.79349	Adck2	0	0	0	No
mmu-miR-132-3p	2.00634	1.54261	1.79349	Adcy1	0	0	0	No
mmu-miR-132-3p	2.00634	1.54261	1.79349	Adcy3	0	0	1.45265	No
mmu-miR-132-3p	2.00634	1.54261	1.79349	Adcy5	0	-0.673416	0	No
mmu-miR-132-3p	2.00634	1.54261	1.79349	Adcyap1	0	0	0	No
mmu-miR-132-3p	2.00634	1.54261	1.79349	Add2	0	0	0	No
mmu-miR-132-3p	2.00634	1.54261	1.79349	Add3	0	0	0	No
mmu-miR-132-3p	2.00634	1.54261	1.79349	Adgre4	0	0	0	No
mmu-miR-132-3p	2.00634	1.54261	1.79349	Adgrf4	0	0	0	No
mmu-miR-132-3p	2.00634	1.54261	1.79349	Adgrl3	0	0	0	No
mmu-miR-132-3p	2.00634	1.54261	1.79349	Adgrl4	0	0	0	No
mmu-miR-132-3p	2.00634	1.54261	1.79349	Adhfe1	0	0	2.30842	No
mmu-miR-132-3p	2.00634	1.54261	1.79349	Adipor1	0	0	0	No
mmu-miR-132-3p	2.00634	1.54261	1.79349	Adipor2	0	0	0	No
mmu-miR-132-3p	2.00634	1.54261	1.79349	Ado	1.83335	1.41873	1.14967	No
mmu-miR-132-3p	2.00634	1.54261	1.79349	Adra1a	0	0	0	No
mmu-miR-132-3p	2.00634	1.54261	1.79349	Aebp2	0	0	0	No
mmu-miR-132-3p	2.00634	1.54261	1.79349	Aen	-2.02728	2.33797	0	No
mmu-miR-132-3p	2.00634	1.54261	1.79349	Aff3	0	0	0	No
mmu-miR-132-3p	2.00634	1.54261	1.79349	Aff4	0	0	0	No
mmu-miR-132-3p	2.00634	1.54261	1.79349	Afm	0	0	0	No
mmu-miR-132-3p	2.00634	1.54261	1.79349	Agfg1	0	0	0	No
mmu-miR-132-3p	2.00634	1.54261	1.79349	Agk	0	0	0	No
mmu-miR-132-3p	2.00634	1.54261	1.79349	Agl	0	0	0	No
mmu-miR-132-3p	2.00634	1.54261	1.79349	Ago1	0	0	0	No
mmu-miR-132-3p	2.00634	1.54261	1.79349	Ago2	0	0	0	No
mmu-miR-132-3p	2.00634	1.54261	1.79349	Ago3	0	0	0	No
mmu-miR-132-3p	2.00634	1.54261	1.79349	Agtpbp1	0	0	0	No
mmu-miR-132-3p	2.00634	1.54261	1.79349	Ahcyl2	0	0	0	No
mmu-miR-132-3p	2.00634	1.54261	1.79349	Ahr	0	0	0	Yes
mmu-miR-132-3p	2.00634	1.54261	1.79349	Ahsa2	0	0	0	No
mmu-miR-132-3p	2.00634	1.54261	1.79349	AI429214	0	0	0	No
mmu-miR-132-3p	2.00634	1.54261	1.79349	Aim2	0	0	0	Yes
mmu-miR-132-3p	2.00634	1.54261	1.79349	Ak2	0	0	0	No
mmu-miR-132-3p	2.00634	1.54261	1.79349	Ak4	0	0	0	No
mmu-miR-132-3p	2.00634	1.54261	1.79349	Akap10	0	0	0	Yes
mmu-miR-132-3p	2.00634	1.54261	1.79349	Akap11	0	0	0	No
mmu-miR-132-3p	2.00634	1.54261	1.79349	Akap17b	0	0	0	No
mmu-miR-132-3p	2.00634	1.54261	1.79349	Akirin1	0	0	0	No
mmu-miR-132-3p	2.00634	1.54261	1.79349	Akirin2	0	0	0	No
mmu-miR-132-3p	2.00634	1.54261	1.79349	Akr1b8	0	0	0	No
mmu-miR-132-3p	2.00634	1.54261	1.79349	Akr1c12	0	0	0	No
mmu-miR-132-3p	2.00634	1.54261	1.79349	Akr1c13	0	0	0	No
mmu-miR-132-3p	2.00634	1.54261	1.79349	Akr1c14	0	0	0	No
mmu-miR-132-3p	2.00634	1.54261	1.79349	Akr1d1	0	0	0	No
mmu-miR-132-3p	2.00634	1.54261	1.79349	Aldh5a1	0	0	0	No
mmu-miR-132-3p	2.00634	1.54261	1.79349	Alg10b	0	0	0	No
mmu-miR-132-3p	2.00634	1.54261	1.79349	Alg9	0	0	-0.9448	No
mmu-miR-132-3p	2.00634	1.54261	1.79349	Alkbh3	0	0	0	No
mmu-miR-132-3p	2.00634	1.54261	1.79349	Alkbh5	0	-0.770061	-1.43327	No
mmu-miR-132-3p	2.00634	1.54261	1.79349	Alkbh8	0	0	0	No
mmu-miR-132-3p	2.00634	1.54261	1.79349	Alx3	0	0	0	No
mmu-miR-132-3p	2.00634	1.54261	1.79349	Alx4	-1.13205	-2.03936	-2.13351	No
mmu-miR-132-3p	2.00634	1.54261	1.79349	Amd1	0	0	0	No
mmu-miR-132-3p	2.00634	1.54261	1.79349	Amd2	0	0	0	No
mmu-miR-132-3p	2.00634	1.54261	1.79349	Amer2	0	0	0	No
mmu-miR-132-3p	2.00634	1.54261	1.79349	Amfr	0	0	0	No
mmu-miR-132-3p	2.00634	1.54261	1.79349	Amigo1	0	0	0	No
mmu-miR-132-3p	2.00634	1.54261	1.79349	Amn	0	0	0	No
mmu-miR-132-3p	2.00634	1.54261	1.79349	Amot	0	0	0	No
mmu-miR-132-3p	2.00634	1.54261	1.79349	Amy2a2	0	0	0	No
mmu-miR-132-3p	2.00634	1.54261	1.79349	Amy2a3	0	0	0	No
mmu-miR-132-3p	2.00634	1.54261	1.79349	Amy2a4	0	0	0	No
mmu-miR-132-3p	2.00634	1.54261	1.79349	Amz1	0	0	-0.506508	No
mmu-miR-132-3p	2.00634	1.54261	1.79349	Anapc10	0	0	0	No
mmu-miR-132-3p	2.00634	1.54261	1.79349	Anapc11	0	-1.74611	0	No
mmu-miR-132-3p	2.00634	1.54261	1.79349	Anapc16	0	0	0	No
mmu-miR-132-3p	2.00634	1.54261	1.79349	Angel2	0	0	0	No
mmu-miR-132-3p	2.00634	1.54261	1.79349	Angptl2	0	0	1.48749	No
mmu-miR-132-3p	2.00634	1.54261	1.79349	Ank1	0	0	0	No
mmu-miR-132-3p	2.00634	1.54261	1.79349	Ankdd1b	0	0	0	No
mmu-miR-132-3p	2.00634	1.54261	1.79349	Ankrd13d	0	0	0	No
mmu-miR-132-3p	2.00634	1.54261	1.79349	Ankrd24	0.971839	2.07484	0.816438	No
mmu-miR-132-3p	2.00634	1.54261	1.79349	Ankrd33b	0	0	-0.955008	No
mmu-miR-132-3p	2.00634	1.54261	1.79349	Ankrd45	0	0	0	No
mmu-miR-132-3p	2.00634	1.54261	1.79349	Anks1	0	0	-0.586704	No
mmu-miR-132-3p	2.00634	1.54261	1.79349	Ankub1	0	0	0	No
mmu-miR-132-3p	2.00634	1.54261	1.79349	Ano5	0	0	0	No
mmu-miR-132-3p	2.00634	1.54261	1.79349	Ano7	0	0	0	No
mmu-miR-132-3p	2.00634	1.54261	1.79349	Anp32a	0	0	0	No
mmu-miR-132-3p	2.00634	1.54261	1.79349	Anp32e	0	0	0	No
mmu-miR-132-3p	2.00634	1.54261	1.79349	Anxa10	0	0	0	No
mmu-miR-132-3p	2.00634	1.54261	1.79349	Anxa4	0	0	0	No
mmu-miR-132-3p	2.00634	1.54261	1.79349	Aoc2	0	0	0	No
mmu-miR-132-3p	2.00634	1.54261	1.79349	Ap1s3	0	0	0	No
mmu-miR-132-3p	2.00634	1.54261	1.79349	Ap2b1	0	0	0	No
mmu-miR-132-3p	2.00634	1.54261	1.79349	Ap3m1	0	-0.507764	0	No
mmu-miR-132-3p	2.00634	1.54261	1.79349	Ap3s2	0	0	0	No
mmu-miR-132-3p	2.00634	1.54261	1.79349	Ap4e1	0	0	0	No
mmu-miR-132-3p	2.00634	1.54261	1.79349	Apbb2	0	0	0	No
mmu-miR-132-3p	2.00634	1.54261	1.79349	Apex2	0	0	0	No
mmu-miR-132-3p	2.00634	1.54261	1.79349	Aph1b	0	0	0	No
mmu-miR-132-3p	2.00634	1.54261	1.79349	Aph1c	0	0	0	No
mmu-miR-132-3p	2.00634	1.54261	1.79349	Apol10a	0	0	0	No
mmu-miR-132-3p	2.00634	1.54261	1.79349	Apol10b	0	0	0	No
mmu-miR-132-3p	2.00634	1.54261	1.79349	Apol6	0	0	0	No
mmu-miR-132-3p	2.00634	1.54261	1.79349	Appl2	0	-1.11813	0	No
mmu-miR-132-3p	2.00634	1.54261	1.79349	Arc	0	0	0	No
mmu-miR-132-3p	2.00634	1.54261	1.79349	Arel1	0	0	0	No
mmu-miR-132-3p	2.00634	1.54261	1.79349	Arf1	0	0	0	No
mmu-miR-132-3p	2.00634	1.54261	1.79349	Arf3	0	0	0	No
mmu-miR-132-3p	2.00634	1.54261	1.79349	Arfrp1	0	0	0	No
mmu-miR-132-3p	2.00634	1.54261	1.79349	Arg1	0	-1.30274	0	No
mmu-miR-132-3p	2.00634	1.54261	1.79349	Arglu1	0	0	0	No
mmu-miR-132-3p	2.00634	1.54261	1.79349	Arhgap20	0	0	0	No
mmu-miR-132-3p	2.00634	1.54261	1.79349	Arhgap21	0	0	0	No
mmu-miR-132-3p	2.00634	1.54261	1.79349	Arhgap24	0	0	0	No
mmu-miR-132-3p	2.00634	1.54261	1.79349	Arhgap26	0	0	0	No
mmu-miR-132-3p	2.00634	1.54261	1.79349	Arhgap29	0	0	0	No
mmu-miR-132-3p	2.00634	1.54261	1.79349	Arhgap31	0	0	0	No
mmu-miR-132-3p	2.00634	1.54261	1.79349	Arhgap32	0	0	0	No
mmu-miR-132-3p	2.00634	1.54261	1.79349	Arhgap8	0	0	0	No
mmu-miR-132-3p	2.00634	1.54261	1.79349	Arhgef10	0	0	0	No
mmu-miR-132-3p	2.00634	1.54261	1.79349	Arhgef11	0	0	0	No
mmu-miR-132-3p	2.00634	1.54261	1.79349	Arhgef12	0	0	0	No
mmu-miR-132-3p	2.00634	1.54261	1.79349	Arhgef37	0	0	0	No
mmu-miR-132-3p	2.00634	1.54261	1.79349	Arhgef40	0	0	0	No
mmu-miR-132-3p	2.00634	1.54261	1.79349	Arhgef7	0	0	0	No
mmu-miR-132-3p	2.00634	1.54261	1.79349	Arhgef9	0	0	0	No
mmu-miR-132-3p	2.00634	1.54261	1.79349	Arid1a	0	0.88414	0.710271	No
mmu-miR-132-3p	2.00634	1.54261	1.79349	Arid1b	-1.23608	0.747341	0	No
mmu-miR-132-3p	2.00634	1.54261	1.79349	Arid2	0.961684	0	-1.33792	No
mmu-miR-132-3p	2.00634	1.54261	1.79349	Arid3a	0	0	-1.22393	No
mmu-miR-132-3p	2.00634	1.54261	1.79349	Arid4b	0	0	0	No
mmu-miR-132-3p	2.00634	1.54261	1.79349	Arid5a	-0.70418	-0.745191	-1.11224	No
mmu-miR-132-3p	2.00634	1.54261	1.79349	Arid5b	0	0	0	No
mmu-miR-132-3p	2.00634	1.54261	1.79349	Arih1	0	0	0	No
mmu-miR-132-3p	2.00634	1.54261	1.79349	Arl11	0	0	-3.59685	No
mmu-miR-132-3p	2.00634	1.54261	1.79349	Arl14ep	0	0	0	No
mmu-miR-132-3p	2.00634	1.54261	1.79349	Armc10	0	0	0	No
mmu-miR-132-3p	2.00634	1.54261	1.79349	Armc8	0	0	0	No
mmu-miR-132-3p	2.00634	1.54261	1.79349	Armh4	0	0	0	No
mmu-miR-132-3p	2.00634	1.54261	1.79349	Armt1	0	0	0	No
mmu-miR-132-3p	2.00634	1.54261	1.79349	Arpc3	0	-1.67111	0	No
mmu-miR-132-3p	2.00634	1.54261	1.79349	Arpc5l	0	0	0	No
mmu-miR-132-3p	2.00634	1.54261	1.79349	Arrdc4	0	0	0	No
mmu-miR-132-3p	2.00634	1.54261	1.79349	Arx	0	0	0	No
mmu-miR-132-3p	2.00634	1.54261	1.79349	Asap1	0	0	0	No
mmu-miR-132-3p	2.00634	1.54261	1.79349	Asb1	0	0	0	No
mmu-miR-132-3p	2.00634	1.54261	1.79349	Asb2	0	0	0	No
mmu-miR-132-3p	2.00634	1.54261	1.79349	Asb3	0	0	0	No
mmu-miR-132-3p	2.00634	1.54261	1.79349	Ascc3	0	0	0	No
mmu-miR-132-3p	2.00634	1.54261	1.79349	Asic5	0	0	0	No
mmu-miR-132-3p	2.00634	1.54261	1.79349	Asns	0	0	0	No
mmu-miR-132-3p	2.00634	1.54261	1.79349	Asphd2	0	0	0	No
mmu-miR-132-3p	2.00634	1.54261	1.79349	Aste1	0.589234	-1.03325	0	No
mmu-miR-132-3p	2.00634	1.54261	1.79349	Astn1	0	0	0	No
mmu-miR-132-3p	2.00634	1.54261	1.79349	Asxl1	0	0	0	No
mmu-miR-132-3p	2.00634	1.54261	1.79349	Ate1	1.01842	1.28427	0	No
mmu-miR-132-3p	2.00634	1.54261	1.79349	Atf2	0	0	0	No
mmu-miR-132-3p	2.00634	1.54261	1.79349	Atg12	0	0	0	Yes
mmu-miR-132-3p	2.00634	1.54261	1.79349	Atg2b	0	0	0	No
mmu-miR-132-3p	2.00634	1.54261	1.79349	Atl3	0	0	0	No
mmu-miR-132-3p	2.00634	1.54261	1.79349	Atp1b3	0	0	0	No
mmu-miR-132-3p	2.00634	1.54261	1.79349	Atp23	0	0	0	No
mmu-miR-132-3p	2.00634	1.54261	1.79349	Atp2a2	0	0	0	No
mmu-miR-132-3p	2.00634	1.54261	1.79349	Atp2b4	0	0	0	No
mmu-miR-132-3p	2.00634	1.54261	1.79349	Atp5o	0	-4.25865	0	No
mmu-miR-132-3p	2.00634	1.54261	1.79349	Atp6v0a1	0	0	0	No
mmu-miR-132-3p	2.00634	1.54261	1.79349	Atp6v0c	0	-1.93861	0	No
mmu-miR-132-3p	2.00634	1.54261	1.79349	Atp6v0e2	0	0	0	No
mmu-miR-132-3p	2.00634	1.54261	1.79349	Atp6v1a	0	0	0	No
mmu-miR-132-3p	2.00634	1.54261	1.79349	Atp8b4	0	0	0	No
mmu-miR-132-3p	2.00634	1.54261	1.79349	Atxn1	0	0	0	No
mmu-miR-132-3p	2.00634	1.54261	1.79349	Atxn1l	0	0	0	No
mmu-miR-132-3p	2.00634	1.54261	1.79349	Atxn3	0	0	0	No
mmu-miR-132-3p	2.00634	1.54261	1.79349	Atxn7	0	0	0	No
mmu-miR-132-3p	2.00634	1.54261	1.79349	Avl9	-1.11837	-2.10248	-3.90053	No
mmu-miR-132-3p	2.00634	1.54261	1.79349	AY761185	0	0	0	No
mmu-miR-132-3p	2.00634	1.54261	1.79349	Azin1	0	0	0	No
mmu-miR-132-3p	2.00634	1.54261	1.79349	B3galt1	0	0	0	No
mmu-miR-132-3p	2.00634	1.54261	1.79349	B3gntl1	0	0.44127	0.559888	No
mmu-miR-132-3p	2.00634	1.54261	1.79349	B4galt1	0	0	0	No
mmu-miR-132-3p	2.00634	1.54261	1.79349	B4galt4	0	0	0	No
mmu-miR-132-3p	2.00634	1.54261	1.79349	B930094E09Rik	0	0	0	No
mmu-miR-132-3p	2.00634	1.54261	1.79349	B9d1	0	-1.76302	-1.91492	No
mmu-miR-132-3p	2.00634	1.54261	1.79349	Bace1	4.2056	0	0.635339	No
mmu-miR-132-3p	2.00634	1.54261	1.79349	Baz1a	0	0	0	No
mmu-miR-132-3p	2.00634	1.54261	1.79349	Bbox1	0	0	0	No
mmu-miR-132-3p	2.00634	1.54261	1.79349	Bbx	0	0	0	No
mmu-miR-132-3p	2.00634	1.54261	1.79349	BC049715	0	0	0	No
mmu-miR-132-3p	2.00634	1.54261	1.79349	Bcan	0	0	0	No
mmu-miR-132-3p	2.00634	1.54261	1.79349	Bcap29	0	0	0	No
mmu-miR-132-3p	2.00634	1.54261	1.79349	Bche	0	0	0	No
mmu-miR-132-3p	2.00634	1.54261	1.79349	Bckdhb	0	0	0	No
mmu-miR-132-3p	2.00634	1.54261	1.79349	Bcl2l11	0	0	-2.70142	No
mmu-miR-132-3p	2.00634	1.54261	1.79349	Bcl2l12	0	1.22268	1.23767	No
mmu-miR-132-3p	2.00634	1.54261	1.79349	Bcl2l2	0	0	0	No
mmu-miR-132-3p	2.00634	1.54261	1.79349	Bcl7c	-1.48879	1.25729	0	No
mmu-miR-132-3p	2.00634	1.54261	1.79349	Bclaf1	0	0	-1.65527	No
mmu-miR-132-3p	2.00634	1.54261	1.79349	Bcorl1	0	0	0	No
mmu-miR-132-3p	2.00634	1.54261	1.79349	Bdp1	0	0	0	No
mmu-miR-132-3p	2.00634	1.54261	1.79349	Bend4	0	0	0.982122	No
mmu-miR-132-3p	2.00634	1.54261	1.79349	Bhlhe23	0	0	0	No
mmu-miR-132-3p	2.00634	1.54261	1.79349	Bicd1	0	0	0	No
mmu-miR-132-3p	2.00634	1.54261	1.79349	Bicd2	0	0	0	No
mmu-miR-132-3p	2.00634	1.54261	1.79349	Bicral	0	0	0	No
mmu-miR-132-3p	2.00634	1.54261	1.79349	Bid	0	0	0	Yes
mmu-miR-132-3p	2.00634	1.54261	1.79349	Bloc1s4	0	0	0	No
mmu-miR-132-3p	2.00634	1.54261	1.79349	Bltp1	0	0	0	No
mmu-miR-132-3p	2.00634	1.54261	1.79349	Blzf1	0	0	0	No
mmu-miR-132-3p	2.00634	1.54261	1.79349	Bmp2k	0	0	0	No
mmu-miR-132-3p	2.00634	1.54261	1.79349	Bmp3	0	0	0	No
mmu-miR-132-3p	2.00634	1.54261	1.79349	Bmper	0	0	0	No
mmu-miR-132-3p	2.00634	1.54261	1.79349	Bmpr1a	0	0	-1.14003	No
mmu-miR-132-3p	2.00634	1.54261	1.79349	Bmpr1b	0	0	0	No
mmu-miR-132-3p	2.00634	1.54261	1.79349	Bnc1	0	0	0	No
mmu-miR-132-3p	2.00634	1.54261	1.79349	Bnc2	0	0	0	No
mmu-miR-132-3p	2.00634	1.54261	1.79349	Bnip2	0	0	0	No
mmu-miR-132-3p	2.00634	1.54261	1.79349	Bod1	0	0	0	No
mmu-miR-132-3p	2.00634	1.54261	1.79349	Bod1l	0	0	0	No
mmu-miR-132-3p	2.00634	1.54261	1.79349	Bpgm	0	0	0	No
mmu-miR-132-3p	2.00634	1.54261	1.79349	Bpnt1	0	0	0	No
mmu-miR-132-3p	2.00634	1.54261	1.79349	Braf	0	0	0	No
mmu-miR-132-3p	2.00634	1.54261	1.79349	Brap	0	0	0	No
mmu-miR-132-3p	2.00634	1.54261	1.79349	Brca1	0	0	0	No
mmu-miR-132-3p	2.00634	1.54261	1.79349	Brd4	0	0	0	No
mmu-miR-132-3p	2.00634	1.54261	1.79349	Brf1	-2.25929	1.61863	1.7387	No
mmu-miR-132-3p	2.00634	1.54261	1.79349	Bri3	0	0	0	No
mmu-miR-132-3p	2.00634	1.54261	1.79349	Brwd1	-2.00629	1.66302	0.863267	No
mmu-miR-132-3p	2.00634	1.54261	1.79349	Btaf1	0	0	0	No
mmu-miR-132-3p	2.00634	1.54261	1.79349	Btbd17	0	0	0	No
mmu-miR-132-3p	2.00634	1.54261	1.79349	Btbd7	0	0	0	No
mmu-miR-132-3p	2.00634	1.54261	1.79349	Btc	0	0	0	No
mmu-miR-132-3p	2.00634	1.54261	1.79349	Btg2	0	0	0	No
mmu-miR-132-3p	2.00634	1.54261	1.79349	Btla	0	0	0	No
mmu-miR-132-3p	2.00634	1.54261	1.79349	Btn1a1	0	0	0	No
mmu-miR-132-3p	2.00634	1.54261	1.79349	Btnl9	0	0	0	No
mmu-miR-132-3p	2.00634	1.54261	1.79349	C	0	0	0	No
mmu-miR-132-3p	2.00634	1.54261	1.79349	C1galt1	0	0	0	No
mmu-miR-132-3p	2.00634	1.54261	1.79349	C1ql1	0	0	0	No
mmu-miR-132-3p	2.00634	1.54261	1.79349	C9orf72	0	0	-4.42453	No
mmu-miR-132-3p	2.00634	1.54261	1.79349	Cacna1a	-2.92759	0.642468	0.428646	No
mmu-miR-132-3p	2.00634	1.54261	1.79349	Cacna1c	0	0	0.91209	No
mmu-miR-132-3p	2.00634	1.54261	1.79349	Cacna1h	0	0	0	No
mmu-miR-132-3p	2.00634	1.54261	1.79349	Cacna2d1	0	0	0	No
mmu-miR-132-3p	2.00634	1.54261	1.79349	Cacna2d4	0	0	-0.383416	No
mmu-miR-132-3p	2.00634	1.54261	1.79349	Cacnb4	0	0	0	No
mmu-miR-132-3p	2.00634	1.54261	1.79349	Cacng4	0	0	0	No
mmu-miR-132-3p	2.00634	1.54261	1.79349	Cacng5	0	0	0	No
mmu-miR-132-3p	2.00634	1.54261	1.79349	Cacul1	0	0	0.661199	No
mmu-miR-132-3p	2.00634	1.54261	1.79349	Cadm3	0	0	0	No
mmu-miR-132-3p	2.00634	1.54261	1.79349	Calcrl	0	0	0	No
mmu-miR-132-3p	2.00634	1.54261	1.79349	Cald1	0	0	0	No
mmu-miR-132-3p	2.00634	1.54261	1.79349	Calhm4	0	0	0	No
mmu-miR-132-3p	2.00634	1.54261	1.79349	Calml4	0	0	0	No
mmu-miR-132-3p	2.00634	1.54261	1.79349	Caln1	0	0	0	No
mmu-miR-132-3p	2.00634	1.54261	1.79349	Calu	0	0	0	No
mmu-miR-132-3p	2.00634	1.54261	1.79349	Cand1	0	0	0	No
mmu-miR-132-3p	2.00634	1.54261	1.79349	Capn8	0	0	0	No
mmu-miR-132-3p	2.00634	1.54261	1.79349	Caprin1	0	0	-1.29295	No
mmu-miR-132-3p	2.00634	1.54261	1.79349	Car2	0	0	0	No
mmu-miR-132-3p	2.00634	1.54261	1.79349	Car8	0	0	0	No
mmu-miR-132-3p	2.00634	1.54261	1.79349	Card6	0	0	0	No
mmu-miR-132-3p	2.00634	1.54261	1.79349	Casd1	0	0	0	No
mmu-miR-132-3p	2.00634	1.54261	1.79349	Casq2	0	0	0	No
mmu-miR-132-3p	2.00634	1.54261	1.79349	Casr	0	0	0	No
mmu-miR-132-3p	2.00634	1.54261	1.79349	Castor1	0	0	-0.859567	No
mmu-miR-132-3p	2.00634	1.54261	1.79349	Cbfa2t2	0	0	0	No
mmu-miR-132-3p	2.00634	1.54261	1.79349	Cblb	0	0	0	No
mmu-miR-132-3p	2.00634	1.54261	1.79349	Cbll1	0	0	0	No
mmu-miR-132-3p	2.00634	1.54261	1.79349	Cbr4	0	0	0	No
mmu-miR-132-3p	2.00634	1.54261	1.79349	Cbx1	0	-1.93792	0	No
mmu-miR-132-3p	2.00634	1.54261	1.79349	Cby1	0	0	0	No
mmu-miR-132-3p	2.00634	1.54261	1.79349	Cc2d1b	0	-1.39741	0	No
mmu-miR-132-3p	2.00634	1.54261	1.79349	Ccdc103	0	0	0	No
mmu-miR-132-3p	2.00634	1.54261	1.79349	Ccdc125	0	0	0	No
mmu-miR-132-3p	2.00634	1.54261	1.79349	Ccdc127	0	0	0	No
mmu-miR-132-3p	2.00634	1.54261	1.79349	Ccdc15	0	0	0	No
mmu-miR-132-3p	2.00634	1.54261	1.79349	Ccdc167	0	0	0.307413	No
mmu-miR-132-3p	2.00634	1.54261	1.79349	Ccdc169	0	0	0	No
mmu-miR-132-3p	2.00634	1.54261	1.79349	Ccdc171	0	0	0	No
mmu-miR-132-3p	2.00634	1.54261	1.79349	Ccdc58	0	0	0	No
mmu-miR-132-3p	2.00634	1.54261	1.79349	Ccdc71l	0	0	0	No
mmu-miR-132-3p	2.00634	1.54261	1.79349	Ccdc85a	0	0	0	No
mmu-miR-132-3p	2.00634	1.54261	1.79349	Ccdc93	0	0	0	No
mmu-miR-132-3p	2.00634	1.54261	1.79349	Ccdc96	0	-1.2371	-1.58582	No
mmu-miR-132-3p	2.00634	1.54261	1.79349	Ccdc97	0	-1.16204	-0.902504	No
mmu-miR-132-3p	2.00634	1.54261	1.79349	Ccer2	0	0	-0.698814	No
mmu-miR-132-3p	2.00634	1.54261	1.79349	Ccl6	0	0	0	No
mmu-miR-132-3p	2.00634	1.54261	1.79349	Ccn4	0	0	0	No
mmu-miR-132-3p	2.00634	1.54261	1.79349	Ccnb1	0	0	0	No
mmu-miR-132-3p	2.00634	1.54261	1.79349	Ccne1	0	0	0	No
mmu-miR-132-3p	2.00634	1.54261	1.79349	Ccng1	0	0	0	No
mmu-miR-132-3p	2.00634	1.54261	1.79349	Ccnj	0	0	0	No
mmu-miR-132-3p	2.00634	1.54261	1.79349	Ccnt1	0	0	-0.593381	No
mmu-miR-132-3p	2.00634	1.54261	1.79349	Ccny	0	-1.06855	-2.67981	No
mmu-miR-132-3p	2.00634	1.54261	1.79349	Ccr9	1.28677	-1.06237	0	No
mmu-miR-132-3p	2.00634	1.54261	1.79349	Ccrl2	0	0	0	No
mmu-miR-132-3p	2.00634	1.54261	1.79349	Ccs	0	0	0	No
mmu-miR-132-3p	2.00634	1.54261	1.79349	Ccser1	0	0	0	No
mmu-miR-132-3p	2.00634	1.54261	1.79349	Cct8	0	0	0	No
mmu-miR-132-3p	2.00634	1.54261	1.79349	Cd101	0	0	0	No
mmu-miR-132-3p	2.00634	1.54261	1.79349	Cd151	0	0	0	No
mmu-miR-132-3p	2.00634	1.54261	1.79349	Cd164	0	0	0	No
mmu-miR-132-3p	2.00634	1.54261	1.79349	Cd19	0	0	0	No
mmu-miR-132-3p	2.00634	1.54261	1.79349	Cd1d2	0	0	0	No
mmu-miR-132-3p	2.00634	1.54261	1.79349	Cd209b	0	0	0	No
mmu-miR-132-3p	2.00634	1.54261	1.79349	Cd24a	0	0	0	No
mmu-miR-132-3p	2.00634	1.54261	1.79349	Cd300e	0	0	0	No
mmu-miR-132-3p	2.00634	1.54261	1.79349	Cd300lf	0.732344	-2.25603	-4.02139	Yes
mmu-miR-132-3p	2.00634	1.54261	1.79349	Cd34	0	0	0	No
mmu-miR-132-3p	2.00634	1.54261	1.79349	Cd3e	0	0	0	No
mmu-miR-132-3p	2.00634	1.54261	1.79349	Cd46	0	0	0	Yes
mmu-miR-132-3p	2.00634	1.54261	1.79349	Cd47	0	0	0	Yes
mmu-miR-132-3p	2.00634	1.54261	1.79349	Cd59a	0	0	0	No
mmu-miR-132-3p	2.00634	1.54261	1.79349	Cd59b	0	0	0	No
mmu-miR-132-3p	2.00634	1.54261	1.79349	Cd84	0	0	0	No
mmu-miR-132-3p	2.00634	1.54261	1.79349	Cd93	0	0	0	No
mmu-miR-132-3p	2.00634	1.54261	1.79349	Cdc23	0	0	4.45993	No
mmu-miR-132-3p	2.00634	1.54261	1.79349	Cdc37	0	0	0	No
mmu-miR-132-3p	2.00634	1.54261	1.79349	Cdc37l1	0	0	1.1865	No
mmu-miR-132-3p	2.00634	1.54261	1.79349	Cdc40	0	0	0	No
mmu-miR-132-3p	2.00634	1.54261	1.79349	Cdc42bpg	0	0	0	No
mmu-miR-132-3p	2.00634	1.54261	1.79349	Cdc42ep3	0	0	0	No
mmu-miR-132-3p	2.00634	1.54261	1.79349	Cdc42ep4	0	0	0	No
mmu-miR-132-3p	2.00634	1.54261	1.79349	Cdc6	0	0	0	No
mmu-miR-132-3p	2.00634	1.54261	1.79349	Cdca4	0	2.07122	0	No
mmu-miR-132-3p	2.00634	1.54261	1.79349	Cdh10	0	0	0	No
mmu-miR-132-3p	2.00634	1.54261	1.79349	Cdhr1	0	0	0	No
mmu-miR-132-3p	2.00634	1.54261	1.79349	Cdk13	0	0	0.988291	No
mmu-miR-132-3p	2.00634	1.54261	1.79349	Cdk14	0	0	0	No
mmu-miR-132-3p	2.00634	1.54261	1.79349	Cdk19	0	0	0	No
mmu-miR-132-3p	2.00634	1.54261	1.79349	Cdk2ap2	0	0	0	No
mmu-miR-132-3p	2.00634	1.54261	1.79349	Cdk5r1	0	0	0	No
mmu-miR-132-3p	2.00634	1.54261	1.79349	Cdkal1	0	0	0	No
mmu-miR-132-3p	2.00634	1.54261	1.79349	Cdkl1	0	0	0	No
mmu-miR-132-3p	2.00634	1.54261	1.79349	Cdkl2	0	0	0	No
mmu-miR-132-3p	2.00634	1.54261	1.79349	Cdkl5	0	0	0	No
mmu-miR-132-3p	2.00634	1.54261	1.79349	Cdo1	0	0	0	No
mmu-miR-132-3p	2.00634	1.54261	1.79349	Cdon	0	0	0	No
mmu-miR-132-3p	2.00634	1.54261	1.79349	Cdr2	0	0	0	No
mmu-miR-132-3p	2.00634	1.54261	1.79349	Cds2	0	0	0	No
mmu-miR-132-3p	2.00634	1.54261	1.79349	Ceacam12	0	0	0	No
mmu-miR-132-3p	2.00634	1.54261	1.79349	Ceacam2	0	-2.26673	0	No
mmu-miR-132-3p	2.00634	1.54261	1.79349	Cebpb	0	0	0	Yes
mmu-miR-132-3p	2.00634	1.54261	1.79349	Cebpg	0	0	0	No
mmu-miR-132-3p	2.00634	1.54261	1.79349	Cebpz	0	0	0	No
mmu-miR-132-3p	2.00634	1.54261	1.79349	Cecr2	-1.89017	-3.38329	-2.12369	No
mmu-miR-132-3p	2.00634	1.54261	1.79349	Celf2	0	0	-2.00186	No
mmu-miR-132-3p	2.00634	1.54261	1.79349	Celsr1	0	0	0	No
mmu-miR-132-3p	2.00634	1.54261	1.79349	Cemip2	0	0	0	No
mmu-miR-132-3p	2.00634	1.54261	1.79349	Cep170b	1.66853	0	3.45776	No
mmu-miR-132-3p	2.00634	1.54261	1.79349	Cep350	-3.01159	1.28575	1.63474	No
mmu-miR-132-3p	2.00634	1.54261	1.79349	Cep41	0	0	0	No
mmu-miR-132-3p	2.00634	1.54261	1.79349	Cep72	0	0	0	No
mmu-miR-132-3p	2.00634	1.54261	1.79349	Cep85l	0	0	0	No
mmu-miR-132-3p	2.00634	1.54261	1.79349	Cep97	0	0	0	No
mmu-miR-132-3p	2.00634	1.54261	1.79349	Cercam	0	0	0	No
mmu-miR-132-3p	2.00634	1.54261	1.79349	Cers1	0	0	0	No
mmu-miR-132-3p	2.00634	1.54261	1.79349	Cers4	0	0	0	No
mmu-miR-132-3p	2.00634	1.54261	1.79349	Cers5	0	0	0	No
mmu-miR-132-3p	2.00634	1.54261	1.79349	Cers6	0	0	0	No
mmu-miR-132-3p	2.00634	1.54261	1.79349	Cert1	0	0	0	No
mmu-miR-132-3p	2.00634	1.54261	1.79349	Ces1d	0	0	0	No
mmu-miR-132-3p	2.00634	1.54261	1.79349	Ces2b	0	0	0	No
mmu-miR-132-3p	2.00634	1.54261	1.79349	Ces3a	0	0	0	No
mmu-miR-132-3p	2.00634	1.54261	1.79349	Cfap161	0	0	0	No
mmu-miR-132-3p	2.00634	1.54261	1.79349	Cfap20	0	0	0	No
mmu-miR-132-3p	2.00634	1.54261	1.79349	Cfap300	0	0	0	No
mmu-miR-132-3p	2.00634	1.54261	1.79349	Cfap36	0	0	0	No
mmu-miR-132-3p	2.00634	1.54261	1.79349	Cfap410	0	0	0	No
mmu-miR-132-3p	2.00634	1.54261	1.79349	Cfap44	0	0	0	No
mmu-miR-132-3p	2.00634	1.54261	1.79349	Cfap54	0	0	0	No
mmu-miR-132-3p	2.00634	1.54261	1.79349	Cfap61	0	0	0	No
mmu-miR-132-3p	2.00634	1.54261	1.79349	Cfl2	0	0	0	No
mmu-miR-132-3p	2.00634	1.54261	1.79349	Cflar	0	1.04653	0	Yes
mmu-miR-132-3p	2.00634	1.54261	1.79349	Cftr	0	0	0	Yes
mmu-miR-132-3p	2.00634	1.54261	1.79349	Cggbp1	0	0	0	No
mmu-miR-132-3p	2.00634	1.54261	1.79349	Chchd2l	0	0	0	No
mmu-miR-132-3p	2.00634	1.54261	1.79349	Chd1	0	0	0	No
mmu-miR-132-3p	2.00634	1.54261	1.79349	Chd1l	0	0	0	No
mmu-miR-132-3p	2.00634	1.54261	1.79349	Chkb	0	0	0	No
mmu-miR-132-3p	2.00634	1.54261	1.79349	Chmp3	0	0	0	No
mmu-miR-132-3p	2.00634	1.54261	1.79349	Chmp4b	0	0	-1.56046	No
mmu-miR-132-3p	2.00634	1.54261	1.79349	Chmp5	0	0	0	No
mmu-miR-132-3p	2.00634	1.54261	1.79349	Chrdl1	0	0	0	No
mmu-miR-132-3p	2.00634	1.54261	1.79349	Chrna5	0	0	0	No
mmu-miR-132-3p	2.00634	1.54261	1.79349	Chrna7	0	0	0	No
mmu-miR-132-3p	2.00634	1.54261	1.79349	Chrnb2	0	0	0	No
mmu-miR-132-3p	2.00634	1.54261	1.79349	Chst11	0	0	0	No
mmu-miR-132-3p	2.00634	1.54261	1.79349	Chst2	0	0	0	No
mmu-miR-132-3p	2.00634	1.54261	1.79349	Chsy1	-1.08165	1.14064	0	No
mmu-miR-132-3p	2.00634	1.54261	1.79349	Ciapin1	0	0	0	No
mmu-miR-132-3p	2.00634	1.54261	1.79349	Cilk1	0	0	0	No
mmu-miR-132-3p	2.00634	1.54261	1.79349	Cinp	0	0	0	No
mmu-miR-132-3p	2.00634	1.54261	1.79349	Cks1brt	0	0	0	No
mmu-miR-132-3p	2.00634	1.54261	1.79349	Clca3a2	0	0	0	No
mmu-miR-132-3p	2.00634	1.54261	1.79349	Clcn3	0	0	0	No
mmu-miR-132-3p	2.00634	1.54261	1.79349	Cldn1	0	0	0	No
mmu-miR-132-3p	2.00634	1.54261	1.79349	Cldn10	0	0	0	No
mmu-miR-132-3p	2.00634	1.54261	1.79349	Cldn8	0	0	0	No
mmu-miR-132-3p	2.00634	1.54261	1.79349	Clec2e	0	0	0	No
mmu-miR-132-3p	2.00634	1.54261	1.79349	Clec2h	0	0	0	No
mmu-miR-132-3p	2.00634	1.54261	1.79349	Clec7a	0	0	0	Yes
mmu-miR-132-3p	2.00634	1.54261	1.79349	Clec9a	0	0	0	Yes
mmu-miR-132-3p	2.00634	1.54261	1.79349	Clmn	0	0	0	No
mmu-miR-132-3p	2.00634	1.54261	1.79349	Clock	0	0	0.902937	No
mmu-miR-132-3p	2.00634	1.54261	1.79349	Clvs2	0	0	0	No
mmu-miR-132-3p	2.00634	1.54261	1.79349	Cmbl	0	0	0	No
mmu-miR-132-3p	2.00634	1.54261	1.79349	Cmc2	0	0	0	No
mmu-miR-132-3p	2.00634	1.54261	1.79349	Cmklr1	0.470566	1.41042	0.837281	No
mmu-miR-132-3p	2.00634	1.54261	1.79349	Cmpk2	0	0	0	No
mmu-miR-132-3p	2.00634	1.54261	1.79349	Cmtm4	0	0	0	No
mmu-miR-132-3p	2.00634	1.54261	1.79349	Cmtm6	0	0	0	No
mmu-miR-132-3p	2.00634	1.54261	1.79349	Cmtm7	0	-1.55406	-1.72938	No
mmu-miR-132-3p	2.00634	1.54261	1.79349	Cmtr1	0.82635	0.802327	1.579	No
mmu-miR-132-3p	2.00634	1.54261	1.79349	Cnih1	0	0	0	No
mmu-miR-132-3p	2.00634	1.54261	1.79349	Cnnm3	0	0	0	No
mmu-miR-132-3p	2.00634	1.54261	1.79349	Cnot10	0	0	0	No
mmu-miR-132-3p	2.00634	1.54261	1.79349	Cnr1	0	0	0	No
mmu-miR-132-3p	2.00634	1.54261	1.79349	Cntnap1	0	0	0	No
mmu-miR-132-3p	2.00634	1.54261	1.79349	Cntnap5c	0	0	0	No
mmu-miR-132-3p	2.00634	1.54261	1.79349	Coa3	0	0	0	No
mmu-miR-132-3p	2.00634	1.54261	1.79349	Col19a1	0	0	0	No
mmu-miR-132-3p	2.00634	1.54261	1.79349	Col1a1	0	0	0	No
mmu-miR-132-3p	2.00634	1.54261	1.79349	Col22a1	0	0	0	No
mmu-miR-132-3p	2.00634	1.54261	1.79349	Col2a1	0	0	0	No
mmu-miR-132-3p	2.00634	1.54261	1.79349	Col5a2	0	0	0	No
mmu-miR-132-3p	2.00634	1.54261	1.79349	Col6a6	0	0	0	No
mmu-miR-132-3p	2.00634	1.54261	1.79349	Colec12	0	0	0	No
mmu-miR-132-3p	2.00634	1.54261	1.79349	Colgalt1	0	0	0	No
mmu-miR-132-3p	2.00634	1.54261	1.79349	Colq	0	0	0	No
mmu-miR-132-3p	2.00634	1.54261	1.79349	Commd8	0	0	0	No
mmu-miR-132-3p	2.00634	1.54261	1.79349	Copa	0	0	0	No
mmu-miR-132-3p	2.00634	1.54261	1.79349	Coro7	0	0	0	No
mmu-miR-132-3p	2.00634	1.54261	1.79349	Cox10	0	0	0	No
mmu-miR-132-3p	2.00634	1.54261	1.79349	Cox17	0	0	0	No
mmu-miR-132-3p	2.00634	1.54261	1.79349	Cpd	0	0	-1.56754	No
mmu-miR-132-3p	2.00634	1.54261	1.79349	Cphx1	0	0	0	No
mmu-miR-132-3p	2.00634	1.54261	1.79349	Cplx2	0	0	-2.96724	No
mmu-miR-132-3p	2.00634	1.54261	1.79349	Cpm	0	-2.44886	-1.01775	No
mmu-miR-132-3p	2.00634	1.54261	1.79349	Cpn1	0	0	0	No
mmu-miR-132-3p	2.00634	1.54261	1.79349	Cpsf6	0	0	0	No
mmu-miR-132-3p	2.00634	1.54261	1.79349	Cracdl	0	0	0	No
mmu-miR-132-3p	2.00634	1.54261	1.79349	Crb2	0.512276	-1.09528	-1.16611	No
mmu-miR-132-3p	2.00634	1.54261	1.79349	Crcp	0	0	0	No
mmu-miR-132-3p	2.00634	1.54261	1.79349	Creb1	0	0	0	Yes
mmu-miR-132-3p	2.00634	1.54261	1.79349	Creb5	0	0	0	No
mmu-miR-132-3p	2.00634	1.54261	1.79349	Crebbp	0	0	0	No
mmu-miR-132-3p	2.00634	1.54261	1.79349	Crebl2	0	0	0	No
mmu-miR-132-3p	2.00634	1.54261	1.79349	Crebrf	0	0	0	No
mmu-miR-132-3p	2.00634	1.54261	1.79349	Creg2	0	-4.35129	0	No
mmu-miR-132-3p	2.00634	1.54261	1.79349	Crem	0	0	0	No
mmu-miR-132-3p	2.00634	1.54261	1.79349	Crim1	0	0	0	No
mmu-miR-132-3p	2.00634	1.54261	1.79349	Crip2	0	0	-3.16696	No
mmu-miR-132-3p	2.00634	1.54261	1.79349	Crispld1	0	0	0	No
mmu-miR-132-3p	2.00634	1.54261	1.79349	Crk	0	0	0	No
mmu-miR-132-3p	2.00634	1.54261	1.79349	Crkl	0	0	0	No
mmu-miR-132-3p	2.00634	1.54261	1.79349	Crtac1	0	0	0	No
mmu-miR-132-3p	2.00634	1.54261	1.79349	Crtam	0	0	0	No
mmu-miR-132-3p	2.00634	1.54261	1.79349	Crtc1	0	0	0	No
mmu-miR-132-3p	2.00634	1.54261	1.79349	Csde1	0	0	0	No
mmu-miR-132-3p	2.00634	1.54261	1.79349	Csk	0	0	0	No
mmu-miR-132-3p	2.00634	1.54261	1.79349	Csnk1a1	0	0	0	No
mmu-miR-132-3p	2.00634	1.54261	1.79349	Cspg5	0	0	0	No
mmu-miR-132-3p	2.00634	1.54261	1.79349	Csrnp3	0	0	0	No
mmu-miR-132-3p	2.00634	1.54261	1.79349	Cst3	0	0	-1.0016	No
mmu-miR-132-3p	2.00634	1.54261	1.79349	Cstdc2	0	0	0	No
mmu-miR-132-3p	2.00634	1.54261	1.79349	Cstf3	0	0	0	No
mmu-miR-132-3p	2.00634	1.54261	1.79349	Ctbp1	0	0	0	No
mmu-miR-132-3p	2.00634	1.54261	1.79349	Ctdspl2	0	0	0	No
mmu-miR-132-3p	2.00634	1.54261	1.79349	Ctf1	0	0	0	No
mmu-miR-132-3p	2.00634	1.54261	1.79349	Ctnna3	0	0	0	No
mmu-miR-132-3p	2.00634	1.54261	1.79349	Ctnnal1	0	0	0	No
mmu-miR-132-3p	2.00634	1.54261	1.79349	Ctnnd1	0	0	0	Yes
mmu-miR-132-3p	2.00634	1.54261	1.79349	Ctsc	0	0	0	No
mmu-miR-132-3p	2.00634	1.54261	1.79349	Ctsl	0	0	0	No
mmu-miR-132-3p	2.00634	1.54261	1.79349	Cttnbp2nl	0	0	0	No
mmu-miR-132-3p	2.00634	1.54261	1.79349	Cul1	0	0	0	No
mmu-miR-132-3p	2.00634	1.54261	1.79349	Cul3	0	0	0	No
mmu-miR-132-3p	2.00634	1.54261	1.79349	Cul4a	0	0	0	No
mmu-miR-132-3p	2.00634	1.54261	1.79349	Cul4b	0	0	0	No
mmu-miR-132-3p	2.00634	1.54261	1.79349	Cul5	0	0	0	No
mmu-miR-132-3p	2.00634	1.54261	1.79349	Cwc25	0	0	0	No
mmu-miR-132-3p	2.00634	1.54261	1.79349	Cx3cl1	0	0	0	No
mmu-miR-132-3p	2.00634	1.54261	1.79349	Cxadr	0	-1.76266	0	No
mmu-miR-132-3p	2.00634	1.54261	1.79349	Cxcl12	0	0	0	No
mmu-miR-132-3p	2.00634	1.54261	1.79349	Cxcl15	0	0	0	No
mmu-miR-132-3p	2.00634	1.54261	1.79349	Cxcr4	0	0	-1.96381	Yes
mmu-miR-132-3p	2.00634	1.54261	1.79349	Cxxc4	0	0	0	No
mmu-miR-132-3p	2.00634	1.54261	1.79349	Cyb561a3	0	0	0	No
mmu-miR-132-3p	2.00634	1.54261	1.79349	Cyb5d1	0	0	0	No
mmu-miR-132-3p	2.00634	1.54261	1.79349	Cyb5r3	0	0	0	No
mmu-miR-132-3p	2.00634	1.54261	1.79349	Cygb	0	0	0	No
mmu-miR-132-3p	2.00634	1.54261	1.79349	Cyp2b13	0	0	0	No
mmu-miR-132-3p	2.00634	1.54261	1.79349	Cyp2b9	0	0	0	No
mmu-miR-132-3p	2.00634	1.54261	1.79349	Cyp2c54	0	0	0	No
mmu-miR-132-3p	2.00634	1.54261	1.79349	Cyp2e1	0	0	0	No
mmu-miR-132-3p	2.00634	1.54261	1.79349	Cyp2j5	0	0	0	No
mmu-miR-132-3p	2.00634	1.54261	1.79349	Cyp3a13	0	0	0	No
mmu-miR-132-3p	2.00634	1.54261	1.79349	Cyp4f17	0	0	1.45644	No
mmu-miR-132-3p	2.00634	1.54261	1.79349	Cyp51	0	0	0	No
mmu-miR-132-3p	2.00634	1.54261	1.79349	Cyp8b1	0	0	0	No
mmu-miR-132-3p	2.00634	1.54261	1.79349	Cyren	2.73955	0	-0.673184	No
mmu-miR-132-3p	2.00634	1.54261	1.79349	Cyria	0	0	0	No
mmu-miR-132-3p	2.00634	1.54261	1.79349	Cyth1	0	0	0	No
mmu-miR-132-3p	2.00634	1.54261	1.79349	Cyth3	0	0	0	No
mmu-miR-132-3p	2.00634	1.54261	1.79349	Cytl1	0	0	0	No
mmu-miR-132-3p	2.00634	1.54261	1.79349	D130040H23Rik	0	0	0	No
mmu-miR-132-3p	2.00634	1.54261	1.79349	D2hgdh	0	0	0	No
mmu-miR-132-3p	2.00634	1.54261	1.79349	D3Ertd751e	0	0	0	No
mmu-miR-132-3p	2.00634	1.54261	1.79349	D6Wsu163e	0	0	0	No
mmu-miR-132-3p	2.00634	1.54261	1.79349	Daam1	0	0	0	No
mmu-miR-132-3p	2.00634	1.54261	1.79349	Daam2	0	0	0.3986	No
mmu-miR-132-3p	2.00634	1.54261	1.79349	Dab1	0	0	0	No
mmu-miR-132-3p	2.00634	1.54261	1.79349	Dach1	0	0	0	No
mmu-miR-132-3p	2.00634	1.54261	1.79349	Dag1	0	0	0	No
mmu-miR-132-3p	2.00634	1.54261	1.79349	Dao	0	0	0	No
mmu-miR-132-3p	2.00634	1.54261	1.79349	Dapp1	0	0	0	No
mmu-miR-132-3p	2.00634	1.54261	1.79349	Dazap2	0	0	0	No
mmu-miR-132-3p	2.00634	1.54261	1.79349	Dbndd1	0	0	0	No
mmu-miR-132-3p	2.00634	1.54261	1.79349	Dcaf17	0	0	0	No
mmu-miR-132-3p	2.00634	1.54261	1.79349	Dcc	0	0	0	No
mmu-miR-132-3p	2.00634	1.54261	1.79349	Dcdc2a	0	0	0	No
mmu-miR-132-3p	2.00634	1.54261	1.79349	Dclk1	0	0	0	No
mmu-miR-132-3p	2.00634	1.54261	1.79349	Dclk2	0	-2.59158	-1.6886	No
mmu-miR-132-3p	2.00634	1.54261	1.79349	Dcn	0	0	0	Yes
mmu-miR-132-3p	2.00634	1.54261	1.79349	Dctd	0	0	0	No
mmu-miR-132-3p	2.00634	1.54261	1.79349	Dctn4	0	0	0	No
mmu-miR-132-3p	2.00634	1.54261	1.79349	Dcun1d1	0	0	0	No
mmu-miR-132-3p	2.00634	1.54261	1.79349	Dcun1d4	0	0	0	No
mmu-miR-132-3p	2.00634	1.54261	1.79349	Dcx	0	0	0	No
mmu-miR-132-3p	2.00634	1.54261	1.79349	Ddx10	0	0	0	No
mmu-miR-132-3p	2.00634	1.54261	1.79349	Ddx11	0	0	0	No
mmu-miR-132-3p	2.00634	1.54261	1.79349	Ddx19b	0	0	0	No
mmu-miR-132-3p	2.00634	1.54261	1.79349	Ddx21	0	0	0	Yes
mmu-miR-132-3p	2.00634	1.54261	1.79349	Ddx24	0	0	0	No
mmu-miR-132-3p	2.00634	1.54261	1.79349	Ddx42	0	0	0	No
mmu-miR-132-3p	2.00634	1.54261	1.79349	Ddx5	0	0	-0.754933	No
mmu-miR-132-3p	2.00634	1.54261	1.79349	Ddx56	0	0	0	No
mmu-miR-132-3p	2.00634	1.54261	1.79349	Ddx60	0	0	0	No
mmu-miR-132-3p	2.00634	1.54261	1.79349	Decr1	0	0	0	No
mmu-miR-132-3p	2.00634	1.54261	1.79349	Dedd	0	0	0	No
mmu-miR-132-3p	2.00634	1.54261	1.79349	Dennd11	1.4045	-1.2423	0	No
mmu-miR-132-3p	2.00634	1.54261	1.79349	Dennd1b	0	0	0	No
mmu-miR-132-3p	2.00634	1.54261	1.79349	Dennd2c	0	0	0	No
mmu-miR-132-3p	2.00634	1.54261	1.79349	Dennd2d	1.70927	-0.992431	0.960595	No
mmu-miR-132-3p	2.00634	1.54261	1.79349	Depdc1b	0	0	0	No
mmu-miR-132-3p	2.00634	1.54261	1.79349	Deptor	0	0	0	No
mmu-miR-132-3p	2.00634	1.54261	1.79349	Desi1	0	0	0	No
mmu-miR-132-3p	2.00634	1.54261	1.79349	Desi2	0	0	0	No
mmu-miR-132-3p	2.00634	1.54261	1.79349	Dexi	0	0.438808	0	No
mmu-miR-132-3p	2.00634	1.54261	1.79349	Dffa	0	0	0	No
mmu-miR-132-3p	2.00634	1.54261	1.79349	Dgkd	0	0	0	No
mmu-miR-132-3p	2.00634	1.54261	1.79349	Dgke	0	-2.1177	-1.97797	No
mmu-miR-132-3p	2.00634	1.54261	1.79349	Dgkh	0	0	0	No
mmu-miR-132-3p	2.00634	1.54261	1.79349	Dhrs11	-1.11083	0	-1.52285	No
mmu-miR-132-3p	2.00634	1.54261	1.79349	Dhrs3	0	0	-1.49024	No
mmu-miR-132-3p	2.00634	1.54261	1.79349	Dhx15	0	0	-2.42262	Yes
mmu-miR-132-3p	2.00634	1.54261	1.79349	Dhx37	0	0	0	No
mmu-miR-132-3p	2.00634	1.54261	1.79349	Dido1	0	0	0	No
mmu-miR-132-3p	2.00634	1.54261	1.79349	Dip2a	0	0	0	No
mmu-miR-132-3p	2.00634	1.54261	1.79349	Dis3	0	0	0	No
mmu-miR-132-3p	2.00634	1.54261	1.79349	Dis3l	0	0	0	No
mmu-miR-132-3p	2.00634	1.54261	1.79349	Disp2	0	0	0	No
mmu-miR-132-3p	2.00634	1.54261	1.79349	Dixdc1	-2.14425	0	0	No
mmu-miR-132-3p	2.00634	1.54261	1.79349	Dll4	0	0	0	No
mmu-miR-132-3p	2.00634	1.54261	1.79349	Dlst	0	0	0	No
mmu-miR-132-3p	2.00634	1.54261	1.79349	Dmd	0	0	0	No
mmu-miR-132-3p	2.00634	1.54261	1.79349	Dmrt2	0	0	0	No
mmu-miR-132-3p	2.00634	1.54261	1.79349	Dmrta1	0	0	0	No
mmu-miR-132-3p	2.00634	1.54261	1.79349	Dmwd	0	0	0	No
mmu-miR-132-3p	2.00634	1.54261	1.79349	Dnaaf3	-2.78916	0	0	No
mmu-miR-132-3p	2.00634	1.54261	1.79349	Dnaaf9	0	0	0	No
mmu-miR-132-3p	2.00634	1.54261	1.79349	Dnaja2	0	0	0	No
mmu-miR-132-3p	2.00634	1.54261	1.79349	Dnaja3	0	0	1.28119	No
mmu-miR-132-3p	2.00634	1.54261	1.79349	Dnajb11	0	0	0	No
mmu-miR-132-3p	2.00634	1.54261	1.79349	Dnajb13	-0.663826	1.98799	0.666018	No
mmu-miR-132-3p	2.00634	1.54261	1.79349	Dnajb14	0	0	0	No
mmu-miR-132-3p	2.00634	1.54261	1.79349	Dnajb5	-0.566749	-3.20808	-1.96934	No
mmu-miR-132-3p	2.00634	1.54261	1.79349	Dnajb9	0	0	0	No
mmu-miR-132-3p	2.00634	1.54261	1.79349	Dnajc1	1.01576	0	0.675915	No
mmu-miR-132-3p	2.00634	1.54261	1.79349	Dnajc10	0	0	0	No
mmu-miR-132-3p	2.00634	1.54261	1.79349	Dnajc5	0	0	0	No
mmu-miR-132-3p	2.00634	1.54261	1.79349	Dnajc9	0	0	0	No
mmu-miR-132-3p	2.00634	1.54261	1.79349	Dnmt3a	0	0	0	No
mmu-miR-132-3p	2.00634	1.54261	1.79349	Dnph1	0	0	0	No
mmu-miR-132-3p	2.00634	1.54261	1.79349	Dock3	0	0	0	No
mmu-miR-132-3p	2.00634	1.54261	1.79349	Dock4	0	0	0	No
mmu-miR-132-3p	2.00634	1.54261	1.79349	Dpp10	0	0	0	No
mmu-miR-132-3p	2.00634	1.54261	1.79349	Dpp3	0	0	0	No
mmu-miR-132-3p	2.00634	1.54261	1.79349	Dpp8	0	0	0	No
mmu-miR-132-3p	2.00634	1.54261	1.79349	Dpy19l3	0	0	0	No
mmu-miR-132-3p	2.00634	1.54261	1.79349	Dpysl3	0	0	0	No
mmu-miR-132-3p	2.00634	1.54261	1.79349	Drg1	0	0	0	No
mmu-miR-132-3p	2.00634	1.54261	1.79349	Dsg2	0	0	0	No
mmu-miR-132-3p	2.00634	1.54261	1.79349	Dsn1	0	0	0	No
mmu-miR-132-3p	2.00634	1.54261	1.79349	Dstn	0	0	0	No
mmu-miR-132-3p	2.00634	1.54261	1.79349	Dtwd2	0	0	0	No
mmu-miR-132-3p	2.00634	1.54261	1.79349	Dtx4	1.44103	-1.04625	-1.84801	No
mmu-miR-132-3p	2.00634	1.54261	1.79349	Dusp11	0	0	0	No
mmu-miR-132-3p	2.00634	1.54261	1.79349	Dusp18	0	-2.46451	0	No
mmu-miR-132-3p	2.00634	1.54261	1.79349	Dusp19	0	0	0	No
mmu-miR-132-3p	2.00634	1.54261	1.79349	Dusp9	0	0	0	No
mmu-miR-132-3p	2.00634	1.54261	1.79349	Dvl3	0	0	0	No
mmu-miR-132-3p	2.00634	1.54261	1.79349	Dync1li2	0	0	0	No
mmu-miR-132-3p	2.00634	1.54261	1.79349	Dynll2	0	0	0	No
mmu-miR-132-3p	2.00634	1.54261	1.79349	Dyrk1a	0	0	0	No
mmu-miR-132-3p	2.00634	1.54261	1.79349	Dyrk1b	0	0	0	No
mmu-miR-132-3p	2.00634	1.54261	1.79349	Dyrk2	0.924185	1.03484	0	No
mmu-miR-132-3p	2.00634	1.54261	1.79349	Dysf	0	0	0	No
mmu-miR-132-3p	2.00634	1.54261	1.79349	Dzank1	0	0	0	No
mmu-miR-132-3p	2.00634	1.54261	1.79349	E	0	0	0	No
mmu-miR-132-3p	2.00634	1.54261	1.79349	E130308A19Rik	0	0	0	No
mmu-miR-132-3p	2.00634	1.54261	1.79349	E330014E10Rik	0	0	0	No
mmu-miR-132-3p	2.00634	1.54261	1.79349	Eaf1	0	0	0	No
mmu-miR-132-3p	2.00634	1.54261	1.79349	Ears2	0	0	0	No
mmu-miR-132-3p	2.00634	1.54261	1.79349	Ebag9	0	0	0	No
mmu-miR-132-3p	2.00634	1.54261	1.79349	Ebf2	0	0	0	No
mmu-miR-132-3p	2.00634	1.54261	1.79349	Ebpl	0	0	0	No
mmu-miR-132-3p	2.00634	1.54261	1.79349	Ecd	0	0	0	No
mmu-miR-132-3p	2.00634	1.54261	1.79349	Echdc3	0	0	0	No
mmu-miR-132-3p	2.00634	1.54261	1.79349	Ecpas	0	0	0	No
mmu-miR-132-3p	2.00634	1.54261	1.79349	Edem3	0	0	0	No
mmu-miR-132-3p	2.00634	1.54261	1.79349	Edil3	0	0	0	No
mmu-miR-132-3p	2.00634	1.54261	1.79349	Eef1a2	0	0	0	No
mmu-miR-132-3p	2.00634	1.54261	1.79349	Efcab1	0	0	0	No
mmu-miR-132-3p	2.00634	1.54261	1.79349	Efcab11	0	0	0	No
mmu-miR-132-3p	2.00634	1.54261	1.79349	Efcab2	0.909927	1.19539	0	No
mmu-miR-132-3p	2.00634	1.54261	1.79349	Efhb	0	0	0	No
mmu-miR-132-3p	2.00634	1.54261	1.79349	Egfr	0	0	0	Yes
mmu-miR-132-3p	2.00634	1.54261	1.79349	Ehd3	0	0	0	No
mmu-miR-132-3p	2.00634	1.54261	1.79349	Ehhadh	0	0	0	No
mmu-miR-132-3p	2.00634	1.54261	1.79349	Eid1	0	0	0	No
mmu-miR-132-3p	2.00634	1.54261	1.79349	Eif1ax	0	0	0	No
mmu-miR-132-3p	2.00634	1.54261	1.79349	Eif1b	0	0	0	No
mmu-miR-132-3p	2.00634	1.54261	1.79349	Eif2d	0	0	0	No
mmu-miR-132-3p	2.00634	1.54261	1.79349	Eif3e	0	0	0	No
mmu-miR-132-3p	2.00634	1.54261	1.79349	Eif3f	0	0	0	No
mmu-miR-132-3p	2.00634	1.54261	1.79349	Eif3h	0	0	0	No
mmu-miR-132-3p	2.00634	1.54261	1.79349	Eif4a2	0	0	0	No
mmu-miR-132-3p	2.00634	1.54261	1.79349	Eif4e2	0	0	0	No
mmu-miR-132-3p	2.00634	1.54261	1.79349	Eif4e3	0	0	0	No
mmu-miR-132-3p	2.00634	1.54261	1.79349	Eif4ebp3	0	0	0	No
mmu-miR-132-3p	2.00634	1.54261	1.79349	Eif4g2	0	0	0	No
mmu-miR-132-3p	2.00634	1.54261	1.79349	Eif5a2	0	0	0	No
mmu-miR-132-3p	2.00634	1.54261	1.79349	Eif5b	0	0	0	No
mmu-miR-132-3p	2.00634	1.54261	1.79349	Elac2	0	0	0	No
mmu-miR-132-3p	2.00634	1.54261	1.79349	Elapor1	0	0	0	No
mmu-miR-132-3p	2.00634	1.54261	1.79349	Elavl1	0	0	0	No
mmu-miR-132-3p	2.00634	1.54261	1.79349	Elavl4	0	0	0	No
mmu-miR-132-3p	2.00634	1.54261	1.79349	Elf1	0	0	0	Yes
mmu-miR-132-3p	2.00634	1.54261	1.79349	Elf4	0	0	0	No
mmu-miR-132-3p	2.00634	1.54261	1.79349	Elfn2	0	0	0	No
mmu-miR-132-3p	2.00634	1.54261	1.79349	Elmod1	0	0	0	No
mmu-miR-132-3p	2.00634	1.54261	1.79349	Elmod2	0	0	0	No
mmu-miR-132-3p	2.00634	1.54261	1.79349	Elmsan1	0	0	0	No
mmu-miR-132-3p	2.00634	1.54261	1.79349	Eloc	0	0	0	No
mmu-miR-132-3p	2.00634	1.54261	1.79349	Elovl6	0	0	0	No
mmu-miR-132-3p	2.00634	1.54261	1.79349	Elovl7	0	0	0	No
mmu-miR-132-3p	2.00634	1.54261	1.79349	Emb	0	0	0	No
mmu-miR-132-3p	2.00634	1.54261	1.79349	Emc1	0	0	0	No
mmu-miR-132-3p	2.00634	1.54261	1.79349	Emc7	0	0	0	No
mmu-miR-132-3p	2.00634	1.54261	1.79349	Eme2	-3.06567	0.761925	0.373943	No
mmu-miR-132-3p	2.00634	1.54261	1.79349	Emilin3	0	0	0	No
mmu-miR-132-3p	2.00634	1.54261	1.79349	Eml4	0.427401	-2.75315	-1.19356	No
mmu-miR-132-3p	2.00634	1.54261	1.79349	Eml6	0.940788	-1.47339	0	No
mmu-miR-132-3p	2.00634	1.54261	1.79349	Emp1	0	0	0	No
mmu-miR-132-3p	2.00634	1.54261	1.79349	Emsy	0	0	0	No
mmu-miR-132-3p	2.00634	1.54261	1.79349	Emx2	0	0	0	No
mmu-miR-132-3p	2.00634	1.54261	1.79349	En2	0	0	-4.02112	No
mmu-miR-132-3p	2.00634	1.54261	1.79349	Eno4	-1.02185	0	0	No
mmu-miR-132-3p	2.00634	1.54261	1.79349	Enox2	0	0	0	No
mmu-miR-132-3p	2.00634	1.54261	1.79349	Enpep	0	0	0	No
mmu-miR-132-3p	2.00634	1.54261	1.79349	Enpp1	0	0	0	No
mmu-miR-132-3p	2.00634	1.54261	1.79349	Ensa	0	0	0	No
mmu-miR-132-3p	2.00634	1.54261	1.79349	Entpd4	0	0	0	No
mmu-miR-132-3p	2.00634	1.54261	1.79349	Entpd7	0	0	0	No
mmu-miR-132-3p	2.00634	1.54261	1.79349	Ep300	0.701746	0.907129	0	No
mmu-miR-132-3p	2.00634	1.54261	1.79349	EPB41	-3.34957	0	0	No
mmu-miR-132-3p	2.00634	1.54261	1.79349	Epb41I4b	0	0	0	No
mmu-miR-132-3p	2.00634	1.54261	1.79349	Ephb2	0	0	0	No
mmu-miR-132-3p	2.00634	1.54261	1.79349	Epn2	0	0	0	No
mmu-miR-132-3p	2.00634	1.54261	1.79349	Eppin	0	0	0	No
mmu-miR-132-3p	2.00634	1.54261	1.79349	Eppk1	0	0	0	No
mmu-miR-132-3p	2.00634	1.54261	1.79349	Eps8	0	0	0	Yes
mmu-miR-132-3p	2.00634	1.54261	1.79349	Erbin	0	0	0	No
mmu-miR-132-3p	2.00634	1.54261	1.79349	Erc1	0	0	0	No
mmu-miR-132-3p	2.00634	1.54261	1.79349	Ercc3	0	0	0	No
mmu-miR-132-3p	2.00634	1.54261	1.79349	Ergic2	0	0	0	No
mmu-miR-132-3p	2.00634	1.54261	1.79349	Eri2	0	0	0	No
mmu-miR-132-3p	2.00634	1.54261	1.79349	Ermap	0	0	0	No
mmu-miR-132-3p	2.00634	1.54261	1.79349	Ern1	0	0	0	Yes
mmu-miR-132-3p	2.00634	1.54261	1.79349	Ero1a	0	0	0	No
mmu-miR-132-3p	2.00634	1.54261	1.79349	Ero1b	-2.48495	-2.2198	-1.63825	No
mmu-miR-132-3p	2.00634	1.54261	1.79349	Erp44	0	0	0	No
mmu-miR-132-3p	2.00634	1.54261	1.79349	Esco1	0	0	-1.15382	No
mmu-miR-132-3p	2.00634	1.54261	1.79349	Esrp1	0	0	0	No
mmu-miR-132-3p	2.00634	1.54261	1.79349	Esrp2	0	0	0	No
mmu-miR-132-3p	2.00634	1.54261	1.79349	Esyt2	0	0	0	No
mmu-miR-132-3p	2.00634	1.54261	1.79349	Esyt3	0	0	0	No
mmu-miR-132-3p	2.00634	1.54261	1.79349	Etnk1	0	0	0	No
mmu-miR-132-3p	2.00634	1.54261	1.79349	Etv3	0	0	0	No
mmu-miR-132-3p	2.00634	1.54261	1.79349	Exoc3	0	0	0	No
mmu-miR-132-3p	2.00634	1.54261	1.79349	Exoc5	0	0	0	No
mmu-miR-132-3p	2.00634	1.54261	1.79349	Exoc6b	0	0	0	No
mmu-miR-132-3p	2.00634	1.54261	1.79349	Exog	0	0	0	No
mmu-miR-132-3p	2.00634	1.54261	1.79349	Exph5	0	0	0	No
mmu-miR-132-3p	2.00634	1.54261	1.79349	Extl2	0	0	-2.04685	No
mmu-miR-132-3p	2.00634	1.54261	1.79349	Extl3	0	0	0	No
mmu-miR-132-3p	2.00634	1.54261	1.79349	F10	0	0	0	No
mmu-miR-132-3p	2.00634	1.54261	1.79349	F13b	0	0	0	No
mmu-miR-132-3p	2.00634	1.54261	1.79349	F2r	0	0	0	No
mmu-miR-132-3p	2.00634	1.54261	1.79349	F5	0	0	0	No
mmu-miR-132-3p	2.00634	1.54261	1.79349	F8	0	0	0	No
mmu-miR-132-3p	2.00634	1.54261	1.79349	Fabp4	0	0	0	No
mmu-miR-132-3p	2.00634	1.54261	1.79349	Fabp5	0	0	0	No
mmu-miR-132-3p	2.00634	1.54261	1.79349	Fads2	0	0	0	No
mmu-miR-132-3p	2.00634	1.54261	1.79349	Fads6	0	0	0	No
mmu-miR-132-3p	2.00634	1.54261	1.79349	Fah	0	0	0	No
mmu-miR-132-3p	2.00634	1.54261	1.79349	Faim2	0	0	0	No
mmu-miR-132-3p	2.00634	1.54261	1.79349	Fam114a1	0	0	0	No
mmu-miR-132-3p	2.00634	1.54261	1.79349	Fam114a2	0	0	0	No
mmu-miR-132-3p	2.00634	1.54261	1.79349	Fam117b	0	0	0	No
mmu-miR-132-3p	2.00634	1.54261	1.79349	Fam120a	0	0	0	No
mmu-miR-132-3p	2.00634	1.54261	1.79349	Fam122c	0	0	0	No
mmu-miR-132-3p	2.00634	1.54261	1.79349	Fam124a	0	0	0	No
mmu-miR-132-3p	2.00634	1.54261	1.79349	Fam126b	0	0	0	No
mmu-miR-132-3p	2.00634	1.54261	1.79349	Fam131c	0	0	0	No
mmu-miR-132-3p	2.00634	1.54261	1.79349	Fam133b	0	0	0	No
mmu-miR-132-3p	2.00634	1.54261	1.79349	Fam135a	0	0	0	No
mmu-miR-132-3p	2.00634	1.54261	1.79349	Fam149a	0	0	0	No
mmu-miR-132-3p	2.00634	1.54261	1.79349	Fam149b	0	-0.730634	-1.07026	No
mmu-miR-132-3p	2.00634	1.54261	1.79349	Fam161a	0	0	0	No
mmu-miR-132-3p	2.00634	1.54261	1.79349	Fam167a	0	0	0	No
mmu-miR-132-3p	2.00634	1.54261	1.79349	Fam167b	0	0	0	No
mmu-miR-132-3p	2.00634	1.54261	1.79349	Fam168b	0	0	0	No
mmu-miR-132-3p	2.00634	1.54261	1.79349	Fam169a	0	0	0	No
mmu-miR-132-3p	2.00634	1.54261	1.79349	Fam171a1	0	0	0	No
mmu-miR-132-3p	2.00634	1.54261	1.79349	Fam184a	0	0	0	No
mmu-miR-132-3p	2.00634	1.54261	1.79349	Fam189a1	0	0	0	No
mmu-miR-132-3p	2.00634	1.54261	1.79349	Fam217a	0	0	0	No
mmu-miR-132-3p	2.00634	1.54261	1.79349	Fam217b	0	0	0	No
mmu-miR-132-3p	2.00634	1.54261	1.79349	Fam222b	0	0	-2.38235	No
mmu-miR-132-3p	2.00634	1.54261	1.79349	Fam3c	0	0	0	No
mmu-miR-132-3p	2.00634	1.54261	1.79349	Fam53a	0	0	0	No
mmu-miR-132-3p	2.00634	1.54261	1.79349	Fam53b	0	0	0	No
mmu-miR-132-3p	2.00634	1.54261	1.79349	Fam76b	0	0	0	No
mmu-miR-132-3p	2.00634	1.54261	1.79349	Fam83h	0	0	0	No
mmu-miR-132-3p	2.00634	1.54261	1.79349	Fam84b	0	0	0	No
mmu-miR-132-3p	2.00634	1.54261	1.79349	Fam91a1	0	0	0	No
mmu-miR-132-3p	2.00634	1.54261	1.79349	Farp2	0	0	0	No
mmu-miR-132-3p	2.00634	1.54261	1.79349	Fasn	0	0	0	No
mmu-miR-132-3p	2.00634	1.54261	1.79349	Fbln7	0	0	0	No
mmu-miR-132-3p	2.00634	1.54261	1.79349	Fbn1	0	0	0	No
mmu-miR-132-3p	2.00634	1.54261	1.79349	Fbxl20	0	0	0	No
mmu-miR-132-3p	2.00634	1.54261	1.79349	Fbxo10	0	0	0	No
mmu-miR-132-3p	2.00634	1.54261	1.79349	Fbxo21	0	0	0	No
mmu-miR-132-3p	2.00634	1.54261	1.79349	Fbxo28	0	0	0	No
mmu-miR-132-3p	2.00634	1.54261	1.79349	Fbxw17	0	0	0	No
mmu-miR-132-3p	2.00634	1.54261	1.79349	Fcamr	0	0	0	No
mmu-miR-132-3p	2.00634	1.54261	1.79349	Fem1c	0	0	-0.779756	No
mmu-miR-132-3p	2.00634	1.54261	1.79349	Fer	0	0	0	Yes
mmu-miR-132-3p	2.00634	1.54261	1.79349	Fezf1	0	0	0	No
mmu-miR-132-3p	2.00634	1.54261	1.79349	Ffar1	0	0	0	No
mmu-miR-132-3p	2.00634	1.54261	1.79349	Fgd2	0	0	-2.21234	No
mmu-miR-132-3p	2.00634	1.54261	1.79349	Fgd6	0	0	0	No
mmu-miR-132-3p	2.00634	1.54261	1.79349	Fgf10	0	0	0	No
mmu-miR-132-3p	2.00634	1.54261	1.79349	Fgf7	0	0	0	Yes
mmu-miR-132-3p	2.00634	1.54261	1.79349	Fgfr2	0	0	0	No
mmu-miR-132-3p	2.00634	1.54261	1.79349	Fh1	0	0	0	No
mmu-miR-132-3p	2.00634	1.54261	1.79349	Fhip1b	0	0	0	No
mmu-miR-132-3p	2.00634	1.54261	1.79349	Fhl5	0	0	0	No
mmu-miR-132-3p	2.00634	1.54261	1.79349	Ficd	0	0	0	No
mmu-miR-132-3p	2.00634	1.54261	1.79349	Filip1l	0	0	0.967914	No
mmu-miR-132-3p	2.00634	1.54261	1.79349	Fkbp15	-1.43024	-2.03288	-0.609159	No
mmu-miR-132-3p	2.00634	1.54261	1.79349	Fkbp2	-3.83758	0.58524	0.744036	No
mmu-miR-132-3p	2.00634	1.54261	1.79349	Fkbp6	0	0	0	No
mmu-miR-132-3p	2.00634	1.54261	1.79349	Fktn	0	0	0	No
mmu-miR-132-3p	2.00634	1.54261	1.79349	Flad1	-0.547388	0	2.19941	No
mmu-miR-132-3p	2.00634	1.54261	1.79349	Flot1	0	0	1.28718	No
mmu-miR-132-3p	2.00634	1.54261	1.79349	Flrt3	0	0	0	No
mmu-miR-132-3p	2.00634	1.54261	1.79349	Flt4	0	0	0	No
mmu-miR-132-3p	2.00634	1.54261	1.79349	Flvcr1	0	0	0	No
mmu-miR-132-3p	2.00634	1.54261	1.79349	Flvcr2	0	0	1.63057	No
mmu-miR-132-3p	2.00634	1.54261	1.79349	Fmn1	0	0	0	No
mmu-miR-132-3p	2.00634	1.54261	1.79349	Fmo1	0	0	0	No
mmu-miR-132-3p	2.00634	1.54261	1.79349	Fmo4	0	0	0	No
mmu-miR-132-3p	2.00634	1.54261	1.79349	Fmo5	0	0	0	No
mmu-miR-132-3p	2.00634	1.54261	1.79349	Fn3k	0	0	0	No
mmu-miR-132-3p	2.00634	1.54261	1.79349	Fn3krp	0	0	0	No
mmu-miR-132-3p	2.00634	1.54261	1.79349	Fnbp1l	-2.28649	-4.21221	-2.20866	No
mmu-miR-132-3p	2.00634	1.54261	1.79349	Fndc7	0	0	0	No
mmu-miR-132-3p	2.00634	1.54261	1.79349	Fnip2	0	0	0	No
mmu-miR-132-3p	2.00634	1.54261	1.79349	Foxa1	0	0	0	No
mmu-miR-132-3p	2.00634	1.54261	1.79349	Foxn3	0	0	-1.31223	No
mmu-miR-132-3p	2.00634	1.54261	1.79349	Foxo3	0	0	0	Yes
mmu-miR-132-3p	2.00634	1.54261	1.79349	Foxp1	1.23513	1.03763	0	No
mmu-miR-132-3p	2.00634	1.54261	1.79349	Foxp2	0	0	0	No
mmu-miR-132-3p	2.00634	1.54261	1.79349	Frmd4b	0	0	0	No
mmu-miR-132-3p	2.00634	1.54261	1.79349	Frmd5	0	0	3.49889	No
mmu-miR-132-3p	2.00634	1.54261	1.79349	Frmd8	0	0	0	No
mmu-miR-132-3p	2.00634	1.54261	1.79349	Frrs1	0	0	0	No
mmu-miR-132-3p	2.00634	1.54261	1.79349	Frs2	0	0	0	No
mmu-miR-132-3p	2.00634	1.54261	1.79349	Frzb	0	0	0	No
mmu-miR-132-3p	2.00634	1.54261	1.79349	Fscn1	0	0	-3.01742	No
mmu-miR-132-3p	2.00634	1.54261	1.79349	Fsd1l	0	0	0	No
mmu-miR-132-3p	2.00634	1.54261	1.79349	Fthl17b	0	0	0	No
mmu-miR-132-3p	2.00634	1.54261	1.79349	Fthl17c	0	0	0	No
mmu-miR-132-3p	2.00634	1.54261	1.79349	Fthl17d	0	0	0	No
mmu-miR-132-3p	2.00634	1.54261	1.79349	Fthl17e	0	0	0	No
mmu-miR-132-3p	2.00634	1.54261	1.79349	Fthl17f	0	0	0	No
mmu-miR-132-3p	2.00634	1.54261	1.79349	Fubp1	0	0	-0.837024	No
mmu-miR-132-3p	2.00634	1.54261	1.79349	Furin	0	0.440664	1.35545	No
mmu-miR-132-3p	2.00634	1.54261	1.79349	Fxr1	0	0	0	No
mmu-miR-132-3p	2.00634	1.54261	1.79349	Fxyd2	0	0	0	No
mmu-miR-132-3p	2.00634	1.54261	1.79349	Fyttd1	0	0	0	No
mmu-miR-132-3p	2.00634	1.54261	1.79349	Fzd5	0	0	0	No
mmu-miR-132-3p	2.00634	1.54261	1.79349	Fzd9	0	0	0	No
mmu-miR-132-3p	2.00634	1.54261	1.79349	G2e3	0	0	0	No
mmu-miR-132-3p	2.00634	1.54261	1.79349	G3bp2	0	0	0	No
mmu-miR-132-3p	2.00634	1.54261	1.79349	G6pc2	0	0	0	No
mmu-miR-132-3p	2.00634	1.54261	1.79349	Gab2	0	0	0	No
mmu-miR-132-3p	2.00634	1.54261	1.79349	Gabrb3	0	0	0	No
mmu-miR-132-3p	2.00634	1.54261	1.79349	Gabrg3	0	0	0	No
mmu-miR-132-3p	2.00634	1.54261	1.79349	Gabrp	0	0	0	No
mmu-miR-132-3p	2.00634	1.54261	1.79349	Gad1	0	0	0	No
mmu-miR-132-3p	2.00634	1.54261	1.79349	Gadl1	0	0	-0.667727	No
mmu-miR-132-3p	2.00634	1.54261	1.79349	Gal3st4	0	0	0	No
mmu-miR-132-3p	2.00634	1.54261	1.79349	Galnt1	0	0	0	No
mmu-miR-132-3p	2.00634	1.54261	1.79349	Galnt10	0	0	0	No
mmu-miR-132-3p	2.00634	1.54261	1.79349	Galnt12	0	0	0	No
mmu-miR-132-3p	2.00634	1.54261	1.79349	Galnt16	0	0	0	No
mmu-miR-132-3p	2.00634	1.54261	1.79349	Galnt4	0	0	0	No
mmu-miR-132-3p	2.00634	1.54261	1.79349	Galnt7	0	0	0	No
mmu-miR-132-3p	2.00634	1.54261	1.79349	Galntl6	0	0	0	No
mmu-miR-132-3p	2.00634	1.54261	1.79349	Gan	0	0	0	No
mmu-miR-132-3p	2.00634	1.54261	1.79349	Gapvd1	0	0	0	No
mmu-miR-132-3p	2.00634	1.54261	1.79349	Garem1	0	0	0	No
mmu-miR-132-3p	2.00634	1.54261	1.79349	Gas2	0	0	0	No
mmu-miR-132-3p	2.00634	1.54261	1.79349	Gask1a	0	0	4.42608	No
mmu-miR-132-3p	2.00634	1.54261	1.79349	Gata3	0	0	0	Yes
mmu-miR-132-3p	2.00634	1.54261	1.79349	Gata4	0	0	0	Yes
mmu-miR-132-3p	2.00634	1.54261	1.79349	Gatad1	0	0	0	No
mmu-miR-132-3p	2.00634	1.54261	1.79349	Gatb	0	0	0	No
mmu-miR-132-3p	2.00634	1.54261	1.79349	Gbx1	0	0	0	No
mmu-miR-132-3p	2.00634	1.54261	1.79349	Gc	0	0	0	No
mmu-miR-132-3p	2.00634	1.54261	1.79349	Gcnt7	-0.532376	0	1.02709	No
mmu-miR-132-3p	2.00634	1.54261	1.79349	Gcsh	0	0	0	No
mmu-miR-132-3p	2.00634	1.54261	1.79349	Gdap1	0	0	0	No
mmu-miR-132-3p	2.00634	1.54261	1.79349	Gdf1	0	0	0	No
mmu-miR-132-3p	2.00634	1.54261	1.79349	Gdf5	0	0	0	No
mmu-miR-132-3p	2.00634	1.54261	1.79349	Gemin6	0	0	0	No
mmu-miR-132-3p	2.00634	1.54261	1.79349	Get1	0	0	0	No
mmu-miR-132-3p	2.00634	1.54261	1.79349	Gfod2	0	0	0	No
mmu-miR-132-3p	2.00634	1.54261	1.79349	Gfpt1	0	0	0	No
mmu-miR-132-3p	2.00634	1.54261	1.79349	Gfra1	0	0	0	No
mmu-miR-132-3p	2.00634	1.54261	1.79349	Ggct	0	0	0	No
mmu-miR-132-3p	2.00634	1.54261	1.79349	Ggt7	0	1.99084	0	No
mmu-miR-132-3p	2.00634	1.54261	1.79349	Ghitm	0	0	0	No
mmu-miR-132-3p	2.00634	1.54261	1.79349	Gid8	0	0	0	No
mmu-miR-132-3p	2.00634	1.54261	1.79349	Gimap5	0	0	0	No
mmu-miR-132-3p	2.00634	1.54261	1.79349	Gk	0	0	0	No
mmu-miR-132-3p	2.00634	1.54261	1.79349	Glcci1	0	0	0	No
mmu-miR-132-3p	2.00634	1.54261	1.79349	Glg1	0	0	0	No
mmu-miR-132-3p	2.00634	1.54261	1.79349	Gli3	0	0	0	No
mmu-miR-132-3p	2.00634	1.54261	1.79349	Glis3	0	0	0	No
mmu-miR-132-3p	2.00634	1.54261	1.79349	Glmp	0	0	0	No
mmu-miR-132-3p	2.00634	1.54261	1.79349	Glod4	0	0	0	No
mmu-miR-132-3p	2.00634	1.54261	1.79349	Glrp1	0	0	0	No
mmu-miR-132-3p	2.00634	1.54261	1.79349	Glt1d1	0	0	0	No
mmu-miR-132-3p	2.00634	1.54261	1.79349	Gltpd2	0	0	0	No
mmu-miR-132-3p	2.00634	1.54261	1.79349	Glul	0	0	0	No
mmu-miR-132-3p	2.00634	1.54261	1.79349	Glyat	0	0	0	No
mmu-miR-132-3p	2.00634	1.54261	1.79349	Glyctk	0	0	0	No
mmu-miR-132-3p	2.00634	1.54261	1.79349	Gm10439	0	0	0	No
mmu-miR-132-3p	2.00634	1.54261	1.79349	Gm11567	0	0	0	No
mmu-miR-132-3p	2.00634	1.54261	1.79349	Gm11733	0	0	0	No
mmu-miR-132-3p	2.00634	1.54261	1.79349	Gm12169	0	0	0	No
mmu-miR-132-3p	2.00634	1.54261	1.79349	Gm12216	0.500749	-1.87488	-1.62305	No
mmu-miR-132-3p	2.00634	1.54261	1.79349	Gm12258	0	0	0	No
mmu-miR-132-3p	2.00634	1.54261	1.79349	Gm13083	0	0	0	No
mmu-miR-132-3p	2.00634	1.54261	1.79349	Gm13102	0	0	0	No
mmu-miR-132-3p	2.00634	1.54261	1.79349	Gm14137	0.382263	1.0042	1.3596	No
mmu-miR-132-3p	2.00634	1.54261	1.79349	Gm14295	0	0	0	No
mmu-miR-132-3p	2.00634	1.54261	1.79349	Gm14305	0	0	0	No
mmu-miR-132-3p	2.00634	1.54261	1.79349	Gm14308	0	0	0	No
mmu-miR-132-3p	2.00634	1.54261	1.79349	Gm14325	0	0	0	No
mmu-miR-132-3p	2.00634	1.54261	1.79349	Gm14326	0	0	0	No
mmu-miR-132-3p	2.00634	1.54261	1.79349	Gm14391	0	0	0	No
mmu-miR-132-3p	2.00634	1.54261	1.79349	Gm14399	0	0	0	No
mmu-miR-132-3p	2.00634	1.54261	1.79349	Gm14410	0	0	0	No
mmu-miR-132-3p	2.00634	1.54261	1.79349	Gm14418	0	0	0	No
mmu-miR-132-3p	2.00634	1.54261	1.79349	Gm14419	0	0	0	No
mmu-miR-132-3p	2.00634	1.54261	1.79349	Gm14434	0	0	0	No
mmu-miR-132-3p	2.00634	1.54261	1.79349	Gm15080	0	0	0	No
mmu-miR-132-3p	2.00634	1.54261	1.79349	Gm15085	0	0	0	No
mmu-miR-132-3p	2.00634	1.54261	1.79349	Gm15091	0	0	0	No
mmu-miR-132-3p	2.00634	1.54261	1.79349	Gm15093	0	0	0	No
mmu-miR-132-3p	2.00634	1.54261	1.79349	Gm15097	0	0	0	No
mmu-miR-132-3p	2.00634	1.54261	1.79349	Gm15107	0	0	0	No
mmu-miR-132-3p	2.00634	1.54261	1.79349	Gm15114	0	0	0	No
mmu-miR-132-3p	2.00634	1.54261	1.79349	Gm15127	0	0	0	No
mmu-miR-132-3p	2.00634	1.54261	1.79349	Gm15128	0	0	0	No
mmu-miR-132-3p	2.00634	1.54261	1.79349	Gm15446	0	0	0	No
mmu-miR-132-3p	2.00634	1.54261	1.79349	Gm15737	0	0	1.11539	No
mmu-miR-132-3p	2.00634	1.54261	1.79349	Gm16513	0	0	0	No
mmu-miR-132-3p	2.00634	1.54261	1.79349	Gm2007	0	0	0	No
mmu-miR-132-3p	2.00634	1.54261	1.79349	Gm2026	0	0	0	No
mmu-miR-132-3p	2.00634	1.54261	1.79349	Gm2a	0	0	0	No
mmu-miR-132-3p	2.00634	1.54261	1.79349	Gm3183	0	0	0	No
mmu-miR-132-3p	2.00634	1.54261	1.79349	Gm3286	0	0	0	No
mmu-miR-132-3p	2.00634	1.54261	1.79349	Gm4070	0	0	0	No
mmu-miR-132-3p	2.00634	1.54261	1.79349	Gm4631	0	0	0	No
mmu-miR-132-3p	2.00634	1.54261	1.79349	Gm4724	0	0	0	No
mmu-miR-132-3p	2.00634	1.54261	1.79349	Gm4884	0	0	0	No
mmu-miR-132-3p	2.00634	1.54261	1.79349	Gm5087	0	0	0	No
mmu-miR-132-3p	2.00634	1.54261	1.79349	Gm6710	0	0	0	No
mmu-miR-132-3p	2.00634	1.54261	1.79349	Gm8978	0	0	0	No
mmu-miR-132-3p	2.00634	1.54261	1.79349	Gmfb	0	0	-3.66796	No
mmu-miR-132-3p	2.00634	1.54261	1.79349	Gmip	0	0	0	No
mmu-miR-132-3p	2.00634	1.54261	1.79349	Gml2	0	0	0	No
mmu-miR-132-3p	2.00634	1.54261	1.79349	Gnal	0	0	0	No
mmu-miR-132-3p	2.00634	1.54261	1.79349	Gnas	0	0	0	No
mmu-miR-132-3p	2.00634	1.54261	1.79349	Gnb1	0	0	0	No
mmu-miR-132-3p	2.00634	1.54261	1.79349	Gnb4	0	-1.48869	0	No
mmu-miR-132-3p	2.00634	1.54261	1.79349	Gng5	0	0	0	No
mmu-miR-132-3p	2.00634	1.54261	1.79349	Gnl1	0	0	0	No
mmu-miR-132-3p	2.00634	1.54261	1.79349	Gnrhr	0	0	0	No
mmu-miR-132-3p	2.00634	1.54261	1.79349	Golga3	0	0	0	No
mmu-miR-132-3p	2.00634	1.54261	1.79349	Golga4	0	0	0	No
mmu-miR-132-3p	2.00634	1.54261	1.79349	Golim4	0	0	0	No
mmu-miR-132-3p	2.00634	1.54261	1.79349	Golm1	0	0	0	No
mmu-miR-132-3p	2.00634	1.54261	1.79349	Golph3l	0	0	0	No
mmu-miR-132-3p	2.00634	1.54261	1.79349	Gorab	0	0	0	No
mmu-miR-132-3p	2.00634	1.54261	1.79349	Gorasp1	-1.99777	0	0.530415	No
mmu-miR-132-3p	2.00634	1.54261	1.79349	Gp5	0	0	-3.78241	No
mmu-miR-132-3p	2.00634	1.54261	1.79349	Gp6	0	0	0	No
mmu-miR-132-3p	2.00634	1.54261	1.79349	Gpatch2l	0	0	0	No
mmu-miR-132-3p	2.00634	1.54261	1.79349	Gpc3	0	0	0	No
mmu-miR-132-3p	2.00634	1.54261	1.79349	Gpd2	0	0	0	No
mmu-miR-132-3p	2.00634	1.54261	1.79349	Gpm6a	0	0	0	No
mmu-miR-132-3p	2.00634	1.54261	1.79349	Gpr141b	0	0	0	No
mmu-miR-132-3p	2.00634	1.54261	1.79349	Gpr21	0	0	0	No
mmu-miR-132-3p	2.00634	1.54261	1.79349	Gpr25	0	0	0	No
mmu-miR-132-3p	2.00634	1.54261	1.79349	Gpr26	0	0	0	No
mmu-miR-132-3p	2.00634	1.54261	1.79349	Gpr35	0	0	0	No
mmu-miR-132-3p	2.00634	1.54261	1.79349	Gpr61	0	0	0	No
mmu-miR-132-3p	2.00634	1.54261	1.79349	Gpr65	0	0	0	No
mmu-miR-132-3p	2.00634	1.54261	1.79349	Gramd2	0	0	0	No
mmu-miR-132-3p	2.00634	1.54261	1.79349	Grap2	0	0	0	No
mmu-miR-132-3p	2.00634	1.54261	1.79349	Grhl2	0	0	0	No
mmu-miR-132-3p	2.00634	1.54261	1.79349	Grid2	0	0	0	No
mmu-miR-132-3p	2.00634	1.54261	1.79349	Grin2a	0	0	0	No
mmu-miR-132-3p	2.00634	1.54261	1.79349	Grin3a	1.34681	-1.23864	0	No
mmu-miR-132-3p	2.00634	1.54261	1.79349	Grip1	0	0	0	No
mmu-miR-132-3p	2.00634	1.54261	1.79349	Grk1	0	0	0	No
mmu-miR-132-3p	2.00634	1.54261	1.79349	Grk3	0	0	0	No
mmu-miR-132-3p	2.00634	1.54261	1.79349	Grk4	0	0	0	No
mmu-miR-132-3p	2.00634	1.54261	1.79349	Grk5	0	1.60572	0	No
mmu-miR-132-3p	2.00634	1.54261	1.79349	Grm4	0	0	0	No
mmu-miR-132-3p	2.00634	1.54261	1.79349	Grm6	0	0	0	No
mmu-miR-132-3p	2.00634	1.54261	1.79349	Grm7	0	0	0	No
mmu-miR-132-3p	2.00634	1.54261	1.79349	Gsap	0	0	0	No
mmu-miR-132-3p	2.00634	1.54261	1.79349	Gsdme	0	-0.673235	0	No
mmu-miR-132-3p	2.00634	1.54261	1.79349	Gspt1	0	0	0	No
mmu-miR-132-3p	2.00634	1.54261	1.79349	Gtdc1	0	0	0	No
mmu-miR-132-3p	2.00634	1.54261	1.79349	Gtf2a1	0	0	0	No
mmu-miR-132-3p	2.00634	1.54261	1.79349	Gtf2h1	0	0	0	No
mmu-miR-132-3p	2.00634	1.54261	1.79349	Gtf3c3	0	0	0	No
mmu-miR-132-3p	2.00634	1.54261	1.79349	Gtf3c4	0	0	0	No
mmu-miR-132-3p	2.00634	1.54261	1.79349	Gtpbp4	0	0	0	No
mmu-miR-132-3p	2.00634	1.54261	1.79349	Gucy1a2	0	0	0	No
mmu-miR-132-3p	2.00634	1.54261	1.79349	Gucy2e	0	0	0	No
mmu-miR-132-3p	2.00634	1.54261	1.79349	Gusb	0	0	0	No
mmu-miR-132-3p	2.00634	1.54261	1.79349	Gvin1	0	0	0	No
mmu-miR-132-3p	2.00634	1.54261	1.79349	Gvin2	0	0	0	No
mmu-miR-132-3p	2.00634	1.54261	1.79349	Gxylt2	0	0	0	No
mmu-miR-132-3p	2.00634	1.54261	1.79349	H1f1	0	0	3.6746	No
mmu-miR-132-3p	2.00634	1.54261	1.79349	H2-T24	0	0	1.08829	No
mmu-miR-132-3p	2.00634	1.54261	1.79349	H2az1	0	0	0	No
mmu-miR-132-3p	2.00634	1.54261	1.79349	H2bc4	0	2.67524	2.9055	No
mmu-miR-132-3p	2.00634	1.54261	1.79349	H3c10	0	0	0	No
mmu-miR-132-3p	2.00634	1.54261	1.79349	H3f3b	0	0	0	No
mmu-miR-132-3p	2.00634	1.54261	1.79349	H4c17	0	0	0	No
mmu-miR-132-3p	2.00634	1.54261	1.79349	H4c8	0	0	1.62017	No
mmu-miR-132-3p	2.00634	1.54261	1.79349	H4f16	0	0	0	No
mmu-miR-132-3p	2.00634	1.54261	1.79349	Hacd1	0	0	0	No
mmu-miR-132-3p	2.00634	1.54261	1.79349	Hadhb	0	0	0	No
mmu-miR-132-3p	2.00634	1.54261	1.79349	Hao2	0	0	0	No
mmu-miR-132-3p	2.00634	1.54261	1.79349	Hapln1	0	0	0	No
mmu-miR-132-3p	2.00634	1.54261	1.79349	Hapln2	0	0	0	No
mmu-miR-132-3p	2.00634	1.54261	1.79349	Hapln4	0	0	0	No
mmu-miR-132-3p	2.00634	1.54261	1.79349	Harbi1	0	0	0	No
mmu-miR-132-3p	2.00634	1.54261	1.79349	Has3	0	0	0	No
mmu-miR-132-3p	2.00634	1.54261	1.79349	Haus1	-4.66872	0	1.60766	No
mmu-miR-132-3p	2.00634	1.54261	1.79349	Haus6	0	0	0	No
mmu-miR-132-3p	2.00634	1.54261	1.79349	Havcr1	0	0	0	No
mmu-miR-132-3p	2.00634	1.54261	1.79349	Havcr2	0	0	0	Yes
mmu-miR-132-3p	2.00634	1.54261	1.79349	Hbb-y	0	0	0	No
mmu-miR-132-3p	2.00634	1.54261	1.79349	Hbegf	0	0	0	No
mmu-miR-132-3p	2.00634	1.54261	1.79349	Hccs	0	0	0	No
mmu-miR-132-3p	2.00634	1.54261	1.79349	Hdx	0	0	0	No
mmu-miR-132-3p	2.00634	1.54261	1.79349	Hecw2	0	0	0	No
mmu-miR-132-3p	2.00634	1.54261	1.79349	Hells	0	0	0	No
mmu-miR-132-3p	2.00634	1.54261	1.79349	Hepacam	0	0	0	No
mmu-miR-132-3p	2.00634	1.54261	1.79349	Hephl1	0	0	0	No
mmu-miR-132-3p	2.00634	1.54261	1.79349	Herc2	0	0	0	No
mmu-miR-132-3p	2.00634	1.54261	1.79349	Herc3	0	0	0	No
mmu-miR-132-3p	2.00634	1.54261	1.79349	Herpud1	0	0	0	No
mmu-miR-132-3p	2.00634	1.54261	1.79349	Hgd	0	0	0	No
mmu-miR-132-3p	2.00634	1.54261	1.79349	Hgfac	0	0	0	No
mmu-miR-132-3p	2.00634	1.54261	1.79349	Hgsnat	0	0	0	No
mmu-miR-132-3p	2.00634	1.54261	1.79349	Hhipl2	0	0	0	No
mmu-miR-132-3p	2.00634	1.54261	1.79349	Hibadh	0	0	0	No
mmu-miR-132-3p	2.00634	1.54261	1.79349	Hif1a	0	0	-2.05309	Yes
mmu-miR-132-3p	2.00634	1.54261	1.79349	Hif1an	0	0	0	No
mmu-miR-132-3p	2.00634	1.54261	1.79349	Hif3a	0	0	0	No
mmu-miR-132-3p	2.00634	1.54261	1.79349	Hikeshi	0	0	0	No
mmu-miR-132-3p	2.00634	1.54261	1.79349	Hinfp	0	0	0	No
mmu-miR-132-3p	2.00634	1.54261	1.79349	Hip1r	0	-0.509823	-1.05132	No
mmu-miR-132-3p	2.00634	1.54261	1.79349	Hipk2	0	0	0	No
mmu-miR-132-3p	2.00634	1.54261	1.79349	Hira	0	0	0	No
mmu-miR-132-3p	2.00634	1.54261	1.79349	Hirip3	0	0	1.65346	No
mmu-miR-132-3p	2.00634	1.54261	1.79349	Hivep3	0.558767	1.4703	0	No
mmu-miR-132-3p	2.00634	1.54261	1.79349	Hjurp	-1.56983	-1.47883	0	No
mmu-miR-132-3p	2.00634	1.54261	1.79349	Hk2	0	-1.95897	-1.19232	No
mmu-miR-132-3p	2.00634	1.54261	1.79349	Hkdc1	0	0	0	No
mmu-miR-132-3p	2.00634	1.54261	1.79349	Hmbox1	0	-1.9142	-1.61683	No
mmu-miR-132-3p	2.00634	1.54261	1.79349	Hmga2	0	0	0	No
mmu-miR-132-3p	2.00634	1.54261	1.79349	Hmgb1	0	0	0	Yes
mmu-miR-132-3p	2.00634	1.54261	1.79349	Hmgcll1	0	0	0	No
mmu-miR-132-3p	2.00634	1.54261	1.79349	Hmgxb4	0	-3.14471	-2.46377	No
mmu-miR-132-3p	2.00634	1.54261	1.79349	Hnrnpd	0	0	1.32866	No
mmu-miR-132-3p	2.00634	1.54261	1.79349	Hnrnph1	0	0	0	No
mmu-miR-132-3p	2.00634	1.54261	1.79349	Hnrnpk	0	0	0	No
mmu-miR-132-3p	2.00634	1.54261	1.79349	Hnrnpll	0	0	0	No
mmu-miR-132-3p	2.00634	1.54261	1.79349	Hnrnpm	0	-1.18643	-1.31795	No
mmu-miR-132-3p	2.00634	1.54261	1.79349	Hnrnpu	0	0	0	No
mmu-miR-132-3p	2.00634	1.54261	1.79349	Homer1	0	0	0	No
mmu-miR-132-3p	2.00634	1.54261	1.79349	Homer2	0	0	0	No
mmu-miR-132-3p	2.00634	1.54261	1.79349	Homez	0	0	0	No
mmu-miR-132-3p	2.00634	1.54261	1.79349	Hoxb13	0	0	0	No
mmu-miR-132-3p	2.00634	1.54261	1.79349	Hoxb9	0	0	0	No
mmu-miR-132-3p	2.00634	1.54261	1.79349	Hoxc11	0	0	0	No
mmu-miR-132-3p	2.00634	1.54261	1.79349	Hpd	0	0	0	No
mmu-miR-132-3p	2.00634	1.54261	1.79349	Hpgds	0	0	0	No
mmu-miR-132-3p	2.00634	1.54261	1.79349	Hrct1	0	0	0	No
mmu-miR-132-3p	2.00634	1.54261	1.79349	Hrk	0	0	0	No
mmu-miR-132-3p	2.00634	1.54261	1.79349	Hs3st1	0	0	0	No
mmu-miR-132-3p	2.00634	1.54261	1.79349	Hs6st3	0	0	0	No
mmu-miR-132-3p	2.00634	1.54261	1.79349	Hsbp1	0	0	0	No
mmu-miR-132-3p	2.00634	1.54261	1.79349	Hspa12a	0	0	0	No
mmu-miR-132-3p	2.00634	1.54261	1.79349	Hspa12b	0	0	0.384932	No
mmu-miR-132-3p	2.00634	1.54261	1.79349	Hspa1a	0	0	0	Yes
mmu-miR-132-3p	2.00634	1.54261	1.79349	Htr5a	0	0	0	No
mmu-miR-132-3p	2.00634	1.54261	1.79349	Htr7	0	-1.83536	0	No
mmu-miR-132-3p	2.00634	1.54261	1.79349	Hunk	0	0	0	No
mmu-miR-132-3p	2.00634	1.54261	1.79349	Ica1l	0.974339	-1.08492	-1.15761	No
mmu-miR-132-3p	2.00634	1.54261	1.79349	Ier5	0	0	0	No
mmu-miR-132-3p	2.00634	1.54261	1.79349	Ifih1	0	0	0	Yes
mmu-miR-132-3p	2.00634	1.54261	1.79349	Ifit1	0	0	0	Yes
mmu-miR-132-3p	2.00634	1.54261	1.79349	Ifit2	0	0	0	Yes
mmu-miR-132-3p	2.00634	1.54261	1.79349	Ifnar1	0	0	0	Yes
mmu-miR-132-3p	2.00634	1.54261	1.79349	Ift122	0	0	0	No
mmu-miR-132-3p	2.00634	1.54261	1.79349	Ift46	0	0	0	No
mmu-miR-132-3p	2.00634	1.54261	1.79349	Ift80	0	0	0	No
mmu-miR-132-3p	2.00634	1.54261	1.79349	Igf1r	0	-1.48285	-2.2045	No
mmu-miR-132-3p	2.00634	1.54261	1.79349	Igf2bp1	0	0	0	No
mmu-miR-132-3p	2.00634	1.54261	1.79349	Igfbp5	0	0	0	No
mmu-miR-132-3p	2.00634	1.54261	1.79349	Ighg2c	0	0	0	No
mmu-miR-132-3p	2.00634	1.54261	1.79349	Ighmbp2	0	0	0	No
mmu-miR-132-3p	2.00634	1.54261	1.79349	Igsf11	0	0	0	No
mmu-miR-132-3p	2.00634	1.54261	1.79349	Ikbke	0	0	2.23921	Yes
mmu-miR-132-3p	2.00634	1.54261	1.79349	Ikzf2	0	0	0	No
mmu-miR-132-3p	2.00634	1.54261	1.79349	Ikzf5	0	0	0	No
mmu-miR-132-3p	2.00634	1.54261	1.79349	Il11	0	0	0	No
mmu-miR-132-3p	2.00634	1.54261	1.79349	Il17d	0	0	0	No
mmu-miR-132-3p	2.00634	1.54261	1.79349	Il17ra	0	0	0	No
mmu-miR-132-3p	2.00634	1.54261	1.79349	Il17rd	0	0	0	Yes
mmu-miR-132-3p	2.00634	1.54261	1.79349	Il1a	0	0	0	No
mmu-miR-132-3p	2.00634	1.54261	1.79349	Il1rn	0	0	0	No
mmu-miR-132-3p	2.00634	1.54261	1.79349	Il20ra	0	0	0	Yes
mmu-miR-132-3p	2.00634	1.54261	1.79349	Il21	0	0	0	Yes
mmu-miR-132-3p	2.00634	1.54261	1.79349	Il22ra1	0	0	0	No
mmu-miR-132-3p	2.00634	1.54261	1.79349	Il31ra	0	0	-3.98077	No
mmu-miR-132-3p	2.00634	1.54261	1.79349	Il33	0	0	0	Yes
mmu-miR-132-3p	2.00634	1.54261	1.79349	Il6st	0	0	0	No
mmu-miR-132-3p	2.00634	1.54261	1.79349	Ilrun	0	0	0	No
mmu-miR-132-3p	2.00634	1.54261	1.79349	Impa1	0	0	0	No
mmu-miR-132-3p	2.00634	1.54261	1.79349	Impa2	0	0	0	No
mmu-miR-132-3p	2.00634	1.54261	1.79349	Impg2	0	0	0	No
mmu-miR-132-3p	2.00634	1.54261	1.79349	Inafm2	-2.10427	1.79443	1.93535	No
mmu-miR-132-3p	2.00634	1.54261	1.79349	Ing3	0	0	0	No
mmu-miR-132-3p	2.00634	1.54261	1.79349	Ing4	0	0	0	Yes
mmu-miR-132-3p	2.00634	1.54261	1.79349	Inpp4b	0	0	0	No
mmu-miR-132-3p	2.00634	1.54261	1.79349	Inpp5f	0	0	0	No
mmu-miR-132-3p	2.00634	1.54261	1.79349	Insr	0	0	0	No
mmu-miR-132-3p	2.00634	1.54261	1.79349	Insyn1	0	0	0	No
mmu-miR-132-3p	2.00634	1.54261	1.79349	Intu	0	0	0	No
mmu-miR-132-3p	2.00634	1.54261	1.79349	Ipcef1	0	0	0	No
mmu-miR-132-3p	2.00634	1.54261	1.79349	Ipmk	0	0	0	No
mmu-miR-132-3p	2.00634	1.54261	1.79349	Ipo9	0	0	0	No
mmu-miR-132-3p	2.00634	1.54261	1.79349	Ippk	0	0	2.83889	No
mmu-miR-132-3p	2.00634	1.54261	1.79349	Iqgap1	0	0	0	No
mmu-miR-132-3p	2.00634	1.54261	1.79349	Iqschfp	0	0	0	No
mmu-miR-132-3p	2.00634	1.54261	1.79349	Irak4	0	0	0	Yes
mmu-miR-132-3p	2.00634	1.54261	1.79349	Irf5	0	0	0	Yes
mmu-miR-132-3p	2.00634	1.54261	1.79349	Irf8	0	0	0	Yes
mmu-miR-132-3p	2.00634	1.54261	1.79349	Isca2	0	0	0	No
mmu-miR-132-3p	2.00634	1.54261	1.79349	Isl1	0	0	0	No
mmu-miR-132-3p	2.00634	1.54261	1.79349	Isoc1	0	0	0	No
mmu-miR-132-3p	2.00634	1.54261	1.79349	Ispd	0	0	0	No
mmu-miR-132-3p	2.00634	1.54261	1.79349	Itch	0	0	0	Yes
mmu-miR-132-3p	2.00634	1.54261	1.79349	Itga1	0	0	0	No
mmu-miR-132-3p	2.00634	1.54261	1.79349	Itgal	0	0	0	No
mmu-miR-132-3p	2.00634	1.54261	1.79349	Itgb1bp1	0	0	0	No
mmu-miR-132-3p	2.00634	1.54261	1.79349	Itgb3	0	0	0	No
mmu-miR-132-3p	2.00634	1.54261	1.79349	Itgb7	0	0	0	No
mmu-miR-132-3p	2.00634	1.54261	1.79349	Itk	0	0	0	No
mmu-miR-132-3p	2.00634	1.54261	1.79349	Itpr2	0	0	0	No
mmu-miR-132-3p	2.00634	1.54261	1.79349	Ivd	0	0	0	No
mmu-miR-132-3p	2.00634	1.54261	1.79349	Iws1	-1.40293	1.9302	1.03571	No
mmu-miR-132-3p	2.00634	1.54261	1.79349	Iyd	0	0	0	No
mmu-miR-132-3p	2.00634	1.54261	1.79349	Jam3	0	-1.89261	1.30413	Yes
mmu-miR-132-3p	2.00634	1.54261	1.79349	Jdp2	0.799522	0	0	No
mmu-miR-132-3p	2.00634	1.54261	1.79349	Jpt1	0	0	0	No
mmu-miR-132-3p	2.00634	1.54261	1.79349	Jund	0	0.545798	-0.704055	No
mmu-miR-132-3p	2.00634	1.54261	1.79349	Kat14	0	0	0	No
mmu-miR-132-3p	2.00634	1.54261	1.79349	Katnbl1	0	0	0	No
mmu-miR-132-3p	2.00634	1.54261	1.79349	Kbtbd12	0	0	0	No
mmu-miR-132-3p	2.00634	1.54261	1.79349	Kbtbd13	0	0	0	No
mmu-miR-132-3p	2.00634	1.54261	1.79349	Kcmf1	0	0	0	No
mmu-miR-132-3p	2.00634	1.54261	1.79349	Kcna2	0	0	0	No
mmu-miR-132-3p	2.00634	1.54261	1.79349	Kcna6	0	0	0	No
mmu-miR-132-3p	2.00634	1.54261	1.79349	Kcnc1	-2.28808	-2.06678	0	No
mmu-miR-132-3p	2.00634	1.54261	1.79349	Kcnd3	0	0	0	No
mmu-miR-132-3p	2.00634	1.54261	1.79349	Kcne1	0	0	0	No
mmu-miR-132-3p	2.00634	1.54261	1.79349	Kcng3	0	0	0	No
mmu-miR-132-3p	2.00634	1.54261	1.79349	Kcnh5	0	0	0	No
mmu-miR-132-3p	2.00634	1.54261	1.79349	Kcnh7	0	0	0	No
mmu-miR-132-3p	2.00634	1.54261	1.79349	Kcnip4	0	0	1.65093	No
mmu-miR-132-3p	2.00634	1.54261	1.79349	Kcnj12	0	0	0	No
mmu-miR-132-3p	2.00634	1.54261	1.79349	Kcnj2	0	0	0	No
mmu-miR-132-3p	2.00634	1.54261	1.79349	Kcnj4	0	0	0	No
mmu-miR-132-3p	2.00634	1.54261	1.79349	Kcnk2	0	0	0	No
mmu-miR-132-3p	2.00634	1.54261	1.79349	Kcnk5	0	0	0	No
mmu-miR-132-3p	2.00634	1.54261	1.79349	Kcnn3	0	0	0	No
mmu-miR-132-3p	2.00634	1.54261	1.79349	Kcns2	0	0	0	No
mmu-miR-132-3p	2.00634	1.54261	1.79349	Kcnv1	0	0	0	No
mmu-miR-132-3p	2.00634	1.54261	1.79349	Kcnv2	0	0	0	No
mmu-miR-132-3p	2.00634	1.54261	1.79349	Kctd14	0	0	0	No
mmu-miR-132-3p	2.00634	1.54261	1.79349	Kctd15	0	0	0	No
mmu-miR-132-3p	2.00634	1.54261	1.79349	Kctd3	0	0	0	No
mmu-miR-132-3p	2.00634	1.54261	1.79349	Kctd6	0	0	0	No
mmu-miR-132-3p	2.00634	1.54261	1.79349	Kdm1b	0	0	0	No
mmu-miR-132-3p	2.00634	1.54261	1.79349	Kdm4c	0	0	0	No
mmu-miR-132-3p	2.00634	1.54261	1.79349	Kdm5a	0	0	0	No
mmu-miR-132-3p	2.00634	1.54261	1.79349	Kdm5b	0	0	0	No
mmu-miR-132-3p	2.00634	1.54261	1.79349	Kdm5c	0	0	0	No
mmu-miR-132-3p	2.00634	1.54261	1.79349	Kdm7a	0	0	0	No
mmu-miR-132-3p	2.00634	1.54261	1.79349	Kdsr	0	0	0	No
mmu-miR-132-3p	2.00634	1.54261	1.79349	Keg1	0	0	0	No
mmu-miR-132-3p	2.00634	1.54261	1.79349	Khdrbs2	0	0	0	No
mmu-miR-132-3p	2.00634	1.54261	1.79349	Kif1b	0	0	0	No
mmu-miR-132-3p	2.00634	1.54261	1.79349	Kif26a	0	0	0	No
mmu-miR-132-3p	2.00634	1.54261	1.79349	Kif26b	0	-4.30634	0	No
mmu-miR-132-3p	2.00634	1.54261	1.79349	Kif5a	0	0	0	No
mmu-miR-132-3p	2.00634	1.54261	1.79349	Kifc3	1.2354	0.678505	0.907027	No
mmu-miR-132-3p	2.00634	1.54261	1.79349	Kirrel	0	0	0	No
mmu-miR-132-3p	2.00634	1.54261	1.79349	Kirrel2	0	0	0	No
mmu-miR-132-3p	2.00634	1.54261	1.79349	Kitl	0	0	0	Yes
mmu-miR-132-3p	2.00634	1.54261	1.79349	Klf17	0	0	0	No
mmu-miR-132-3p	2.00634	1.54261	1.79349	Klf2	0	0	0	No
mmu-miR-132-3p	2.00634	1.54261	1.79349	Klf5	0	0	0	No
mmu-miR-132-3p	2.00634	1.54261	1.79349	Klf7	0	0	0	No
mmu-miR-132-3p	2.00634	1.54261	1.79349	Klf8	0	0	0	No
mmu-miR-132-3p	2.00634	1.54261	1.79349	Klf9	0	0	0	No
mmu-miR-132-3p	2.00634	1.54261	1.79349	Klhl11	0	0	0	No
mmu-miR-132-3p	2.00634	1.54261	1.79349	Klhl15	0	0	0	No
mmu-miR-132-3p	2.00634	1.54261	1.79349	Klhl38	0	0	0	No
mmu-miR-132-3p	2.00634	1.54261	1.79349	Klhl7	0	0	0	No
mmu-miR-132-3p	2.00634	1.54261	1.79349	Klhl8	0	-3.73108	-1.95223	No
mmu-miR-132-3p	2.00634	1.54261	1.79349	Klk7	0	0	0	No
mmu-miR-132-3p	2.00634	1.54261	1.79349	Klra5	0	0	0	No
mmu-miR-132-3p	2.00634	1.54261	1.79349	Klra6	0	0	0	No
mmu-miR-132-3p	2.00634	1.54261	1.79349	Klrg1	0	0	0	No
mmu-miR-132-3p	2.00634	1.54261	1.79349	Kmt2b	0	0.958476	0	No
mmu-miR-132-3p	2.00634	1.54261	1.79349	Kmt5b	-1.94346	0.803116	0	No
mmu-miR-132-3p	2.00634	1.54261	1.79349	Kndc1	0	0	0	No
mmu-miR-132-3p	2.00634	1.54261	1.79349	Knop1	-1.76304	0	0	No
mmu-miR-132-3p	2.00634	1.54261	1.79349	Kpna2	0	0	0	No
mmu-miR-132-3p	2.00634	1.54261	1.79349	Kras	0	0	0	No
mmu-miR-132-3p	2.00634	1.54261	1.79349	Krr1	0	0	0	No
mmu-miR-132-3p	2.00634	1.54261	1.79349	Krt23	0	0	0	No
mmu-miR-132-3p	2.00634	1.54261	1.79349	Krt24	0	0	0	No
mmu-miR-132-3p	2.00634	1.54261	1.79349	Krt35	0	0	0	No
mmu-miR-132-3p	2.00634	1.54261	1.79349	Krtap6-5	0	0	0	No
mmu-miR-132-3p	2.00634	1.54261	1.79349	Ksr2	0	0	0	No
mmu-miR-132-3p	2.00634	1.54261	1.79349	Kti12	0	0	0	No
mmu-miR-132-3p	2.00634	1.54261	1.79349	Kxd1	1.40105	1.10459	1.13726	No
mmu-miR-132-3p	2.00634	1.54261	1.79349	Ky	0	0	0	No
mmu-miR-132-3p	2.00634	1.54261	1.79349	Kynu	0	0	0	No
mmu-miR-132-3p	2.00634	1.54261	1.79349	Lactbl1	0	0	0	No
mmu-miR-132-3p	2.00634	1.54261	1.79349	Lamc2	0	0	0	No
mmu-miR-132-3p	2.00634	1.54261	1.79349	Lamtor3	0	0	0	No
mmu-miR-132-3p	2.00634	1.54261	1.79349	Large1	0	-3.27781	0	No
mmu-miR-132-3p	2.00634	1.54261	1.79349	Larp1	0	0	0	No
mmu-miR-132-3p	2.00634	1.54261	1.79349	Larp4	0	0	0	No
mmu-miR-132-3p	2.00634	1.54261	1.79349	Larp7	0	0	2.98682	No
mmu-miR-132-3p	2.00634	1.54261	1.79349	Lat2	0	0	0	No
mmu-miR-132-3p	2.00634	1.54261	1.79349	Lcor	0	0	-2.67987	No
mmu-miR-132-3p	2.00634	1.54261	1.79349	Lcp1	0	0	0	No
mmu-miR-132-3p	2.00634	1.54261	1.79349	Lcp2	0	0	0	Yes
mmu-miR-132-3p	2.00634	1.54261	1.79349	Ldah	0	0	0	No
mmu-miR-132-3p	2.00634	1.54261	1.79349	Ldhb	0	0	0	No
mmu-miR-132-3p	2.00634	1.54261	1.79349	Ldlrad1	0	0	0	No
mmu-miR-132-3p	2.00634	1.54261	1.79349	Ldlrad4	0	0	0	No
mmu-miR-132-3p	2.00634	1.54261	1.79349	Ldlrap1	0	0	0	No
mmu-miR-132-3p	2.00634	1.54261	1.79349	Lemd3	0	0	0	No
mmu-miR-132-3p	2.00634	1.54261	1.79349	Lenep	0	0	0	No
mmu-miR-132-3p	2.00634	1.54261	1.79349	Letmd1	0	0	0	No
mmu-miR-132-3p	2.00634	1.54261	1.79349	Lgals12	0	-4.17005	0	No
mmu-miR-132-3p	2.00634	1.54261	1.79349	Lgi4	0	0	0	No
mmu-miR-132-3p	2.00634	1.54261	1.79349	Lgmn	0	0	0	Yes
mmu-miR-132-3p	2.00634	1.54261	1.79349	Lhx4	0	0	-3.66038	No
mmu-miR-132-3p	2.00634	1.54261	1.79349	Lhx9	0	0	0	No
mmu-miR-132-3p	2.00634	1.54261	1.79349	Limd1	0	0	-0.667361	No
mmu-miR-132-3p	2.00634	1.54261	1.79349	Lin28b	0	0	0	No
mmu-miR-132-3p	2.00634	1.54261	1.79349	Lin52	0	0	0	No
mmu-miR-132-3p	2.00634	1.54261	1.79349	Lin9	0	0	0	No
mmu-miR-132-3p	2.00634	1.54261	1.79349	Lingo3	0	-3.0842	0	No
mmu-miR-132-3p	2.00634	1.54261	1.79349	Liph	0	0	0	No
mmu-miR-132-3p	2.00634	1.54261	1.79349	Lipm	0	0	0	No
mmu-miR-132-3p	2.00634	1.54261	1.79349	Lipo1	0	0	0	No
mmu-miR-132-3p	2.00634	1.54261	1.79349	Litaf	0	0	0	No
mmu-miR-132-3p	2.00634	1.54261	1.79349	Lmln	0	0	0	No
mmu-miR-132-3p	2.00634	1.54261	1.79349	Lmnb2	0	0	0	No
mmu-miR-132-3p	2.00634	1.54261	1.79349	Lmo4	0	0	0	No
mmu-miR-132-3p	2.00634	1.54261	1.79349	Lmo7	0	0	0	No
mmu-miR-132-3p	2.00634	1.54261	1.79349	Lnpep	0	0	0	No
mmu-miR-132-3p	2.00634	1.54261	1.79349	LOC115486519	0	0	0	No
mmu-miR-132-3p	2.00634	1.54261	1.79349	Lonp2	0	0	0	No
mmu-miR-132-3p	2.00634	1.54261	1.79349	Lonrf3	0	0	0	No
mmu-miR-132-3p	2.00634	1.54261	1.79349	Lpin1	0	0	0	No
mmu-miR-132-3p	2.00634	1.54261	1.79349	Lpp	0.269461	2.4432	2.40577	No
mmu-miR-132-3p	2.00634	1.54261	1.79349	Lrat	0	0	0	No
mmu-miR-132-3p	2.00634	1.54261	1.79349	Lratd1	0	0	0	No
mmu-miR-132-3p	2.00634	1.54261	1.79349	Lratd2	0.926028	-0.861592	-1.24923	No
mmu-miR-132-3p	2.00634	1.54261	1.79349	Lrcol1	1.26047	-6.06305	-4.88662	No
mmu-miR-132-3p	2.00634	1.54261	1.79349	Lrfn5	0	0	0	No
mmu-miR-132-3p	2.00634	1.54261	1.79349	Lrig2	0	0	0	No
mmu-miR-132-3p	2.00634	1.54261	1.79349	Lrp6	0	0	0	No
mmu-miR-132-3p	2.00634	1.54261	1.79349	Lrp8	0	0	0	No
mmu-miR-132-3p	2.00634	1.54261	1.79349	Lrrc1	0	0	0	No
mmu-miR-132-3p	2.00634	1.54261	1.79349	Lrrc20	0	0	0	No
mmu-miR-132-3p	2.00634	1.54261	1.79349	Lrrc49	0	0	0	No
mmu-miR-132-3p	2.00634	1.54261	1.79349	Lrrc58	0	0	0	No
mmu-miR-132-3p	2.00634	1.54261	1.79349	Lrrc61	0	0	0	No
mmu-miR-132-3p	2.00634	1.54261	1.79349	Lrrc72	0	0	0	No
mmu-miR-132-3p	2.00634	1.54261	1.79349	Lrrc74b	0	0	0	No
mmu-miR-132-3p	2.00634	1.54261	1.79349	Lrrc9	0	0	0	No
mmu-miR-132-3p	2.00634	1.54261	1.79349	Lrrfip1	0	0	0	No
mmu-miR-132-3p	2.00634	1.54261	1.79349	Lrrtm3	0	0	0	No
mmu-miR-132-3p	2.00634	1.54261	1.79349	Lsamp	0	0	0	No
mmu-miR-132-3p	2.00634	1.54261	1.79349	Lsm11	0	0	0	No
mmu-miR-132-3p	2.00634	1.54261	1.79349	Ltn1	0	0	0	No
mmu-miR-132-3p	2.00634	1.54261	1.79349	Luzp1	0	0	0	No
mmu-miR-132-3p	2.00634	1.54261	1.79349	Luzp2	0	0	0	No
mmu-miR-132-3p	2.00634	1.54261	1.79349	Luzp4	0	0	0	No
mmu-miR-132-3p	2.00634	1.54261	1.79349	Ly6h	0	0	0	No
mmu-miR-132-3p	2.00634	1.54261	1.79349	Ly75	0	0	0	No
mmu-miR-132-3p	2.00634	1.54261	1.79349	Lyg2	0	0	0	No
mmu-miR-132-3p	2.00634	1.54261	1.79349	Lyn	-1.70888	0	-1.11301	Yes
mmu-miR-132-3p	2.00634	1.54261	1.79349	Lypd1	0	0	0	No
mmu-miR-132-3p	2.00634	1.54261	1.79349	Lypd6	0	0	0	No
mmu-miR-132-3p	2.00634	1.54261	1.79349	Lyrm7	0	0	0	No
mmu-miR-132-3p	2.00634	1.54261	1.79349	Lyst	0	0	0	No
mmu-miR-132-3p	2.00634	1.54261	1.79349	Lzts3	-0.89006	0	2.61452	No
mmu-miR-132-3p	2.00634	1.54261	1.79349	Macir	0	0	0	No
mmu-miR-132-3p	2.00634	1.54261	1.79349	Macrod2	0	0	0	No
mmu-miR-132-3p	2.00634	1.54261	1.79349	Mad2l1	0	0	0	No
mmu-miR-132-3p	2.00634	1.54261	1.79349	Maf	0	0	0	No
mmu-miR-132-3p	2.00634	1.54261	1.79349	Mafg	0	0.481745	0	No
mmu-miR-132-3p	2.00634	1.54261	1.79349	Mafk	0	0	0	No
mmu-miR-132-3p	2.00634	1.54261	1.79349	Magee2	0	0	0	No
mmu-miR-132-3p	2.00634	1.54261	1.79349	Magt1	0	0	0	No
mmu-miR-132-3p	2.00634	1.54261	1.79349	Man2a1	0	-0.624047	-1.21618	No
mmu-miR-132-3p	2.00634	1.54261	1.79349	Mansc1	0	0	0	No
mmu-miR-132-3p	2.00634	1.54261	1.79349	Map2k6	0	0	0	No
mmu-miR-132-3p	2.00634	1.54261	1.79349	Map2k7	0	0	0	No
mmu-miR-132-3p	2.00634	1.54261	1.79349	Map3k12	0	0	0	No
mmu-miR-132-3p	2.00634	1.54261	1.79349	Map3k2	0	0	0	No
mmu-miR-132-3p	2.00634	1.54261	1.79349	Map3k20	0	0	0	No
mmu-miR-132-3p	2.00634	1.54261	1.79349	Map3k5	0	0	0	Yes
mmu-miR-132-3p	2.00634	1.54261	1.79349	Map4k4	0	0	0	No
mmu-miR-132-3p	2.00634	1.54261	1.79349	Mapk1	0	0	0	Yes
mmu-miR-132-3p	2.00634	1.54261	1.79349	Mapk10	0	0	0	No
mmu-miR-132-3p	2.00634	1.54261	1.79349	Mapk8	0	0	0	Yes
mmu-miR-132-3p	2.00634	1.54261	1.79349	Mapkapk2	0	0	0	Yes
mmu-miR-132-3p	2.00634	1.54261	1.79349	Mapkapk5	0	0	0	No
mmu-miR-132-3p	2.00634	1.54261	1.79349	Mapkbp1	-2.15251	-6.43724	-4.26369	No
mmu-miR-132-3p	2.00634	1.54261	1.79349	Mapre3	0	0	0	No
mmu-miR-132-3p	2.00634	1.54261	1.79349	Mapt	0	-0.826593	0	No
mmu-miR-132-3p	2.00634	1.54261	1.79349	Marchf3	3.09899	-2.45395	0	No
mmu-miR-132-3p	2.00634	1.54261	1.79349	Marf1	0	0	0	No
mmu-miR-132-3p	2.00634	1.54261	1.79349	Mat2b	0	0	0	No
mmu-miR-132-3p	2.00634	1.54261	1.79349	Matr3	0	0	-1.68297	No
mmu-miR-132-3p	2.00634	1.54261	1.79349	Mau2	0	0	0	No
mmu-miR-132-3p	2.00634	1.54261	1.79349	Mavs	0	0	0	Yes
mmu-miR-132-3p	2.00634	1.54261	1.79349	Mbd5	0	0	0	No
mmu-miR-132-3p	2.00634	1.54261	1.79349	Mbl1	0	0	0	Yes
mmu-miR-132-3p	2.00634	1.54261	1.79349	Mbl2	0	0	0	Yes
mmu-miR-132-3p	2.00634	1.54261	1.79349	Mcc	0	0	0	No
mmu-miR-132-3p	2.00634	1.54261	1.79349	Mcidas	0	0	0	No
mmu-miR-132-3p	2.00634	1.54261	1.79349	Mcm2	0	0	0	No
mmu-miR-132-3p	2.00634	1.54261	1.79349	Mcm4	0	0	0	No
mmu-miR-132-3p	2.00634	1.54261	1.79349	Mcpt4	0	0	0	Yes
mmu-miR-132-3p	2.00634	1.54261	1.79349	Mctp1	0	0	0	No
mmu-miR-132-3p	2.00634	1.54261	1.79349	Mdc1	0	0	0	No
mmu-miR-132-3p	2.00634	1.54261	1.79349	Mdfic	0.507162	0	-1.16015	No
mmu-miR-132-3p	2.00634	1.54261	1.79349	Mdga2	0	0	0	No
mmu-miR-132-3p	2.00634	1.54261	1.79349	Me3	0	0	0	No
mmu-miR-132-3p	2.00634	1.54261	1.79349	Meaf6	0	0	0	No
mmu-miR-132-3p	2.00634	1.54261	1.79349	Mecp2	0	0	0	No
mmu-miR-132-3p	2.00634	1.54261	1.79349	Med12	0	0	0	No
mmu-miR-132-3p	2.00634	1.54261	1.79349	Med13	0	0	0	No
mmu-miR-132-3p	2.00634	1.54261	1.79349	Med13l	0	0	0	No
mmu-miR-132-3p	2.00634	1.54261	1.79349	Med17	0	0	0	No
mmu-miR-132-3p	2.00634	1.54261	1.79349	Med18	0	0	0	No
mmu-miR-132-3p	2.00634	1.54261	1.79349	Med22	0	0.779657	0	No
mmu-miR-132-3p	2.00634	1.54261	1.79349	Med28	0	0	0	No
mmu-miR-132-3p	2.00634	1.54261	1.79349	Med6	0	0	0	No
mmu-miR-132-3p	2.00634	1.54261	1.79349	Med9	0	0	0	No
mmu-miR-132-3p	2.00634	1.54261	1.79349	Mef2a	0	0	0	No
mmu-miR-132-3p	2.00634	1.54261	1.79349	Mef2c	0	0	0	No
mmu-miR-132-3p	2.00634	1.54261	1.79349	Megf10	0	0	0	No
mmu-miR-132-3p	2.00634	1.54261	1.79349	Megf11	2.65071	-0.886899	0	No
mmu-miR-132-3p	2.00634	1.54261	1.79349	Megf6	0	0	-3.33009	No
mmu-miR-132-3p	2.00634	1.54261	1.79349	Megf9	0	0	0	No
mmu-miR-132-3p	2.00634	1.54261	1.79349	Meis1	0	0	0	No
mmu-miR-132-3p	2.00634	1.54261	1.79349	Meis2	0	0	0	No
mmu-miR-132-3p	2.00634	1.54261	1.79349	Melk	0	0	0	No
mmu-miR-132-3p	2.00634	1.54261	1.79349	Memo1	0	0	0	No
mmu-miR-132-3p	2.00634	1.54261	1.79349	Mep1a	0	0	0	No
mmu-miR-132-3p	2.00634	1.54261	1.79349	Mepce	0.75317	1.5226	1.33715	No
mmu-miR-132-3p	2.00634	1.54261	1.79349	Metrn	0	0	0	No
mmu-miR-132-3p	2.00634	1.54261	1.79349	Mettl18	0	0	0	No
mmu-miR-132-3p	2.00634	1.54261	1.79349	Mettl21a	0	0	0	No
mmu-miR-132-3p	2.00634	1.54261	1.79349	Mettl21e	0	0	0	No
mmu-miR-132-3p	2.00634	1.54261	1.79349	Mettl3	0	-0.896256	0	No
mmu-miR-132-3p	2.00634	1.54261	1.79349	Mex3a	0	0	0	No
mmu-miR-132-3p	2.00634	1.54261	1.79349	Mex3b	0	0	0	No
mmu-miR-132-3p	2.00634	1.54261	1.79349	Mex3c	-1.61634	1.91773	0	No
mmu-miR-132-3p	2.00634	1.54261	1.79349	Mfge8	0	0	0	Yes
mmu-miR-132-3p	2.00634	1.54261	1.79349	Mfhas1	0	0	0	No
mmu-miR-132-3p	2.00634	1.54261	1.79349	Mfn1	0	0	0	Yes
mmu-miR-132-3p	2.00634	1.54261	1.79349	Mfn2	0	-0.640926	0.871081	Yes
mmu-miR-132-3p	2.00634	1.54261	1.79349	Mfsd1	0	0	0	No
mmu-miR-132-3p	2.00634	1.54261	1.79349	Mfsd2a	0	0	0	No
mmu-miR-132-3p	2.00634	1.54261	1.79349	Mfsd4a	0	-0.219767	-0.477746	No
mmu-miR-132-3p	2.00634	1.54261	1.79349	Mfsd4b1	0	0	0	No
mmu-miR-132-3p	2.00634	1.54261	1.79349	Mfsd4b4	0	0	0	No
mmu-miR-132-3p	2.00634	1.54261	1.79349	Mfsd8	0	-2.9721	1.50863	No
mmu-miR-132-3p	2.00634	1.54261	1.79349	Mfsd9	0	0	0	No
mmu-miR-132-3p	2.00634	1.54261	1.79349	Mga	0	0	0	No
mmu-miR-132-3p	2.00634	1.54261	1.79349	Mgat2	0	0	0	No
mmu-miR-132-3p	2.00634	1.54261	1.79349	Mgat3	0	0	0	No
mmu-miR-132-3p	2.00634	1.54261	1.79349	Mgat4c	0	0	0	No
mmu-miR-132-3p	2.00634	1.54261	1.79349	Mgmt	0	0	0	No
mmu-miR-132-3p	2.00634	1.54261	1.79349	Mgrn1	0	0	-0.934927	No
mmu-miR-132-3p	2.00634	1.54261	1.79349	Mia2	0	0	0	No
mmu-miR-132-3p	2.00634	1.54261	1.79349	Mia3	0	0	0	No
mmu-miR-132-3p	2.00634	1.54261	1.79349	Micu2	0	0	0	No
mmu-miR-132-3p	2.00634	1.54261	1.79349	Mideas	0	0	-1.16183	No
mmu-miR-132-3p	2.00634	1.54261	1.79349	Mief2	0	-1.15981	-1.14384	No
mmu-miR-132-3p	2.00634	1.54261	1.79349	Mier1	0	0	0	No
mmu-miR-132-3p	2.00634	1.54261	1.79349	Miga1	0	0	0	No
mmu-miR-132-3p	2.00634	1.54261	1.79349	Mill2	0	0	0	No
mmu-miR-132-3p	2.00634	1.54261	1.79349	Milr1	0	0	0	No
mmu-miR-132-3p	2.00634	1.54261	1.79349	Mindy2	0	0	0	No
mmu-miR-132-3p	2.00634	1.54261	1.79349	Mindy4	0	0	0	No
mmu-miR-132-3p	2.00634	1.54261	1.79349	Mios	0	0	0	No
mmu-miR-132-3p	2.00634	1.54261	1.79349	Mip	0	0	3.57403	No
mmu-miR-132-3p	2.00634	1.54261	1.79349	Mknk2	0	0	-1.32141	No
mmu-miR-132-3p	2.00634	1.54261	1.79349	Mkx	0	0	0	No
mmu-miR-132-3p	2.00634	1.54261	1.79349	Mlh1	-1.48121	-3.35202	-1.42005	No
mmu-miR-132-3p	2.00634	1.54261	1.79349	Mllt3	0	0	0	No
mmu-miR-132-3p	2.00634	1.54261	1.79349	Mllt6	0	0	0	No
mmu-miR-132-3p	2.00634	1.54261	1.79349	Mlycd	0	0	0	No
mmu-miR-132-3p	2.00634	1.54261	1.79349	Mmachc	0	-1.68443	0	No
mmu-miR-132-3p	2.00634	1.54261	1.79349	Mme	0	0	0	No
mmu-miR-132-3p	2.00634	1.54261	1.79349	Mmgt1	0	0	0	No
mmu-miR-132-3p	2.00634	1.54261	1.79349	Mmp11	0	0	0	No
mmu-miR-132-3p	2.00634	1.54261	1.79349	Mmp15	0	0	0	No
mmu-miR-132-3p	2.00634	1.54261	1.79349	Mmp16	0	0	0	No
mmu-miR-132-3p	2.00634	1.54261	1.79349	Mmp20	0	0	0	No
mmu-miR-132-3p	2.00634	1.54261	1.79349	Mmp9	0	0	-2.7651	Yes
mmu-miR-132-3p	2.00634	1.54261	1.79349	Mnat1	0	0	0	No
mmu-miR-132-3p	2.00634	1.54261	1.79349	Mob2	0	0	0	No
mmu-miR-132-3p	2.00634	1.54261	1.79349	Mob3a	0	0	0	No
mmu-miR-132-3p	2.00634	1.54261	1.79349	Mob4	0	0	0	No
mmu-miR-132-3p	2.00634	1.54261	1.79349	Mocs2	0	0	0	No
mmu-miR-132-3p	2.00634	1.54261	1.79349	Mpg	0	-1.10001	-0.86513	No
mmu-miR-132-3p	2.00634	1.54261	1.79349	Mpv17l	0	0	0	No
mmu-miR-132-3p	2.00634	1.54261	1.79349	Mpv17l2	0	0	0	No
mmu-miR-132-3p	2.00634	1.54261	1.79349	Mpz	0	0	0	No
mmu-miR-132-3p	2.00634	1.54261	1.79349	Mrm2	0	0	0	No
mmu-miR-132-3p	2.00634	1.54261	1.79349	Mrpl11	0	0	0	No
mmu-miR-132-3p	2.00634	1.54261	1.79349	Mrpl20	0	0	0	No
mmu-miR-132-3p	2.00634	1.54261	1.79349	Mrpl22	0	0	0	No
mmu-miR-132-3p	2.00634	1.54261	1.79349	Mrpl35	0	0	0	No
mmu-miR-132-3p	2.00634	1.54261	1.79349	Mrpl36	0	0	0	No
mmu-miR-132-3p	2.00634	1.54261	1.79349	Mrpl57	0	0	0	No
mmu-miR-132-3p	2.00634	1.54261	1.79349	Mrps12	0	0	0	No
mmu-miR-132-3p	2.00634	1.54261	1.79349	Mrps25	0	0	0	No
mmu-miR-132-3p	2.00634	1.54261	1.79349	Mrps26	0	0	0	No
mmu-miR-132-3p	2.00634	1.54261	1.79349	Mrs2	0	0	0	No
mmu-miR-132-3p	2.00634	1.54261	1.79349	Ms4a1	0	0	0	No
mmu-miR-132-3p	2.00634	1.54261	1.79349	Ms4a4d	0	0	0	No
mmu-miR-132-3p	2.00634	1.54261	1.79349	Ms4a6b	0	0	0	No
mmu-miR-132-3p	2.00634	1.54261	1.79349	Ms4a6c	1.06453	0	0	No
mmu-miR-132-3p	2.00634	1.54261	1.79349	Msl1	0	0	0	No
mmu-miR-132-3p	2.00634	1.54261	1.79349	Msl2	0	0	0	No
mmu-miR-132-3p	2.00634	1.54261	1.79349	Msln	0	0	0	No
mmu-miR-132-3p	2.00634	1.54261	1.79349	Msx3	0	0	0	No
mmu-miR-132-3p	2.00634	1.54261	1.79349	Mterf2	0	0	0	No
mmu-miR-132-3p	2.00634	1.54261	1.79349	Mterf4	0	-1.65026	0	No
mmu-miR-132-3p	2.00634	1.54261	1.79349	Mtf1	0	0	0	No
mmu-miR-132-3p	2.00634	1.54261	1.79349	Mtf2	0	0	0	No
mmu-miR-132-3p	2.00634	1.54261	1.79349	Mtg1	0	0	0	No
mmu-miR-132-3p	2.00634	1.54261	1.79349	Mthfsl	0	0	0	No
mmu-miR-132-3p	2.00634	1.54261	1.79349	Mtmr10	0	0	0	No
mmu-miR-132-3p	2.00634	1.54261	1.79349	Mtmr4	0	0	0	No
mmu-miR-132-3p	2.00634	1.54261	1.79349	Mtnr1a	0	0	0	No
mmu-miR-132-3p	2.00634	1.54261	1.79349	Mtpap	0	0	0	No
mmu-miR-132-3p	2.00634	1.54261	1.79349	Mtrf1l	0	0	0	No
mmu-miR-132-3p	2.00634	1.54261	1.79349	Mtx3	0	0	0	No
mmu-miR-132-3p	2.00634	1.54261	1.79349	Mxd1	0	0	0	No
mmu-miR-132-3p	2.00634	1.54261	1.79349	Mybl1	0	0	0	No
mmu-miR-132-3p	2.00634	1.54261	1.79349	Mycbp	-2.88863	-1.15525	0	No
mmu-miR-132-3p	2.00634	1.54261	1.79349	Mycbp2	0	0	0	No
mmu-miR-132-3p	2.00634	1.54261	1.79349	Myf6	0	0	0	No
mmu-miR-132-3p	2.00634	1.54261	1.79349	Myl12a	0	0	0	No
mmu-miR-132-3p	2.00634	1.54261	1.79349	Mynn	0	0	0	No
mmu-miR-132-3p	2.00634	1.54261	1.79349	Myo1b	0	0	0	No
mmu-miR-132-3p	2.00634	1.54261	1.79349	Myo1h	0.343773	0.331031	0	No
mmu-miR-132-3p	2.00634	1.54261	1.79349	Myo9a	0	0	0	No
mmu-miR-132-3p	2.00634	1.54261	1.79349	Myom1	0	0	0	No
mmu-miR-132-3p	2.00634	1.54261	1.79349	Myot	0	0	0	No
mmu-miR-132-3p	2.00634	1.54261	1.79349	Myoz3	0	0	0	No
mmu-miR-132-3p	2.00634	1.54261	1.79349	Myrf	-0.693812	0	0.944765	No
mmu-miR-132-3p	2.00634	1.54261	1.79349	Mysm1	0	0	0	No
mmu-miR-132-3p	2.00634	1.54261	1.79349	N4bp3	0	0	-1.71371	No
mmu-miR-132-3p	2.00634	1.54261	1.79349	N6amt1	0	0	0	No
mmu-miR-132-3p	2.00634	1.54261	1.79349	Naa11	0	0	0	No
mmu-miR-132-3p	2.00634	1.54261	1.79349	Naa15	-5.1436	0.957803	0.696993	No
mmu-miR-132-3p	2.00634	1.54261	1.79349	Naa25	1.64704	-1.02153	-1.14292	No
mmu-miR-132-3p	2.00634	1.54261	1.79349	Naa30	0	0	0	No
mmu-miR-132-3p	2.00634	1.54261	1.79349	Nab1	0	0	0	No
mmu-miR-132-3p	2.00634	1.54261	1.79349	Nabp1	0	0	0	No
mmu-miR-132-3p	2.00634	1.54261	1.79349	Nacc2	0	2.14759	0	No
mmu-miR-132-3p	2.00634	1.54261	1.79349	Naf1	0	0	0	No
mmu-miR-132-3p	2.00634	1.54261	1.79349	Nap1l1	0	0	0	No
mmu-miR-132-3p	2.00634	1.54261	1.79349	Nap1l5	0	0	0	No
mmu-miR-132-3p	2.00634	1.54261	1.79349	Napb	0	0	0	No
mmu-miR-132-3p	2.00634	1.54261	1.79349	Napg	0	0	0	No
mmu-miR-132-3p	2.00634	1.54261	1.79349	Nat8l	0	0	-2.2811	No
mmu-miR-132-3p	2.00634	1.54261	1.79349	Nat9	0	0	0	No
mmu-miR-132-3p	2.00634	1.54261	1.79349	Ncald	0	0	0	No
mmu-miR-132-3p	2.00634	1.54261	1.79349	Ncapg2	0	0	0	No
mmu-miR-132-3p	2.00634	1.54261	1.79349	Nck1	0	0	0	No
mmu-miR-132-3p	2.00634	1.54261	1.79349	Nckap5	0	0	0	No
mmu-miR-132-3p	2.00634	1.54261	1.79349	Nckap5l	0	-1.51502	0	No
mmu-miR-132-3p	2.00634	1.54261	1.79349	Nckipsd	0	0	0	No
mmu-miR-132-3p	2.00634	1.54261	1.79349	Ncl	0	0	0	No
mmu-miR-132-3p	2.00634	1.54261	1.79349	Ncln	0	0	0	No
mmu-miR-132-3p	2.00634	1.54261	1.79349	Ncr1	0	0	0	No
mmu-miR-132-3p	2.00634	1.54261	1.79349	Ndc1	0	0	0	No
mmu-miR-132-3p	2.00634	1.54261	1.79349	Ndn	0	0	0	No
mmu-miR-132-3p	2.00634	1.54261	1.79349	Ndrg4	1.29557	-3.76736	0	No
mmu-miR-132-3p	2.00634	1.54261	1.79349	Ndufa12	0	0	0	No
mmu-miR-132-3p	2.00634	1.54261	1.79349	Ndufab1	0	0	0	No
mmu-miR-132-3p	2.00634	1.54261	1.79349	Necap1	0	0	0	No
mmu-miR-132-3p	2.00634	1.54261	1.79349	Nedd4l	0	-3.5657	0	No
mmu-miR-132-3p	2.00634	1.54261	1.79349	Neil2	0	0	0	No
mmu-miR-132-3p	2.00634	1.54261	1.79349	Nek8	0	-1.62427	-1.43179	No
mmu-miR-132-3p	2.00634	1.54261	1.79349	Nell2	0	0	0	No
mmu-miR-132-3p	2.00634	1.54261	1.79349	Nemp1	0.787821	0	-1.01298	No
mmu-miR-132-3p	2.00634	1.54261	1.79349	Nemp2	0	-1.75594	0	No
mmu-miR-132-3p	2.00634	1.54261	1.79349	Neo1	0	0	0	No
mmu-miR-132-3p	2.00634	1.54261	1.79349	Neu4	0	0	0	No
mmu-miR-132-3p	2.00634	1.54261	1.79349	Nf2	0	0	0	No
mmu-miR-132-3p	2.00634	1.54261	1.79349	Nfat5	0	0	0	Yes
mmu-miR-132-3p	2.00634	1.54261	1.79349	Nfatc1	0	0	-1.11814	No
mmu-miR-132-3p	2.00634	1.54261	1.79349	Nfatc2	0	0	0	Yes
mmu-miR-132-3p	2.00634	1.54261	1.79349	Nfatc3	0	0	0	Yes
mmu-miR-132-3p	2.00634	1.54261	1.79349	Nfe2l1	0	0	0	No
mmu-miR-132-3p	2.00634	1.54261	1.79349	Nfic	1.39156	0	-0.570478	No
mmu-miR-132-3p	2.00634	1.54261	1.79349	Nfkbiz	0	0	-1.53104	Yes
mmu-miR-132-3p	2.00634	1.54261	1.79349	Nfya	0	0	0	No
mmu-miR-132-3p	2.00634	1.54261	1.79349	Ngly1	0	0	0	No
mmu-miR-132-3p	2.00634	1.54261	1.79349	Nhej1	0	0	0	No
mmu-miR-132-3p	2.00634	1.54261	1.79349	Nhlrc2	0	0	0	No
mmu-miR-132-3p	2.00634	1.54261	1.79349	Nhsl2	0	0	0	No
mmu-miR-132-3p	2.00634	1.54261	1.79349	Niban2	-1.44579	0.750502	0	No
mmu-miR-132-3p	2.00634	1.54261	1.79349	Nid1	0	0	0	No
mmu-miR-132-3p	2.00634	1.54261	1.79349	Nifk	0	0	0	No
mmu-miR-132-3p	2.00634	1.54261	1.79349	Nin	0	0	0	No
mmu-miR-132-3p	2.00634	1.54261	1.79349	Nkain3	0	0	0	No
mmu-miR-132-3p	2.00634	1.54261	1.79349	Nkd2	0	-2.58211	0	No
mmu-miR-132-3p	2.00634	1.54261	1.79349	Nkx2-3	0	0	0	No
mmu-miR-132-3p	2.00634	1.54261	1.79349	Nlgn1	0	0	0	No
mmu-miR-132-3p	2.00634	1.54261	1.79349	Nlk	0	0	0	No
mmu-miR-132-3p	2.00634	1.54261	1.79349	Nlrp9b	0	0	0	No
mmu-miR-132-3p	2.00634	1.54261	1.79349	Nme2	0	0	0	No
mmu-miR-132-3p	2.00634	1.54261	1.79349	Nmi	0	0	0	No
mmu-miR-132-3p	2.00634	1.54261	1.79349	Nmnat2	0	0	0	No
mmu-miR-132-3p	2.00634	1.54261	1.79349	Nmnat3	0	0	0	No
mmu-miR-132-3p	2.00634	1.54261	1.79349	Nnmt	0	0	0	No
mmu-miR-132-3p	2.00634	1.54261	1.79349	Nol10	0	0	0	No
mmu-miR-132-3p	2.00634	1.54261	1.79349	Nol12	0	0	0	No
mmu-miR-132-3p	2.00634	1.54261	1.79349	Nol6	0	0	0	No
mmu-miR-132-3p	2.00634	1.54261	1.79349	Nolc1	0	0	0	No
mmu-miR-132-3p	2.00634	1.54261	1.79349	Nopchap1	0	0	0	No
mmu-miR-132-3p	2.00634	1.54261	1.79349	Notch1	0.569291	1.12739	0	Yes
mmu-miR-132-3p	2.00634	1.54261	1.79349	Notch2	0	0	0	No
mmu-miR-132-3p	2.00634	1.54261	1.79349	Nova1	0	0	0	No
mmu-miR-132-3p	2.00634	1.54261	1.79349	Npas4	0	0	0	No
mmu-miR-132-3p	2.00634	1.54261	1.79349	Npc2	0	0	0	No
mmu-miR-132-3p	2.00634	1.54261	1.79349	Npcd	0	0	0	No
mmu-miR-132-3p	2.00634	1.54261	1.79349	Npepps	0	0	0	No
mmu-miR-132-3p	2.00634	1.54261	1.79349	Npffr2	0	0	0	No
mmu-miR-132-3p	2.00634	1.54261	1.79349	Nppb	0	-4.42565	-5.12472	No
mmu-miR-132-3p	2.00634	1.54261	1.79349	Nptxr	0	0	0	No
mmu-miR-132-3p	2.00634	1.54261	1.79349	Nr2c2	0	0	0.829214	No
mmu-miR-132-3p	2.00634	1.54261	1.79349	Nr4a2	0	0	0	No
mmu-miR-132-3p	2.00634	1.54261	1.79349	Nr6a1	0	0	0	No
mmu-miR-132-3p	2.00634	1.54261	1.79349	Nras	0	0	0	Yes
mmu-miR-132-3p	2.00634	1.54261	1.79349	Nrcam	0	0	0	No
mmu-miR-132-3p	2.00634	1.54261	1.79349	Nrep	0	0	0	No
mmu-miR-132-3p	2.00634	1.54261	1.79349	Nrg2	1.13878	1.96021	0.642148	No
mmu-miR-132-3p	2.00634	1.54261	1.79349	Nrg3	0	0	0	No
mmu-miR-132-3p	2.00634	1.54261	1.79349	Nrp2	0	0	0	No
mmu-miR-132-3p	2.00634	1.54261	1.79349	Nsd2	-1.15332	-1.25041	0	No
mmu-miR-132-3p	2.00634	1.54261	1.79349	Nsd3	0	0	-1.02197	No
mmu-miR-132-3p	2.00634	1.54261	1.79349	Nsg2	0	0	0	No
mmu-miR-132-3p	2.00634	1.54261	1.79349	Nsmce2	0	0	0	No
mmu-miR-132-3p	2.00634	1.54261	1.79349	Nsmce3	0	0	0	No
mmu-miR-132-3p	2.00634	1.54261	1.79349	Nsmf	0	0	0	No
mmu-miR-132-3p	2.00634	1.54261	1.79349	Nsun2	0	0	0	No
mmu-miR-132-3p	2.00634	1.54261	1.79349	Nt5dc3	0	0	0	No
mmu-miR-132-3p	2.00634	1.54261	1.79349	Ntng1	0	0	0	No
mmu-miR-132-3p	2.00634	1.54261	1.79349	Ntrk3	0	0	0	No
mmu-miR-132-3p	2.00634	1.54261	1.79349	Nubp2	0	0	0	No
mmu-miR-132-3p	2.00634	1.54261	1.79349	Nucb2	0	0	0	No
mmu-miR-132-3p	2.00634	1.54261	1.79349	Nucks1	0	0	0	No
mmu-miR-132-3p	2.00634	1.54261	1.79349	Nudcd2	0	0	0	No
mmu-miR-132-3p	2.00634	1.54261	1.79349	Nudt13	0	0	0	No
mmu-miR-132-3p	2.00634	1.54261	1.79349	Nudt15	0	0	0	No
mmu-miR-132-3p	2.00634	1.54261	1.79349	Nudt21	0	0	0	No
mmu-miR-132-3p	2.00634	1.54261	1.79349	Nudt4	0	-2.0675	0	No
mmu-miR-132-3p	2.00634	1.54261	1.79349	Numa1	-2.53695	-1.04144	-0.569316	No
mmu-miR-132-3p	2.00634	1.54261	1.79349	Nup160	0	0	0	No
mmu-miR-132-3p	2.00634	1.54261	1.79349	Nup50	0	0	0	No
mmu-miR-132-3p	2.00634	1.54261	1.79349	Nus1	0	0	0	No
mmu-miR-132-3p	2.00634	1.54261	1.79349	Nxf1	0	0	0	No
mmu-miR-132-3p	2.00634	1.54261	1.79349	Nxnl2	0	0	0	No
mmu-miR-132-3p	2.00634	1.54261	1.79349	Nxpe2	0	0	0	No
mmu-miR-132-3p	2.00634	1.54261	1.79349	Nxpe3	0	0	0	No
mmu-miR-132-3p	2.00634	1.54261	1.79349	Nxph1	0	0	0	No
mmu-miR-132-3p	2.00634	1.54261	1.79349	Oasl2	0	0	0	No
mmu-miR-132-3p	2.00634	1.54261	1.79349	Oaz3	0	0	0	No
mmu-miR-132-3p	2.00634	1.54261	1.79349	Ocel1	0	0.766569	0.531359	No
mmu-miR-132-3p	2.00634	1.54261	1.79349	Ocln	0	0	0	No
mmu-miR-132-3p	2.00634	1.54261	1.79349	Odad1	0	0	0	No
mmu-miR-132-3p	2.00634	1.54261	1.79349	Odc1	0	0	0	No
mmu-miR-132-3p	2.00634	1.54261	1.79349	Odf2	0	0	1.46118	No
mmu-miR-132-3p	2.00634	1.54261	1.79349	Oga	0	0	0	No
mmu-miR-132-3p	2.00634	1.54261	1.79349	Ogfod1	0	0	0	No
mmu-miR-132-3p	2.00634	1.54261	1.79349	Ola1	0	0	0	No
mmu-miR-132-3p	2.00634	1.54261	1.79349	Olfm1	0	0	0	No
mmu-miR-132-3p	2.00634	1.54261	1.79349	Opa3	0	0	0.704612	No
mmu-miR-132-3p	2.00634	1.54261	1.79349	Ophn1	0	0	0	No
mmu-miR-132-3p	2.00634	1.54261	1.79349	Oprd1	0	0	0	No
mmu-miR-132-3p	2.00634	1.54261	1.79349	Oprl1	0	0	0	No
mmu-miR-132-3p	2.00634	1.54261	1.79349	Optn	0	0	0	No
mmu-miR-132-3p	2.00634	1.54261	1.79349	Or10g3	0	0	0	No
mmu-miR-132-3p	2.00634	1.54261	1.79349	Or14c43	0	0	0	No
mmu-miR-132-3p	2.00634	1.54261	1.79349	Or1ab2	0	0	0	No
mmu-miR-132-3p	2.00634	1.54261	1.79349	Or1j14	0	0	0	No
mmu-miR-132-3p	2.00634	1.54261	1.79349	Or1n1b	0	0	0	No
mmu-miR-132-3p	2.00634	1.54261	1.79349	Or2g7	0	0	0	No
mmu-miR-132-3p	2.00634	1.54261	1.79349	Or2t26	0	0	0	No
mmu-miR-132-3p	2.00634	1.54261	1.79349	Or4c120	0	0	0	No
mmu-miR-132-3p	2.00634	1.54261	1.79349	Or4d2b	0	0	0	No
mmu-miR-132-3p	2.00634	1.54261	1.79349	Or5b94	0	0	0	No
mmu-miR-132-3p	2.00634	1.54261	1.79349	Or5h23	0	0	0	No
mmu-miR-132-3p	2.00634	1.54261	1.79349	Or5m3	0	0	0	No
mmu-miR-132-3p	2.00634	1.54261	1.79349	Or6c69b	0	0	0	No
mmu-miR-132-3p	2.00634	1.54261	1.79349	Or6c6c	0	0	0	No
mmu-miR-132-3p	2.00634	1.54261	1.79349	Or7a38	0	0	0	No
mmu-miR-132-3p	2.00634	1.54261	1.79349	Or7a39	0	0	0	No
mmu-miR-132-3p	2.00634	1.54261	1.79349	Or7e165	0	0	0	No
mmu-miR-132-3p	2.00634	1.54261	1.79349	Or7e166	0	0	0	No
mmu-miR-132-3p	2.00634	1.54261	1.79349	Or7e168	0	0	0	No
mmu-miR-132-3p	2.00634	1.54261	1.79349	Or8b54	0	0	0	No
mmu-miR-132-3p	2.00634	1.54261	1.79349	Or8g24	0	0	0	No
mmu-miR-132-3p	2.00634	1.54261	1.79349	Or8g30	0	0	0	No
mmu-miR-132-3p	2.00634	1.54261	1.79349	Orai3	0	0	0	No
mmu-miR-132-3p	2.00634	1.54261	1.79349	Osbpl2	0	0	0	No
mmu-miR-132-3p	2.00634	1.54261	1.79349	Osbpl8	0	0	0	No
mmu-miR-132-3p	2.00634	1.54261	1.79349	Ostf1	0	0	0	No
mmu-miR-132-3p	2.00634	1.54261	1.79349	Ott	0	0	0	No
mmu-miR-132-3p	2.00634	1.54261	1.79349	Otud7a	0	0	0	No
mmu-miR-132-3p	2.00634	1.54261	1.79349	Otud7b	0	0	0	No
mmu-miR-132-3p	2.00634	1.54261	1.79349	Oxct1	0	0	0	No
mmu-miR-132-3p	2.00634	1.54261	1.79349	Oxnad1	0	0	0	No
mmu-miR-132-3p	2.00634	1.54261	1.79349	Oxsr1	0	0	0	No
mmu-miR-132-3p	2.00634	1.54261	1.79349	Oxtr	0	0	0	No
mmu-miR-132-3p	2.00634	1.54261	1.79349	P4ha1	0	0	0	No
mmu-miR-132-3p	2.00634	1.54261	1.79349	Pabpc4l	0	0	0	No
mmu-miR-132-3p	2.00634	1.54261	1.79349	Pabpn1	0	0	0	No
mmu-miR-132-3p	2.00634	1.54261	1.79349	Pacrg	0	0	0	No
mmu-miR-132-3p	2.00634	1.54261	1.79349	Pacs1	0	0	-1.23129	No
mmu-miR-132-3p	2.00634	1.54261	1.79349	Pacsin2	0	0	0	No
mmu-miR-132-3p	2.00634	1.54261	1.79349	Pafah1b1	0	0	0	No
mmu-miR-132-3p	2.00634	1.54261	1.79349	Pafah1b2	0	0	0	No
mmu-miR-132-3p	2.00634	1.54261	1.79349	Paics	0	0	0	No
mmu-miR-132-3p	2.00634	1.54261	1.79349	Paip2	0	0	0	No
mmu-miR-132-3p	2.00634	1.54261	1.79349	Pank3	0	0	0	No
mmu-miR-132-3p	2.00634	1.54261	1.79349	Papola	0	0	0	No
mmu-miR-132-3p	2.00634	1.54261	1.79349	Papolg	0	0	0	No
mmu-miR-132-3p	2.00634	1.54261	1.79349	Pappa	0	0	0	No
mmu-miR-132-3p	2.00634	1.54261	1.79349	Papss2	0	0	0	No
mmu-miR-132-3p	2.00634	1.54261	1.79349	Paqr3	-0.993676	0	0.406651	No
mmu-miR-132-3p	2.00634	1.54261	1.79349	Pard3	0	0	0	No
mmu-miR-132-3p	2.00634	1.54261	1.79349	Pard6b	0	0	0	No
mmu-miR-132-3p	2.00634	1.54261	1.79349	Parpbp	0	0	0	No
mmu-miR-132-3p	2.00634	1.54261	1.79349	Patj	0	0	0	No
mmu-miR-132-3p	2.00634	1.54261	1.79349	Pax2	0	0	0	No
mmu-miR-132-3p	2.00634	1.54261	1.79349	Pax7	0	0	0	No
mmu-miR-132-3p	2.00634	1.54261	1.79349	Pbdc1	0	0	0	No
mmu-miR-132-3p	2.00634	1.54261	1.79349	Pbrm1	0	0	2.29342	No
mmu-miR-132-3p	2.00634	1.54261	1.79349	Pbx4	0	0	0	No
mmu-miR-132-3p	2.00634	1.54261	1.79349	Pcdh10	0	0	0	No
mmu-miR-132-3p	2.00634	1.54261	1.79349	Pcdh15	0	0	0	No
mmu-miR-132-3p	2.00634	1.54261	1.79349	Pcdhb1	0	0	0	No
mmu-miR-132-3p	2.00634	1.54261	1.79349	Pcdhb14	0	0	0	No
mmu-miR-132-3p	2.00634	1.54261	1.79349	Pcgf3	0	0	0	No
mmu-miR-132-3p	2.00634	1.54261	1.79349	Pcnp	0	-1.50226	0	No
mmu-miR-132-3p	2.00634	1.54261	1.79349	Pcnt	0	0	0	No
mmu-miR-132-3p	2.00634	1.54261	1.79349	Pcnx	0	0	0	No
mmu-miR-132-3p	2.00634	1.54261	1.79349	Pcolce2	0	0	0	No
mmu-miR-132-3p	2.00634	1.54261	1.79349	Pctp	0	0	0	No
mmu-miR-132-3p	2.00634	1.54261	1.79349	Pcyt1a	0	0	0	No
mmu-miR-132-3p	2.00634	1.54261	1.79349	Pcyt1b	0.865865	0	0	No
mmu-miR-132-3p	2.00634	1.54261	1.79349	Pde10a	0	0	0	No
mmu-miR-132-3p	2.00634	1.54261	1.79349	Pde11a	0	0	0	No
mmu-miR-132-3p	2.00634	1.54261	1.79349	Pde12	-1.01205	-1.35636	-0.864597	No
mmu-miR-132-3p	2.00634	1.54261	1.79349	Pde4c	0	0	0	No
mmu-miR-132-3p	2.00634	1.54261	1.79349	Pde5a	0	0	0	No
mmu-miR-132-3p	2.00634	1.54261	1.79349	Pde7a	0	0	0	No
mmu-miR-132-3p	2.00634	1.54261	1.79349	Pde9a	0	0	0	No
mmu-miR-132-3p	2.00634	1.54261	1.79349	Pdk3	0	0	0	No
mmu-miR-132-3p	2.00634	1.54261	1.79349	Pdk4	0	0	0	No
mmu-miR-132-3p	2.00634	1.54261	1.79349	Pdlim2	0	0	0	No
mmu-miR-132-3p	2.00634	1.54261	1.79349	Pdp2	0	0	0	No
mmu-miR-132-3p	2.00634	1.54261	1.79349	Pdpk1	0	0	0	No
mmu-miR-132-3p	2.00634	1.54261	1.79349	Pds5b	0	0	0	No
mmu-miR-132-3p	2.00634	1.54261	1.79349	Pdzd8	0	0	-1.15008	No
mmu-miR-132-3p	2.00634	1.54261	1.79349	Pdzrn4	0	0	0	No
mmu-miR-132-3p	2.00634	1.54261	1.79349	Pea15a	0	0	0	No
mmu-miR-132-3p	2.00634	1.54261	1.79349	Pecr	0	0	0	No
mmu-miR-132-3p	2.00634	1.54261	1.79349	Peli2	0	0	0	No
mmu-miR-132-3p	2.00634	1.54261	1.79349	Pex13	0	0	0	No
mmu-miR-132-3p	2.00634	1.54261	1.79349	Pex14	0	0	0	No
mmu-miR-132-3p	2.00634	1.54261	1.79349	Pex26	0	0	0	No
mmu-miR-132-3p	2.00634	1.54261	1.79349	Pfkfb2	0	0	0	No
mmu-miR-132-3p	2.00634	1.54261	1.79349	Pfn2	0	-1.3298	1.07575	No
mmu-miR-132-3p	2.00634	1.54261	1.79349	Pfpl	0	0	0	No
mmu-miR-132-3p	2.00634	1.54261	1.79349	Pgap1	0	0	0	No
mmu-miR-132-3p	2.00634	1.54261	1.79349	Pglyrp2	0	0	0	Yes
mmu-miR-132-3p	2.00634	1.54261	1.79349	Pgm5	0	0	0	No
mmu-miR-132-3p	2.00634	1.54261	1.79349	Phactr1	0	0	0	No
mmu-miR-132-3p	2.00634	1.54261	1.79349	Phactr2	0	0	0	No
mmu-miR-132-3p	2.00634	1.54261	1.79349	Phc3	0	0	0	No
mmu-miR-132-3p	2.00634	1.54261	1.79349	Phf11c	0	0	0	No
mmu-miR-132-3p	2.00634	1.54261	1.79349	Phf11d	0	0	0	No
mmu-miR-132-3p	2.00634	1.54261	1.79349	Phf12	-1.9626	1.81992	0.805713	No
mmu-miR-132-3p	2.00634	1.54261	1.79349	Phf20l1	0	0	0	No
mmu-miR-132-3p	2.00634	1.54261	1.79349	Phf3	0	0	0	No
mmu-miR-132-3p	2.00634	1.54261	1.79349	Phf8	0	0	0	No
mmu-miR-132-3p	2.00634	1.54261	1.79349	Phka1	0	0	0	No
mmu-miR-132-3p	2.00634	1.54261	1.79349	Phka2	0	0	0	No
mmu-miR-132-3p	2.00634	1.54261	1.79349	Phlda3	0	0	0	No
mmu-miR-132-3p	2.00634	1.54261	1.79349	Phrf1	0	0	0	No
mmu-miR-132-3p	2.00634	1.54261	1.79349	Phyhip	0	0	0	No
mmu-miR-132-3p	2.00634	1.54261	1.79349	Pias1	0	0	0	No
mmu-miR-132-3p	2.00634	1.54261	1.79349	Pias2	0	0	0	No
mmu-miR-132-3p	2.00634	1.54261	1.79349	Pid1	0	0	0	No
mmu-miR-132-3p	2.00634	1.54261	1.79349	Pif1	0	0	0	No
mmu-miR-132-3p	2.00634	1.54261	1.79349	Pigb	0	0	-0.419445	No
mmu-miR-132-3p	2.00634	1.54261	1.79349	Pigl	0	0	0	No
mmu-miR-132-3p	2.00634	1.54261	1.79349	Pign	0	0	0	No
mmu-miR-132-3p	2.00634	1.54261	1.79349	Pigq	0	0	-1.16606	No
mmu-miR-132-3p	2.00634	1.54261	1.79349	Pigr	0	0	0	No
mmu-miR-132-3p	2.00634	1.54261	1.79349	Pigs	0	0	0	No
mmu-miR-132-3p	2.00634	1.54261	1.79349	Pigyl	0	0	0	No
mmu-miR-132-3p	2.00634	1.54261	1.79349	Pik3r1	0	0	0	No
mmu-miR-132-3p	2.00634	1.54261	1.79349	Pikfyve	0	0	0	No
mmu-miR-132-3p	2.00634	1.54261	1.79349	Pim1	0	0	-0.643577	No
mmu-miR-132-3p	2.00634	1.54261	1.79349	Pin1	0	0	0	Yes
mmu-miR-132-3p	2.00634	1.54261	1.79349	Pip4k2b	0	0	0	No
mmu-miR-132-3p	2.00634	1.54261	1.79349	Pip4k2c	0	0	0	No
mmu-miR-132-3p	2.00634	1.54261	1.79349	Pitpnm3	0	0	4.61434	No
mmu-miR-132-3p	2.00634	1.54261	1.79349	Pkd1l1	0	0	0	No
mmu-miR-132-3p	2.00634	1.54261	1.79349	Pkib	0	0	0	No
mmu-miR-132-3p	2.00634	1.54261	1.79349	Pla2g4d	0	0	0	No
mmu-miR-132-3p	2.00634	1.54261	1.79349	Pla2r1	0	0	0	No
mmu-miR-132-3p	2.00634	1.54261	1.79349	Plaa	0	0	0	No
mmu-miR-132-3p	2.00634	1.54261	1.79349	Plac8l1	0	0	0	No
mmu-miR-132-3p	2.00634	1.54261	1.79349	Plag1	0	0	0	No
mmu-miR-132-3p	2.00634	1.54261	1.79349	Plagl2	0	0	0	No
mmu-miR-132-3p	2.00634	1.54261	1.79349	Plcb1	0.913736	0	0	No
mmu-miR-132-3p	2.00634	1.54261	1.79349	Plce1	0	0	0	No
mmu-miR-132-3p	2.00634	1.54261	1.79349	Plcxd2	0	0	0	No
mmu-miR-132-3p	2.00634	1.54261	1.79349	Pld5	0	0	0	No
mmu-miR-132-3p	2.00634	1.54261	1.79349	Plekha1	0	0	0	No
mmu-miR-132-3p	2.00634	1.54261	1.79349	Plekha3	0	0	0	No
mmu-miR-132-3p	2.00634	1.54261	1.79349	Plekhb1	0	-0.861436	0	No
mmu-miR-132-3p	2.00634	1.54261	1.79349	Plekhf1	0	-0.691272	0	No
mmu-miR-132-3p	2.00634	1.54261	1.79349	Plekhf2	0	0	0	No
mmu-miR-132-3p	2.00634	1.54261	1.79349	Plekhs1	0	0	0	No
mmu-miR-132-3p	2.00634	1.54261	1.79349	Plin4	0	0.911555	1.02707	No
mmu-miR-132-3p	2.00634	1.54261	1.79349	Plod3	0	0.609344	0	No
mmu-miR-132-3p	2.00634	1.54261	1.79349	Plpbp	0	-1.28623	-1.87119	No
mmu-miR-132-3p	2.00634	1.54261	1.79349	Plpp2	0	0	0	No
mmu-miR-132-3p	2.00634	1.54261	1.79349	Plpp6	0	0	0	No
mmu-miR-132-3p	2.00634	1.54261	1.79349	Plxnb1	0	0	0	No
mmu-miR-132-3p	2.00634	1.54261	1.79349	Plxnd1	0	0	0	No
mmu-miR-132-3p	2.00634	1.54261	1.79349	Pm20d2	0	0	0	No
mmu-miR-132-3p	2.00634	1.54261	1.79349	Pmaip1	0	0	0	Yes
mmu-miR-132-3p	2.00634	1.54261	1.79349	Pml	0	0	0	Yes
mmu-miR-132-3p	2.00634	1.54261	1.79349	Pms2	0	0	0	No
mmu-miR-132-3p	2.00634	1.54261	1.79349	Pnn	0	0	0	No
mmu-miR-132-3p	2.00634	1.54261	1.79349	Pnpla8	0	0	0	No
mmu-miR-132-3p	2.00634	1.54261	1.79349	Pnrc1	0	0	-0.652151	No
mmu-miR-132-3p	2.00634	1.54261	1.79349	Pof1b	0	0	0	No
mmu-miR-132-3p	2.00634	1.54261	1.79349	Pofut1	0	0	0	No
mmu-miR-132-3p	2.00634	1.54261	1.79349	Pogz	0	0	0	No
mmu-miR-132-3p	2.00634	1.54261	1.79349	Pold4	0	0	0	No
mmu-miR-132-3p	2.00634	1.54261	1.79349	Pole3	0	0	3.56789	No
mmu-miR-132-3p	2.00634	1.54261	1.79349	Pole4	0	0	-1.91597	No
mmu-miR-132-3p	2.00634	1.54261	1.79349	Polr1a	0	0	0	No
mmu-miR-132-3p	2.00634	1.54261	1.79349	Polr2d	0	0	0	No
mmu-miR-132-3p	2.00634	1.54261	1.79349	Polr2j	0	0	0	No
mmu-miR-132-3p	2.00634	1.54261	1.79349	Polr3h	0	0	0.424085	No
mmu-miR-132-3p	2.00634	1.54261	1.79349	Pom121	0	0	0	No
mmu-miR-132-3p	2.00634	1.54261	1.79349	Pou2f1	0	0	0	No
mmu-miR-132-3p	2.00634	1.54261	1.79349	Pou2f3	0	0	0	No
mmu-miR-132-3p	2.00634	1.54261	1.79349	Pou3f2	0	0	0	No
mmu-miR-132-3p	2.00634	1.54261	1.79349	Pou3f3	0	0	0	No
mmu-miR-132-3p	2.00634	1.54261	1.79349	Pou4f3	0	0	0	No
mmu-miR-132-3p	2.00634	1.54261	1.79349	Ppard	0	0	0	No
mmu-miR-132-3p	2.00634	1.54261	1.79349	Ppargc1b	0	0	0	Yes
mmu-miR-132-3p	2.00634	1.54261	1.79349	Ppfia1	0	0	0	No
mmu-miR-132-3p	2.00634	1.54261	1.79349	Ppfibp2	0	0	0	No
mmu-miR-132-3p	2.00634	1.54261	1.79349	Ppil2	0	0	0	No
mmu-miR-132-3p	2.00634	1.54261	1.79349	Ppip5k2	0	0	0	No
mmu-miR-132-3p	2.00634	1.54261	1.79349	Ppm1g	0	0	0	No
mmu-miR-132-3p	2.00634	1.54261	1.79349	Ppm1l	0	0	0	No
mmu-miR-132-3p	2.00634	1.54261	1.79349	Ppp1r14b	-0.879551	0.967194	1.24505	No
mmu-miR-132-3p	2.00634	1.54261	1.79349	Ppp1r1c	0	0	0	No
mmu-miR-132-3p	2.00634	1.54261	1.79349	Ppp1r21	0	0	0	No
mmu-miR-132-3p	2.00634	1.54261	1.79349	Ppp1r36	0	0	0	No
mmu-miR-132-3p	2.00634	1.54261	1.79349	Ppp1r3c	0	0	0	No
mmu-miR-132-3p	2.00634	1.54261	1.79349	Ppp1r7	0	0	0	No
mmu-miR-132-3p	2.00634	1.54261	1.79349	Ppp1r8	0	0	0	No
mmu-miR-132-3p	2.00634	1.54261	1.79349	Ppp2ca	0	0	0	No
mmu-miR-132-3p	2.00634	1.54261	1.79349	Ppp2r2a	0	0	0	No
mmu-miR-132-3p	2.00634	1.54261	1.79349	Ppp2r2c	0	0	0	No
mmu-miR-132-3p	2.00634	1.54261	1.79349	Ppp2r5c	0	0	0	No
mmu-miR-132-3p	2.00634	1.54261	1.79349	Ppp2r5e	0	0	0	No
mmu-miR-132-3p	2.00634	1.54261	1.79349	Ppp3r2	0	0	0	No
mmu-miR-132-3p	2.00634	1.54261	1.79349	Ppp6c	0	0	0	No
mmu-miR-132-3p	2.00634	1.54261	1.79349	Pprc1	0	0	-0.959033	No
mmu-miR-132-3p	2.00634	1.54261	1.79349	Ppt1	0	0	0	No
mmu-miR-132-3p	2.00634	1.54261	1.79349	Ppwd1	0	0	0	No
mmu-miR-132-3p	2.00634	1.54261	1.79349	Prag1	0	0	0	No
mmu-miR-132-3p	2.00634	1.54261	1.79349	Pramel33	0	0	0	No
mmu-miR-132-3p	2.00634	1.54261	1.79349	Pramel35	0	0	0	No
mmu-miR-132-3p	2.00634	1.54261	1.79349	Pramel38	0	0	0	No
mmu-miR-132-3p	2.00634	1.54261	1.79349	Pramel4	0	0	0	No
mmu-miR-132-3p	2.00634	1.54261	1.79349	Pramel42	0	0	0	No
mmu-miR-132-3p	2.00634	1.54261	1.79349	Pramel48	0	0	0	No
mmu-miR-132-3p	2.00634	1.54261	1.79349	Pramel5	0	0	0	No
mmu-miR-132-3p	2.00634	1.54261	1.79349	Prdm6	0	0	0	No
mmu-miR-132-3p	2.00634	1.54261	1.79349	Prex2	0	0	0	No
mmu-miR-132-3p	2.00634	1.54261	1.79349	Prickle2	0	0	0	No
mmu-miR-132-3p	2.00634	1.54261	1.79349	Prkacb	0	0	0	No
mmu-miR-132-3p	2.00634	1.54261	1.79349	Prkd1	0	0	0	No
mmu-miR-132-3p	2.00634	1.54261	1.79349	Prkg2	0	0	0	No
mmu-miR-132-3p	2.00634	1.54261	1.79349	Prl8a1	0	0	0	No
mmu-miR-132-3p	2.00634	1.54261	1.79349	Prl8a9	0	0	0	No
mmu-miR-132-3p	2.00634	1.54261	1.79349	Prmt2	0	0	0	No
mmu-miR-132-3p	2.00634	1.54261	1.79349	Prok1	0	0	0	No
mmu-miR-132-3p	2.00634	1.54261	1.79349	Prokr2	0	0	0	No
mmu-miR-132-3p	2.00634	1.54261	1.79349	Proser2	0	0	0	No
mmu-miR-132-3p	2.00634	1.54261	1.79349	Prox2	-1.47311	-0.957014	0	No
mmu-miR-132-3p	2.00634	1.54261	1.79349	Prpf19	0	0	0	No
mmu-miR-132-3p	2.00634	1.54261	1.79349	Prpf4b	0	0	0	No
mmu-miR-132-3p	2.00634	1.54261	1.79349	Prph2	0	0	0	No
mmu-miR-132-3p	2.00634	1.54261	1.79349	Prps1l3	0	0	0	No
mmu-miR-132-3p	2.00634	1.54261	1.79349	Prr15	0	0	0	No
mmu-miR-132-3p	2.00634	1.54261	1.79349	Prr15l	0	0	0	No
mmu-miR-132-3p	2.00634	1.54261	1.79349	Prr3	0	0	-0.693555	No
mmu-miR-132-3p	2.00634	1.54261	1.79349	Prrc1	0	0	0	No
mmu-miR-132-3p	2.00634	1.54261	1.79349	Prrt2	0	0	0	No
mmu-miR-132-3p	2.00634	1.54261	1.79349	Prrx1	0	0	0	No
mmu-miR-132-3p	2.00634	1.54261	1.79349	Prss46	0	0	0	No
mmu-miR-132-3p	2.00634	1.54261	1.79349	Psd4	0	0	0	No
mmu-miR-132-3p	2.00634	1.54261	1.79349	Psg16	0	0	0	No
mmu-miR-132-3p	2.00634	1.54261	1.79349	Psip1	0	0	0.86801	No
mmu-miR-132-3p	2.00634	1.54261	1.79349	Pskh1	0	0	0	No
mmu-miR-132-3p	2.00634	1.54261	1.79349	Psma2	0	0	0	No
mmu-miR-132-3p	2.00634	1.54261	1.79349	Psmd1	0	0	0	No
mmu-miR-132-3p	2.00634	1.54261	1.79349	Psmd12	0	0	0	No
mmu-miR-132-3p	2.00634	1.54261	1.79349	Psme4	0	0	0	No
mmu-miR-132-3p	2.00634	1.54261	1.79349	Pspc1	0	0	0	No
mmu-miR-132-3p	2.00634	1.54261	1.79349	Pstpip1	-0.648062	-1.99602	-0.989036	No
mmu-miR-132-3p	2.00634	1.54261	1.79349	Ptbp2	0	0	0	No
mmu-miR-132-3p	2.00634	1.54261	1.79349	Ptbp3	0	0	0	No
mmu-miR-132-3p	2.00634	1.54261	1.79349	Pten	0	0	0	Yes
mmu-miR-132-3p	2.00634	1.54261	1.79349	Pter	0	0	0	No
mmu-miR-132-3p	2.00634	1.54261	1.79349	Ptpa	0	0	0	No
mmu-miR-132-3p	2.00634	1.54261	1.79349	Ptpn12	0	0	0	No
mmu-miR-132-3p	2.00634	1.54261	1.79349	Ptpn14	0	0	0	No
mmu-miR-132-3p	2.00634	1.54261	1.79349	Ptpn21	0	0	0	No
mmu-miR-132-3p	2.00634	1.54261	1.79349	Ptpn3	0	0	0	No
mmu-miR-132-3p	2.00634	1.54261	1.79349	Ptpn4	0	0	0	No
mmu-miR-132-3p	2.00634	1.54261	1.79349	Ptprr	0	0	0	No
mmu-miR-132-3p	2.00634	1.54261	1.79349	Ptprt	0	0	0	No
mmu-miR-132-3p	2.00634	1.54261	1.79349	Pts	0	0	0	No
mmu-miR-132-3p	2.00634	1.54261	1.79349	Pttg1ip	0	0	0	No
mmu-miR-132-3p	2.00634	1.54261	1.79349	Pum1	0	0	0	No
mmu-miR-132-3p	2.00634	1.54261	1.79349	Pum3	0	0	0	No
mmu-miR-132-3p	2.00634	1.54261	1.79349	Purb	0	0	0	No
mmu-miR-132-3p	2.00634	1.54261	1.79349	Pus10	0	0	0	No
mmu-miR-132-3p	2.00634	1.54261	1.79349	Pwp1	0	-3.61307	0	No
mmu-miR-132-3p	2.00634	1.54261	1.79349	Pxn	0	0	0	No
mmu-miR-132-3p	2.00634	1.54261	1.79349	Pycard	0.64782	-1.70231	0	Yes
mmu-miR-132-3p	2.00634	1.54261	1.79349	Pyroxd1	0	0	0.753022	No
mmu-miR-132-3p	2.00634	1.54261	1.79349	Pyurf	0	0	0	No
mmu-miR-132-3p	2.00634	1.54261	1.79349	Rab15	0	0	0	No
mmu-miR-132-3p	2.00634	1.54261	1.79349	Rab21	0	-1.63713	-1.68896	No
mmu-miR-132-3p	2.00634	1.54261	1.79349	Rab33b	0	0	0	No
mmu-miR-132-3p	2.00634	1.54261	1.79349	Rab36	0	0	0	No
mmu-miR-132-3p	2.00634	1.54261	1.79349	Rab39	0	0	0	No
mmu-miR-132-3p	2.00634	1.54261	1.79349	Rab3b	0	0	0	No
mmu-miR-132-3p	2.00634	1.54261	1.79349	Rab3il1	0	0	0	No
mmu-miR-132-3p	2.00634	1.54261	1.79349	Rab40c	0	0	0	No
mmu-miR-132-3p	2.00634	1.54261	1.79349	Rab5b	0	0	0	No
mmu-miR-132-3p	2.00634	1.54261	1.79349	Rab8b	0	0	0	No
mmu-miR-132-3p	2.00634	1.54261	1.79349	Rabgap1l	0	0	0	No
mmu-miR-132-3p	2.00634	1.54261	1.79349	Rabggta	0	0	0	No
mmu-miR-132-3p	2.00634	1.54261	1.79349	Rad1	0	0	0	No
mmu-miR-132-3p	2.00634	1.54261	1.79349	Rad18	0	0	-1.1335	No
mmu-miR-132-3p	2.00634	1.54261	1.79349	Rad52	1.31371	-1.71705	0	No
mmu-miR-132-3p	2.00634	1.54261	1.79349	Rad54l2	0	0	0	No
mmu-miR-132-3p	2.00634	1.54261	1.79349	Rae1	0	0	0	No
mmu-miR-132-3p	2.00634	1.54261	1.79349	Rala	0	0	0	No
mmu-miR-132-3p	2.00634	1.54261	1.79349	Ralgps2	0	0	0	No
mmu-miR-132-3p	2.00634	1.54261	1.79349	Ranbp10	0	0	0	No
mmu-miR-132-3p	2.00634	1.54261	1.79349	Rap1b	0	0	0	No
mmu-miR-132-3p	2.00634	1.54261	1.79349	Rap1gap2	-2.37279	-3.14768	0	No
mmu-miR-132-3p	2.00634	1.54261	1.79349	Rap1gds1	0	0	0	No
mmu-miR-132-3p	2.00634	1.54261	1.79349	Rap2b	1.07066	-1.06955	-0.579072	No
mmu-miR-132-3p	2.00634	1.54261	1.79349	Rara	0	0	0	No
mmu-miR-132-3p	2.00634	1.54261	1.79349	Rasa1	0	0	0	No
mmu-miR-132-3p	2.00634	1.54261	1.79349	Rasa3	0	0	-1.44723	No
mmu-miR-132-3p	2.00634	1.54261	1.79349	Rasef	0	0	0	No
mmu-miR-132-3p	2.00634	1.54261	1.79349	Rasgrp1	0	0	0	No
mmu-miR-132-3p	2.00634	1.54261	1.79349	Rassf10	0	0	0	No
mmu-miR-132-3p	2.00634	1.54261	1.79349	Rassf2	1.13829	-0.572683	-1.01358	No
mmu-miR-132-3p	2.00634	1.54261	1.79349	Rassf3	0	0	0	No
mmu-miR-132-3p	2.00634	1.54261	1.79349	Rassf4	0	0	0	No
mmu-miR-132-3p	2.00634	1.54261	1.79349	Rassf9	0	0	0	No
mmu-miR-132-3p	2.00634	1.54261	1.79349	Raver2	0	-0.766593	0	No
mmu-miR-132-3p	2.00634	1.54261	1.79349	Rb1cc1	0	0	0	No
mmu-miR-132-3p	2.00634	1.54261	1.79349	Rbak	0	0	0	No
mmu-miR-132-3p	2.00634	1.54261	1.79349	Rbbp8nl	0	0	0	No
mmu-miR-132-3p	2.00634	1.54261	1.79349	Rbm18	0	0	0	No
mmu-miR-132-3p	2.00634	1.54261	1.79349	Rbm22	0	0	0	No
mmu-miR-132-3p	2.00634	1.54261	1.79349	Rbm26	0	0	0	No
mmu-miR-132-3p	2.00634	1.54261	1.79349	Rbm27	0	0	0	No
mmu-miR-132-3p	2.00634	1.54261	1.79349	Rbm33	0	0	0	No
mmu-miR-132-3p	2.00634	1.54261	1.79349	Rbm34	0	0	0	No
mmu-miR-132-3p	2.00634	1.54261	1.79349	Rbm41	0	0	0	No
mmu-miR-132-3p	2.00634	1.54261	1.79349	Rbm47	0	0	0	No
mmu-miR-132-3p	2.00634	1.54261	1.79349	Rbm48	0	-1.29147	0	No
mmu-miR-132-3p	2.00634	1.54261	1.79349	Rbm8a	0	0	0	No
mmu-miR-132-3p	2.00634	1.54261	1.79349	Rbm8a2	0	0	0	No
mmu-miR-132-3p	2.00634	1.54261	1.79349	Rbsn	0	-2.29145	-1.93676	No
mmu-miR-132-3p	2.00634	1.54261	1.79349	Rc3h2	0	0	0	No
mmu-miR-132-3p	2.00634	1.54261	1.79349	Rcan3	0	0	0	No
mmu-miR-132-3p	2.00634	1.54261	1.79349	Rcor1	0	0	0	No
mmu-miR-132-3p	2.00634	1.54261	1.79349	Rcsd1	0	0	-1.09618	No
mmu-miR-132-3p	2.00634	1.54261	1.79349	Rd3	0	0	-2.11484	No
mmu-miR-132-3p	2.00634	1.54261	1.79349	Rdm1	0	0	0	No
mmu-miR-132-3p	2.00634	1.54261	1.79349	Rdx	0	0	0	No
mmu-miR-132-3p	2.00634	1.54261	1.79349	Reep5	0	0	0	No
mmu-miR-132-3p	2.00634	1.54261	1.79349	Rell1	0	0	0	No
mmu-miR-132-3p	2.00634	1.54261	1.79349	Rere	0	0	0	No
mmu-miR-132-3p	2.00634	1.54261	1.79349	Rfc5	1.0193	-0.407336	-0.618483	No
mmu-miR-132-3p	2.00634	1.54261	1.79349	Rflnb	0	0	0	No
mmu-miR-132-3p	2.00634	1.54261	1.79349	Rfng	0	0	0	No
mmu-miR-132-3p	2.00634	1.54261	1.79349	Rfx3	0	0	0	No
mmu-miR-132-3p	2.00634	1.54261	1.79349	Rfx4	0	0	0	No
mmu-miR-132-3p	2.00634	1.54261	1.79349	Rfx5	0	-1.60347	0	No
mmu-miR-132-3p	2.00634	1.54261	1.79349	Rfx7	0	0	0	No
mmu-miR-132-3p	2.00634	1.54261	1.79349	Rgp1	0	0	0	No
mmu-miR-132-3p	2.00634	1.54261	1.79349	Rgs14	0	0	0	No
mmu-miR-132-3p	2.00634	1.54261	1.79349	Rgs20	0	0	0	No
mmu-miR-132-3p	2.00634	1.54261	1.79349	Rgs7bp	0	0	0	No
mmu-miR-132-3p	2.00634	1.54261	1.79349	Rgs9	0	0	0	No
mmu-miR-132-3p	2.00634	1.54261	1.79349	Rhbdl3	0	0	0	No
mmu-miR-132-3p	2.00634	1.54261	1.79349	Rhbg	0	0	0	No
mmu-miR-132-3p	2.00634	1.54261	1.79349	Rhog	0	0	0	No
[truncated: 78,794 more rows]

## Sheet: Supplementary Table 6.3
Sais et al. Nc-RNAs of host macrophages during helminth infection
Supplementary Table 6.3: Predicted mmu mRNA targets of mmu lncRNAs (Log2FC2 Cut off across all timepoints) and their expression in macrophages during infection (adjusted p value <0.05).
mmu lncRNA	mmu lncRNA Log2FC2			Predicted Target	mmu mRNA Log2FC (Timepoint vs Uninfected)			mRNA present in IDB
	6hrs	18hrs	5 days		6hrs	18hrs	5 days
ENSMUSG00000074466	2.61841	2.98303	2.55707	Suz12	-3.74666	0	-2.53203	No
ENSMUSG00000074466	2.61841	2.98303	2.55707	Ppp1r9b	0.925201	-0.546614	-1.04399	No
ENSMUSG00000074466	2.61841	2.98303	2.55707	Zmynd8	0	1.80479	1.72232	No
ENSMUSG00000074466	2.61841	2.98303	2.55707	Dhx30	-1.27377	0	0	No
ENSMUSG00000074466	2.61841	2.98303	2.55707	Odf2	0	0	1.46118	No
ENSMUSG00000074466	2.61841	2.98303	2.55707	Plcb3	0.748896	0.695058	0.701152	No
ENSMUSG00000074466	2.61841	2.98303	2.55707	Upf1	0	1.47711	0	No
ENSMUSG00000074466	2.61841	2.98303	2.55707	Ctnna1	0	0	0	No
ENSMUSG00000074466	2.61841	2.98303	2.55707	Snrnp200	0	-2.20811	0	No
ENSMUSG00000074466	2.61841	2.98303	2.55707	Map1b	0	0	0	No
ENSMUSG00000074466	2.61841	2.98303	2.55707	Lonp1	0	0	-0.597412	No
ENSMUSG00000074466	2.61841	2.98303	2.55707	Tpr	0	0	-0.831275	No
ENSMUSG00000074466	2.61841	2.98303	2.55707	Mov10	0	0	1.71772	No
ENSMUSG00000074466	2.61841	2.98303	2.55707	Ranbp2	0	0	-1.26008	No
ENSMUSG00000074466	2.61841	2.98303	2.55707	Fkbp15	0	0	0	No
ENSMUSG00000074466	2.61841	2.98303	2.55707	Matr3	0	0	-1.68297	No
ENSMUSG00000074466	2.61841	2.98303	2.55707	Smg6	0.441992	2.03137	0	No
ENSMUSG00000074466	2.61841	2.98303	2.55707	Kansl3	0	-3.60104	-4.23086	No
ENSMUSG00000074466	2.61841	2.98303	2.55707	Dnajc13	0	0	0	No
ENSMUSG00000074466	2.61841	2.98303	2.55707	Leng8	0.929697	1.51646	0.780113	No
ENSMUSG00000074466	2.61841	2.98303	2.55707	Ap2a1	0	0	0	No
ENSMUSG00000074466	2.61841	2.98303	2.55707	Hectd1	0	0	-1.15193	No
ENSMUSG00000074466	2.61841	2.98303	2.55707	Arid4a	0	0	0	No
ENSMUSG00000074466	2.61841	2.98303	2.55707	Usp42	2.7502	-1.53955	-0.77163	No
ENSMUSG00000074466	2.61841	2.98303	2.55707	Ythdc2	0	0.879374	0	No
ENSMUSG00000074466	2.61841	2.98303	2.55707	Sfi1	0	-0.864852	0	No
ENSMUSG00000074466	2.61841	2.98303	2.55707	Vcl	0.579096	-1.04569	0	No
ENSMUSG00000074466	2.61841	2.98303	2.55707	Lrp1	0	0.519478	0	No
ENSMUSG00000074466	2.61841	2.98303	2.55707	Ermp1	0	0	0	No
ENSMUSG00000074466	2.61841	2.98303	2.55707	Pdxdc1	0.792286	0.677408	1.15289	No
ENSMUSG00000074466	2.61841	2.98303	2.55707	Mdn1	0	-3.93908	0	No
ENSMUSG00000074466	2.61841	2.98303	2.55707	Numa1	-2.53695	-1.04144	-0.569316	No
ENSMUSG00000074466	2.61841	2.98303	2.55707	Heatr1	-1.35218	0	0	No
ENSMUSG00000074466	2.61841	2.98303	2.55707	Sec24c	-0.961908	0	-0.546205	No
ENSMUSG00000074466	2.61841	2.98303	2.55707	Myof	0	0	2.67894	No
ENSMUSG00000074466	2.61841	2.98303	2.55707	Eif3a	0	-1.06064	-1.56132	No
ENSMUSG00000074466	2.61841	2.98303	2.55707	Nup88	2.75388	-1.53802	0	No
ENSMUSG00000074466	2.61841	2.98303	2.55707	Noc2l	-0.66135	0	0	No
ENSMUSG00000074466	2.61841	2.98303	2.55707	Pitrm1	-1.09656	-1.90319	0	No
ENSMUSG00000074466	2.61841	2.98303	2.55707	Hk2	0	-1.95897	-1.19232	No
ENSMUSG00000074466	2.61841	2.98303	2.55707	Kpnb1	-2.50057	1.04932	1.22637	No
ENSMUSG00000074466	2.61841	2.98303	2.55707	Zbtb11	0	0.462818	0	No
ENSMUSG00000074466	2.61841	2.98303	2.55707	Flna	0	0	0	No
ENSMUSG00000074466	2.61841	2.98303	2.55707	Afg3l2	0	0	0	No
ENSMUSG00000074466	2.61841	2.98303	2.55707	Ddx54	-0.68028	0	0	No
ENSMUSG00000074466	2.61841	2.98303	2.55707	Ino80d	0	0	0	No
ENSMUSG00000074466	2.61841	2.98303	2.55707	Mybpc3	0	0	0.524754	No
ENSMUSG00000074466	2.61841	2.98303	2.55707	Mthfd1l	2.27282	-1.23397	-1.91232	No
ENSMUSG00000074466	2.61841	2.98303	2.55707	Chd8	0	0	0	No
ENSMUSG00000074466	2.61841	2.98303	2.55707	Ccar2	0	0	0	No
ENSMUSG00000074466	2.61841	2.98303	2.55707	Dnm2	-1.92215	0	0	No
ENSMUSG00000074466	2.61841	2.98303	2.55707	Tbl3	1.51584	0.674303	0	No
ENSMUSG00000074466	2.61841	2.98303	2.55707	Zhx2	0	-1.48149	-1.32889	No
ENSMUSG00000074466	2.61841	2.98303	2.55707	Trip12	0	1.94684	0	No
ENSMUSG00000074466	2.61841	2.98303	2.55707	Rreb1	0	0.641286	0	No
ENSMUSG00000074466	2.61841	2.98303	2.55707	Pbrm1	0	0	2.29342	No
ENSMUSG00000074466	2.61841	2.98303	2.55707	Ubtf	-0.846699	1.36875	1.11943	No
ENSMUSG00000074466	2.61841	2.98303	2.55707	Adar	0	0	0	Yes
ENSMUSG00000074466	2.61841	2.98303	2.55707	Atad2b	0	0	0	No
ENSMUSG00000074466	2.61841	2.98303	2.55707	Pdcd11	-0.632235	-0.608544	-1.12429	No
ENSMUSG00000074466	2.61841	2.98303	2.55707	Pecam1	0.610452	1.4472	1.37271	No
ENSMUSG00000074466	2.61841	2.98303	2.55707	Rsf1	-0.360099	2.12062	0	No
ENSMUSG00000074466	2.61841	2.98303	2.55707	Gemin5	0	0	0	No
ENSMUSG00000074466	2.61841	2.98303	2.55707	Mogs	1.41419	2.20792	1.55031	No
ENSMUSG00000074466	2.61841	2.98303	2.55707	Tdrd3	-0.537046	1.67419	1.66435	No
ENSMUSG00000074466	2.61841	2.98303	2.55707	Ndufs1	-3.80516	-2.75078	0	No
ENSMUSG00000074466	2.61841	2.98303	2.55707	Cdk13	0	0	0	No
ENSMUSG00000074466	2.61841	2.98303	2.55707	Plec	-5.60516	0.627039	0.721628	Yes
ENSMUSG00000074466	2.61841	2.98303	2.55707	Vps35	0	0	-1.41244	No
ENSMUSG00000074466	2.61841	2.98303	2.55707	Sltm	1.3862	0	-1.50844	No
ENSMUSG00000074466	2.61841	2.98303	2.55707	Ftsj3	0	0	0.836551	No
ENSMUSG00000074466	2.61841	2.98303	2.55707	Atxn2	0	0	0	No
ENSMUSG00000074466	2.61841	2.98303	2.55707	Sf3b2	0	0	-1.58895	No
ENSMUSG00000074466	2.61841	2.98303	2.55707	Zswim8	0	0	0.438761	No
ENSMUSG00000074466	2.61841	2.98303	2.55707	Naa15	-5.1436	0.957803	0	No
ENSMUSG00000074466	2.61841	2.98303	2.55707	Ctr9	0	-3.99427	0	No
ENSMUSG00000074466	2.61841	2.98303	2.55707	Tnpo3	-0.794312	-1.84644	-0.929101	No
ENSMUSG00000074466	2.61841	2.98303	2.55707	Msh6	-2.13473	-1.3431	-0.636664	No
ENSMUSG00000074466	2.61841	2.98303	2.55707	Nup153	0	0.9054	1.00098	No
ENSMUSG00000074466	2.61841	2.98303	2.55707	Bag6	0	0	0	No
ENSMUSG00000074466	2.61841	2.98303	2.55707	Bclaf1	0	0	0	No
ENSMUSG00000074466	2.61841	2.98303	2.55707	Utp20	0.95131	0	0	No
ENSMUSG00000074466	2.61841	2.98303	2.55707	Cse1l	0	-1.24185	0	No
ENSMUSG00000074466	2.61841	2.98303	2.55707	Cpsf2	0	0	0	No
ENSMUSG00000074466	2.61841	2.98303	2.55707	Spen	-0.856736	-0.946818	-0.921481	No
ENSMUSG00000074466	2.61841	2.98303	2.55707	Champ1	0	0	0	No
ENSMUSG00000074466	2.61841	2.98303	2.55707	Aco2	0	0	0	No
ENSMUSG00000074466	2.61841	2.98303	2.55707	Rprd2	0.668104	0.919573	0	No
ENSMUSG00000074466	2.61841	2.98303	2.55707	Dhx57	0	0	0	No
ENSMUSG00000074466	2.61841	2.98303	2.55707	Mars1	-0.650579	-1.46597	-1.07184	No
ENSMUSG00000074466	2.61841	2.98303	2.55707	Tprn	-0.731602	0.92147	0	No
ENSMUSG00000074466	2.61841	2.98303	2.55707	Fn1	-1.72179	0.440611	0	No
ENSMUSG00000074466	2.61841	2.98303	2.55707	Eef2	0	0	0	No
ENSMUSG00000074466	2.61841	2.98303	2.55707	Hif1a	0	0	-2.05309	Yes
ENSMUSG00000074466	2.61841	2.98303	2.55707	Trim24	0	0	-1.7347	No
ENSMUSG00000074466	2.61841	2.98303	2.55707	Atxn2l	0	0	0	No
ENSMUSG00000074466	2.61841	2.98303	2.55707	Igf2r	0	0	2.98259	No
ENSMUSG00000074466	2.61841	2.98303	2.55707	Brd2	0	0	0	No
ENSMUSG00000074466	2.61841	2.98303	2.55707	Myo5a	1.3978	-0.990608	-0.968192	No
ENSMUSG00000074466	2.61841	2.98303	2.55707	Ankzf1	0	0	0	No
ENSMUSG00000074466	2.61841	2.98303	2.55707	Mideas	0	0	-1.16183	No
ENSMUSG00000074466	2.61841	2.98303	2.55707	Nemf	0	-1.09599	0	No
ENSMUSG00000074466	2.61841	2.98303	2.55707	Wapl	3.07107	0.871418	0.798463	No
ENSMUSG00000074466	2.61841	2.98303	2.55707	Polrmt	0	0	3.16339	No
ENSMUSG00000074466	2.61841	2.98303	2.55707	Scyl1	-1.07206	0.613735	0	No
ENSMUSG00000074466	2.61841	2.98303	2.55707	Dhx15	0	0	0	Yes
ENSMUSG00000074466	2.61841	2.98303	2.55707	Taf4	0.336607	0	0	No
ENSMUSG00000074466	2.61841	2.98303	2.55707	Tars2	0.790361	-2.98809	-1.21229	No
ENSMUSG00000074466	2.61841	2.98303	2.55707	Vps52	-1.45012	0	-3.02553	No
ENSMUSG00000074466	2.61841	2.98303	2.55707	Gne	-0.416378	-1.11445	-0.573664	No
ENSMUSG00000074466	2.61841	2.98303	2.55707	Ehmt2	0	0.857918	0	Yes
ENSMUSG00000074466	2.61841	2.98303	2.55707	Ctnnb1	0	0	1.48594	No
ENSMUSG00000074466	2.61841	2.98303	2.55707	Son	-1.54693	-0.86169	0	No
ENSMUSG00000074466	2.61841	2.98303	2.55707	Ints9	0	-3.78471	-2.94682	No
ENSMUSG00000074466	2.61841	2.98303	2.55707	Orc3	0	-1.20711	0	No
ENSMUSG00000074466	2.61841	2.98303	2.55707	Togaram1	1.18701	-1.87837	-2.7472	No
ENSMUSG00000074466	2.61841	2.98303	2.55707	Parp12	-1.83655	-1.64445	0	No
ENSMUSG00000074466	2.61841	2.98303	2.55707	Abcf1	-1.01857	0	0	No
ENSMUSG00000074466	2.61841	2.98303	2.55707	Patl1	0	-2.25376	0	No
ENSMUSG00000074466	2.61841	2.98303	2.55707	Tmpo	0	0	1.19517	No
ENSMUSG00000074466	2.61841	2.98303	2.55707	Prr12	-0.635001	0	0	No
ENSMUSG00000074466	2.61841	2.98303	2.55707	Ep400	0	-1.24402	0	No
ENSMUSG00000074466	2.61841	2.98303	2.55707	Nup85	-1.85814	-1.25675	-0.586496	No
ENSMUSG00000074466	2.61841	2.98303	2.55707	Ptcd1	0	0	0.430681	No
ENSMUSG00000074466	2.61841	2.98303	2.55707	Ctcf	0	1.1779	0	No
ENSMUSG00000074466	2.61841	2.98303	2.55707	Myh10	1.08477	-1.72949	-0.666284	No
ENSMUSG00000074466	2.61841	2.98303	2.55707	Cherp	1.02573	0	0	No
ENSMUSG00000074466	2.61841	2.98303	2.55707	Nat10	-0.712408	-1.68348	0	No
ENSMUSG00000074466	2.61841	2.98303	2.55707	Tmem214	0	0	-1.2228	No
ENSMUSG00000074466	2.61841	2.98303	2.55707	Tcof1	-1.81599	-1.10881	-1.31925	No
ENSMUSG00000074466	2.61841	2.98303	2.55707	Pygb	-1.11775	-0.704705	-0.842133	No
ENSMUSG00000074466	2.61841	2.98303	2.55707	Mcam	0	0	0.911778	No
ENSMUSG00000074466	2.61841	2.98303	2.55707	Nsun2	0.667425	0	0	No
ENSMUSG00000074466	2.61841	2.98303	2.55707	Nomo1	-2.08319	0	0	No
ENSMUSG00000074466	2.61841	2.98303	2.55707	Mepce	0.75317	1.5226	1.33715	No
ENSMUSG00000074466	2.61841	2.98303	2.55707	Arid1a	0	0.88414	0.710271	No
ENSMUSG00000074466	2.61841	2.98303	2.55707	Otud4	0	0	-1.244	No
ENSMUSG00000074466	2.61841	2.98303	2.55707	Ccnt1	0	0	-0.593381	No
ENSMUSG00000074466	2.61841	2.98303	2.55707	Ddx50	0	-1.81456	0	No
ENSMUSG00000074466	2.61841	2.98303	2.55707	Fam193a	0	0	0	No
ENSMUSG00000074466	2.61841	2.98303	2.55707	Cpt2	0	0	0	No
ENSMUSG00000074466	2.61841	2.98303	2.55707	Ubap2l	0	0	-1.74081	No
ENSMUSG00000074466	2.61841	2.98303	2.55707	Ythdc1	0	0	-1.08449	No
ENSMUSG00000074466	2.61841	2.98303	2.55707	Mtif2	0	0	1.31016	No
ENSMUSG00000074466	2.61841	2.98303	2.55707	Ttc3	0	0	-1.29837	No
ENSMUSG00000074466	2.61841	2.98303	2.55707	N4bp2	0.673892	1.44983	1.54713	No
ENSMUSG00000074466	2.61841	2.98303	2.55707	Gigyf1	0	0	0.574399	No
ENSMUSG00000074466	2.61841	2.98303	2.55707	Zc3h18	-1.43478	-2.38872	-1.94103	No
ENSMUSG00000074466	2.61841	2.98303	2.55707	Tatdn2	0	0	-0.857069	No
ENSMUSG00000074466	2.61841	2.98303	2.55707	Fubp1	0	0	-0.837024	No
ENSMUSG00000074466	2.61841	2.98303	2.55707	Mki67	-0.900186	-1.77473	-1.39057	No
ENSMUSG00000074466	2.61841	2.98303	2.55707	Lmna	0	1.06298	1.45152	No
ENSMUSG00000074466	2.61841	2.98303	2.55707	Cnot3	0.849583	0	0	No
ENSMUSG00000074466	2.61841	2.98303	2.55707	Rap1gap2	-2.37279	-3.14768	0	No
ENSMUSG00000074466	2.61841	2.98303	2.55707	Scaf1	1.44434	0.74576	0.930079	No
ENSMUSG00000074466	2.61841	2.98303	2.55707	Caprin1	0	0	0	No
ENSMUSG00000074466	2.61841	2.98303	2.55707	Brd7	0	0	0	No
ENSMUSG00000074466	2.61841	2.98303	2.55707	Akap8l	0	1.12151	1.3177	No
ENSMUSG00000074466	2.61841	2.98303	2.55707	Smg7	4.26755	-2.21583	-1.53022	No
ENSMUSG00000074466	2.61841	2.98303	2.55707	Kri1	-5.02429	0.985329	0.61327	No
ENSMUSG00000074466	2.61841	2.98303	2.55707	Eif3j1	0	0	0	No
ENSMUSG00000074466	2.61841	2.98303	2.55707	Hnrnpul1	1.11228	-2.34638	0	No
ENSMUSG00000074466	2.61841	2.98303	2.55707	Rps19bp1	0	-1.82482	-1.1462	No
ENSMUSG00000074466	2.61841	2.98303	2.55707	Gpbp1	0	0	-2.70338	No
ENSMUSG00000074466	2.61841	2.98303	2.55707	Telo2	1.35625	-1.5588	-0.943536	No
ENSMUSG00000074466	2.61841	2.98303	2.55707	Nudt16l1	0	0	-0.864192	No
ENSMUSG00000074466	2.61841	2.98303	2.55707	Gtf2f1	0	0	0	No
ENSMUSG00000074466	2.61841	2.98303	2.55707	Mthfd2	-2.42304	0	-2.28892	No
ENSMUSG00000074466	2.61841	2.98303	2.55707	Nip7	0	0	-4.6828	No
ENSMUSG00000074466	2.61841	2.98303	2.55707	Taf6	-3.87626	0	0.346282	No
ENSMUSG00000074466	2.61841	2.98303	2.55707	Erp29	0	-0.477358	0	No
ENSMUSG00000074466	2.61841	2.98303	2.55707	Gtpbp1	0	0	0	No
ENSMUSG00000074466	2.61841	2.98303	2.55707	Ccdc137	0.926745	0	0	No
ENSMUSG00000074466	2.61841	2.98303	2.55707	Pcnp	0	-1.50226	0	No
ENSMUSG00000074466	2.61841	2.98303	2.55707	H2ax	0	0	0	No
ENSMUSG00000074466	2.61841	2.98303	2.55707	Gpx4	0	0	0	No
ENSMUSG00000074466	2.61841	2.98303	2.55707	Sap18	0	0	3.2858	No
ENSMUSG00000074466	2.61841	2.98303	2.55707	Ptrh2	-0.982681	-1.53372	0	No
ENSMUSG00000074466	2.61841	2.98303	2.55707	Fkbp2	-3.83758	0	0	No
ENSMUSG00000074466	2.61841	2.98303	2.55707	Ndufa6	0.655369	0	0	No
ENSMUSG00000074466	2.61841	2.98303	2.55707	Exosc1	0	0	0	No
ENSMUSG00000074466	2.61841	2.98303	2.55707	Ndrg4	1.29557	-3.76736	0	No
ENSMUSG00000074466	2.61841	2.98303	2.55707	Cbx1	0	-1.93792	0	No
ENSMUSG00000074466	2.61841	2.98303	2.55707	Sec61a1	3.95387	-1.63048	-1.58725	No
ENSMUSG00000074466	2.61841	2.98303	2.55707	Arpc3	0	0	0	No
ENSMUSG00000074466	2.61841	2.98303	2.55707	LRWD1	0	0.591911	0	No
ENSMUSG00000074466	2.61841	2.98303	2.55707	Pwp1	0	-3.61307	0	No
ENSMUSG00000074466	2.61841	2.98303	2.55707	Rrp7a	1.42402	0.525129	1.01604	No
ENSMUSG00000074466	2.61841	2.98303	2.55707	Exosc9	0	0	4.45764	No
ENSMUSG00000074466	2.61841	2.98303	2.55707	Rps17	0	0	-1.65858	No
ENSMUSG00000074466	2.61841	2.98303	2.55707	Rab6a	0.844251	1.81842	1.84802	No
ENSMUSG00000074466	2.61841	2.98303	2.55707	Tra2a	0	0	-1.29432	No
ENSMUSG00000074466	2.61841	2.98303	2.55707	Zfp384	0	1.21455	0	No
ENSMUSG00000074466	2.61841	2.98303	2.55707	Tmco1	0	0	1.03132	No
ENSMUSG00000074466	2.61841	2.98303	2.55707	Ccdc12	0	0	2.16577	No
ENSMUSG00000074466	2.61841	2.98303	2.55707	Tbrg4	-1.78332	-4.32191	-2.59857	No
ENSMUSG00000074466	2.61841	2.98303	2.55707	Ddx51	0	0	0	No
ENSMUSG00000074466	2.61841	2.98303	2.55707	Capzb	0	0	0	No
ENSMUSG00000074466	2.61841	2.98303	2.55707	Knop1	-1.76304	0	0	No
ENSMUSG00000074466	2.61841	2.98303	2.55707	Polr3h	0	0	0.424085	No
ENSMUSG00000074466	2.61841	2.98303	2.55707	Usp14	0	-3.56234	0	No
ENSMUSG00000074466	2.61841	2.98303	2.55707	Rps19	0	0	-1.85957	No
ENSMUSG00000074466	2.61841	2.98303	2.55707	Ptms	0	0.998254	0	No
ENSMUSG00000074466	2.61841	2.98303	2.55707	Hnrnpm	0	0	0	No
ENSMUSG00000074466	2.61841	2.98303	2.55707	Rps14	0	0	-0.970511	No
ENSMUSG00000074466	2.61841	2.98303	2.55707	Set	0.519301	0.908064	0	No
ENSMUSG00000074466	2.61841	2.98303	2.55707	Edc3	0	0	0	No
ENSMUSG00000074466	2.61841	2.98303	2.55707	Srp14	0	-3.15428	0	No
ENSMUSG00000074466	2.61841	2.98303	2.55707	Ube2l3	-0.386347	0	0	No
ENSMUSG00000074466	2.61841	2.98303	2.55707	Trnau1ap	0.894214	1.80368	1.43526	No
ENSMUSG00000074466	2.61841	2.98303	2.55707	Nme1	0	0	-1.35562	No
ENSMUSG00000074466	2.61841	2.98303	2.55707	Mrps7	0	0.500043	0	No
ENSMUSG00000074466	2.61841	2.98303	2.55707	Ppif	1.98575	-3.3649	-3.61269	No
ENSMUSG00000074466	2.61841	2.98303	2.55707	Stau1	0	0	0.659743	No
ENSMUSG00000074466	2.61841	2.98303	2.55707	Tppp3	-2.49138	0	0	No
ENSMUSG00000074466	2.61841	2.98303	2.55707	Ube2i	0	0	-1.17835	Yes
ENSMUSG00000074466	2.61841	2.98303	2.55707	Hspb1	-0.579492	-2.32282	-1.95882	No
ENSMUSG00000074466	2.61841	2.98303	2.55707	Mrps11	1.14637	-2.64516	-2.84767	No
ENSMUSG00000074466	2.61841	2.98303	2.55707	Tpt1	0	0	-1.33625	No
ENSMUSG00000074466	2.61841	2.98303	2.55707	Ppic	-1.02456	-3.75884	-5.76452	No
ENSMUSG00000074466	2.61841	2.98303	2.55707	Mrpl21	0	1.24546	0	No
ENSMUSG00000074466	2.61841	2.98303	2.55707	Dmac2	0	0	0	No
ENSMUSG00000074466	2.61841	2.98303	2.55707	Rpl18	-1.90173	0.606733	0.547895	No
ENSMUSG00000074466	2.61841	2.98303	2.55707	H2bc4	0	2.67524	2.9055	No
ENSMUSG00000074466	2.61841	2.98303	2.55707	Mrps25	0.407975	0	0	No
ENSMUSG00000074466	2.61841	2.98303	2.55707	Wdr46	0	0.647911	0	No
ENSMUSG00000074466	2.61841	2.98303	2.55707	Eif1	0	0	0	No
ENSMUSG00000074466	2.61841	2.98303	2.55707	Nova2	0	0	1.86814	No
ENSMUSG00000074466	2.61841	2.98303	2.55707	Rad18	0	0	-1.1335	No
ENSMUSG00000074466	2.61841	2.98303	2.55707	Rbm4b	0	0	0.712176	No
ENSMUSG00000074466	2.61841	2.98303	2.55707	Naa50	-4.35888	-1.31354	-1.97944	No
ENSMUSG00000074466	2.61841	2.98303	2.55707	Smndc1	0	0	-1.00928	No
ENSMUSG00000074466	2.61841	2.98303	2.55707	Snw1	-1.56692	1.38823	1.46425	No
ENSMUSG00000074466	2.61841	2.98303	2.55707	Csnk2b	0	0.806607	0	No
ENSMUSG00000074466	2.61841	2.98303	2.55707	Luc7l2	0	0.980829	0	No
ENSMUSG00000074466	2.61841	2.98303	2.55707	Surf2	0	0	0.730637	No
ENSMUSG00000074466	2.61841	2.98303	2.55707	Blvrb	0.604949	0	0	No
ENSMUSG00000074466	2.61841	2.98303	2.55707	Txnl1	1.46252	-0.729264	0	No
ENSMUSG00000074466	2.61841	2.98303	2.55707	Atic	0	0	0	No
ENSMUSG00000074466	2.61841	2.98303	2.55707	Ube2m	0	0.701619	0	No
ENSMUSG00000074466	2.61841	2.98303	2.55707	Nhp2	0	0	-0.918696	No
ENSMUSG00000074466	2.61841	2.98303	2.55707	Eif4h	-1.48809	0	0	No
ENSMUSG00000074466	2.61841	2.98303	2.55707	Lsm14a	0	0	0	No
ENSMUSG00000074466	2.61841	2.98303	2.55707	Ppp1ca	-0.960693	0.547512	0.513326	Yes
ENSMUSG00000074466	2.61841	2.98303	2.55707	Rps11	0	1.07838	0	No
ENSMUSG00000074466	2.61841	2.98303	2.55707	Rps15	0	0	-1.0579	No
ENSMUSG00000074466	2.61841	2.98303	2.55707	Ddx49	0	0	0	No
ENSMUSG00000074466	2.61841	2.98303	2.55707	Dnaja1	0	-0.920882	0	No
ENSMUSG00000074466	2.61841	2.98303	2.55707	Tpi1	1.04245	1.43113	0.738864	No
ENSMUSG00000074466	2.61841	2.98303	2.55707	Crip2	0	0	-3.16696	No
ENSMUSG00000074466	2.61841	2.98303	2.55707	Ybx3	0	0	1.07501	No
ENSMUSG00000074466	2.61841	2.98303	2.55707	Ccnl1	0	0	0	No
ENSMUSG00000074466	2.61841	2.98303	2.55707	Rbm7	0	0	-2.02697	No
ENSMUSG00000074466	2.61841	2.98303	2.55707	Ppp2r1b	0	-0.323162	-0.448779	No
ENSMUSG00000074466	2.61841	2.98303	2.55707	Mak16	0.693121	0.999743	0.969638	No
ENSMUSG00000074466	2.61841	2.98303	2.55707	Nt5dc2	1.34244	0.73521	0	No
ENSMUSG00000074466	2.61841	2.98303	2.55707	Rpl23a	0	-4.18133	0	No
ENSMUSG00000074466	2.61841	2.98303	2.55707	Tcea1	4.3365	0	-2.15318	No
ENSMUSG00000074466	2.61841	2.98303	2.55707	Mrpl13	0	0	1.85169	No
ENSMUSG00000074466	2.61841	2.98303	2.55707	Grsf1	0	0	0	No
ENSMUSG00000074466	2.61841	2.98303	2.55707	Prpf38a	0	-1.6157	0	No
ENSMUSG00000074466	2.61841	2.98303	2.55707	Snrpa1	0	0	3.85554	No
ENSMUSG00000074466	2.61841	2.98303	2.55707	Vim	-0.470621	0	0	No
ENSMUSG00000074466	2.61841	2.98303	2.55707	Grn	0	0	-0.83056	Yes
ENSMUSG00000074466	2.61841	2.98303	2.55707	Rbm38	0	0	-1.64297	No
ENSMUSG00000074466	2.61841	2.98303	2.55707	Lsm2	0	0	2.42919	No
ENSMUSG00000074466	2.61841	2.98303	2.55707	Ccdc50	1.81802	0	0	No
ENSMUSG00000074466	2.61841	2.98303	2.55707	Rpl7l1	0	0.855993	0	No
ENSMUSG00000074466	2.61841	2.98303	2.55707	Celf2	0	0	-2.00186	No
ENSMUSG00000074466	2.61841	2.98303	2.55707	Eif4e	0	0	-0.98722	Yes
ENSMUSG00000074466	2.61841	2.98303	2.55707	Polr2e	0	0	-0.800896	No
ENSMUSG00000074466	2.61841	2.98303	2.55707	Amt	0	0	0	No
ENSMUSG00000074466	2.61841	2.98303	2.55707	Macroh2a1	0	0	-1.02681	No
ENSMUSG00000074466	2.61841	2.98303	2.55707	Dnajb12	0	0	-1.53112	No
ENSMUSG00000074466	2.61841	2.98303	2.55707	Isy1	0	0	0	No
ENSMUSG00000074466	2.61841	2.98303	2.55707	Hdac1	0	0	0.696721	Yes
ENSMUSG00000074466	2.61841	2.98303	2.55707	Tma16	0.871822	-1.86407	0	No
ENSMUSG00000074466	2.61841	2.98303	2.55707	Zcchc17	0	0	-1.6266	No
ENSMUSG00000074466	2.61841	2.98303	2.55707	Clic1	0	0	1.9398	No
ENSMUSG00000074466	2.61841	2.98303	2.55707	Slc3a2	2.26171	0	-0.639728	No
ENSMUSG00000074466	2.61841	2.98303	2.55707	Pcgf2	0	0	1.05689	No
ENSMUSG00000074466	2.61841	2.98303	2.55707	Larp7	0	0	2.98682	No
ENSMUSG00000074466	2.61841	2.98303	2.55707	Cdkn2aipnl	0	-2.94364	0	No
ENSMUSG00000074466	2.61841	2.98303	2.55707	Rrs1	0	0	1.53572	No
ENSMUSG00000074466	2.61841	2.98303	2.55707	Slc25a5	0	0	-3.113	No
ENSMUSG00000074466	2.61841	2.98303	2.55707	Pqbp1	0	0	1.60877	No
ENSMUSG00000074466	2.61841	2.98303	2.55707	Dcaf7	0	0	0	No
ENSMUSG00000074466	2.61841	2.98303	2.55707	Qki	0	0	-0.870967	No
ENSMUSG00000074466	2.61841	2.98303	2.55707	Celf4	0	0	0	No
ENSMUSG00000074466	2.61841	2.98303	2.55707	Idh2	-5.55512	-1.83814	0	No
ENSMUSG00000074466	2.61841	2.98303	2.55707	Prdx4	0	0	2.19174	No
ENSMUSG00000074466	2.61841	2.98303	2.55707	Elavl3	0	0	1.78088	No
ENSMUSG00000074466	2.61841	2.98303	2.55707	Hnrnpf	0	0	0	No
ENSMUSG00000074466	2.61841	2.98303	2.55707	Swap70	0	0	-2.58759	No
ENSMUSG00000074466	2.61841	2.98303	2.55707	Usf2	-1.23255	1.09055	0	No
ENSMUSG00000074466	2.61841	2.98303	2.55707	Prkaca	0	1.24574	0	No
ENSMUSG00000074466	2.61841	2.98303	2.55707	Cyth2	0	1.48559	0	No
ENSMUSG00000074466	2.61841	2.98303	2.55707	Dkc1	0	0	0	No
ENSMUSG00000074466	2.61841	2.98303	2.55707	Mrpl48	-3.69544	0.497398	0.892679	No
ENSMUSG00000074466	2.61841	2.98303	2.55707	Gdi2	0	0	-0.849607	No
ENSMUSG00000074466	2.61841	2.98303	2.55707	Dnajc1	1.01576	0	0.675915	No
ENSMUSG00000074466	2.61841	2.98303	2.55707	Igf2bp2	0	-2.22466	-1.85616	No
ENSMUSG00000074466	2.61841	2.98303	2.55707	Cltb	0	0	0	No
ENSMUSG00000074466	2.61841	2.98303	2.55707	Pdap1	0.546318	-0.583603	0	No
ENSMUSG00000074466	2.61841	2.98303	2.55707	Polr1e	0	-1.83827	-1.50697	No
ENSMUSG00000074466	2.61841	2.98303	2.55707	Cnot2	0	0	-1.84049	No
ENSMUSG00000074466	2.61841	2.98303	2.55707	Fkbp3	0	-1.52765	0	No
ENSMUSG00000074466	2.61841	2.98303	2.55707	Spats2	0.644488	0	0	No
ENSMUSG00000074466	2.61841	2.98303	2.55707	H4c1	0	0	0	No
ENSMUSG00000074466	2.61841	2.98303	2.55707	Cyc1	0	0.695644	0	No
ENSMUSG00000074466	2.61841	2.98303	2.55707	Rbfox3	1.9474	1.19756	-0.966243	No
ENSMUSG00000074466	2.61841	2.98303	2.55707	Rnps1	0	-3.58731	0	No
ENSMUSG00000074466	2.61841	2.98303	2.55707	Ywhaq	0	0	-2.52669	No
ENSMUSG00000074466	2.61841	2.98303	2.55707	Phb2	0.508615	0	0	No
ENSMUSG00000074466	2.61841	2.98303	2.55707	Alkbh5	0	0	0	No
ENSMUSG00000074466	2.61841	2.98303	2.55707	Igf2bp3	0	-1.17524	0	No
ENSMUSG00000074466	2.61841	2.98303	2.55707	Smarcd2	0	0	1.1843	No
ENSMUSG00000074466	2.61841	2.98303	2.55707	Smarcd1	0	1.15282	0	No
ENSMUSG00000074466	2.61841	2.98303	2.55707	Psip1	0	0	0.86801	No
ENSMUSG00000074466	2.61841	2.98303	2.55707	Men1	-0.920267	1.521	0.715504	No
ENSMUSG00000074466	2.61841	2.98303	2.55707	Aen	-2.02728	0	0	No
ENSMUSG00000074466	2.61841	2.98303	2.55707	Ddx5	0	0	-0.754933	No
ENSMUSG00000074466	2.61841	2.98303	2.55707	Rbmxl1	-0.483495	0	0	No
ENSMUSG00000074466	2.61841	2.98303	2.55707	Ptbp1	0	0	-2.04456	No
ENSMUSG00000074466	2.61841	2.98303	2.55707	Ino80b	1.19196	1.61499	2.07653	No
ENSMUSG00000074466	2.61841	2.98303	2.55707	Mex3c	-1.61634	1.91773	0	No
ENSMUSG00000074466	2.61841	2.98303	2.55707	Tmsb4x	0	0	-1.3517	No
ENSMUSG00000074466	2.61841	2.98303	2.55707	Gpatch4	0	0	1.74398	No
ENSMUSG00000074466	2.61841	2.98303	2.55707	Mt1	0	0	-1.46467	No
ENSMUSG00000074466	2.61841	2.98303	2.55707	Tuba1c	0	0	1.33497	No
ENSMUSG00000074466	2.61841	2.98303	2.55707	Puf60	0	0	-1.12285	No
ENSMUSG00000074466	2.61841	2.98303	2.55707	Ehd1	0.961291	0	0	No
ENSMUSG00000074466	2.61841	2.98303	2.55707	Hnrnpd	0	0	1.32866	No
ENSMUSG00000074466	2.61841	2.98303	2.55707	Chmp4b	0	0	0	No
ENSMUSG00000074466	2.61841	2.98303	2.55707	Rpl36a	-3.55403	-2.50417	0	No
ENSMUSG00000074466	2.61841	2.98303	2.55707	Mpg	1.25221	-1.10001	-0.86513	No
ENSMUSG00000074466	2.61841	2.98303	2.55707	Spout1	0	0	-0.542841	No
ENSMUSG00000074466	2.61841	2.98303	2.55707	Pcbp4	0	0	-1.77014	No
ENSMUSG00000074466	2.61841	2.98303	2.55707	Exosc4	-2.3153	0	0	No
ENSMUSG00000074466	2.61841	2.98303	2.55707	Rps6	-2.14473	0	0	No
ENSMUSG00000074466	2.61841	2.98303	2.55707	Ythdf2	-0.720379	0	0	No
ENSMUSG00000074466	2.61841	2.98303	2.55707	Tmx2	0	0	1.45288	No
ENSMUSG00000074466	2.61841	2.98303	2.55707	Prr3	0	0	-0.693555	No
ENSMUSG00000074466	2.61841	2.98303	2.55707	Wdr83	-2.49612	-0.916703	-1.23985	No
ENSMUSG00000074466	2.61841	2.98303	2.55707	Snip1	0	-3.567	0	No
ENSMUSG00000074466	2.61841	2.98303	2.55707	Hmgxb4	0	-3.14471	-2.46377	No
ENSMUSG00000074466	2.61841	2.98303	2.55707	Habp4	0	0	1.48746	No
ENSMUSG00000074466	2.61841	2.98303	2.55707	Tor1aip1	0	0	0.712189	No
ENSMUSG00000074466	2.61841	2.98303	2.55707	Mettl16	0	-2.37119	0	No
ENSMUSG00000074466	2.61841	2.98303	2.55707	Apex1	0	0	0	No
ENSMUSG00000074466	2.61841	2.98303	2.55707	Chtop	0	0.905455	0	No
ENSMUSG00000074466	2.61841	2.98303	2.55707	Dap3	0	0	0	No
ENSMUSG00000074466	2.61841	2.98303	2.55707	Rbms2	-1.48786	-2.03229	-1.10969	No
ENSMUSG00000074466	2.61841	2.98303	2.55707	Acads	0	0	0	No
ENSMUSG00000074466	2.61841	2.98303	2.55707	Zswim1	0.84464	-2.48192	-1.40697	No
ENSMUSG00000074466	2.61841	2.98303	2.55707	Hnrnph3	0	0	-1.98782	No
ENSMUSG00000074466	2.61841	2.98303	2.55707	Glyr1	0	0	-1.10381	No
ENSMUSG00000074466	2.61841	2.98303	2.55707	Ilf2	0	-0.828727	0	No
ENSMUSG00000074466	2.61841	2.98303	2.55707	Ctif	0	0	0	No
ENSMUSG00000074466	2.61841	2.98303	2.55707	Gps1	-0.548351	0.775759	0	No
ENSMUSG00000074466	2.61841	2.98303	2.55707	Sinhcaf	0	0	-1.32971	No
ENSMUSG00000074466	2.61841	2.98303	2.55707	Lrrc59	0	0	2.46048	No
ENSMUSG00000074466	2.61841	2.98303	2.55707	Vdac2	-1.26142	-1.95761	0	No
ENSMUSG00000074466	2.61841	2.98303	2.55707	Zbtb7a	-1.1211	0.690594	0	No
ENSMUSG00000074466	2.61841	2.98303	2.55707	Acta2	0	0	0	No
ENSMUSG00000074466	2.61841	2.98303	2.55707	Nsun5	0	0.44717	0	No
ENSMUSG00000074466	2.61841	2.98303	2.55707	Mcat	-2.19156	1.14595	1.95916	No
ENSMUSG00000074466	2.61841	2.98303	2.55707	Rprd1b	-3.08116	-0.520737	0	No
ENSMUSG00000074466	2.61841	2.98303	2.55707	Septin11	1.77527	-1.87602	-0.845287	No
ENSMUSG00000074466	2.61841	2.98303	2.55707	Trmt2a	0	-0.648288	0.616607	No
ENSMUSG00000074466	2.61841	2.98303	2.55707	Ddx39a	0	0	-0.850582	No
ENSMUSG00000074466	2.61841	2.98303	2.55707	Srsf1	0	0.711112	0	No
ENSMUSG00000074466	2.61841	2.98303	2.55707	Apobec3	0	0	-1.35967	No
ENSMUSG00000074466	2.61841	2.98303	2.55707	Bysl	0	0	0	No
ENSMUSG00000074466	2.61841	2.98303	2.55707	Maz	-1.03608	-1.07304	-1.09043	No
ENSMUSG00000074466	2.61841	2.98303	2.55707	Zc3h10	0	2.04492	0	No
ENSMUSG00000074466	2.61841	2.98303	2.55707	Ddx39b	0	-0.958978	-1.34112	No
ENSMUSG00000074466	2.61841	2.98303	2.55707	Sf3a2	1.3773	0.559576	0	No
ENSMUSG00000074466	2.61841	2.98303	2.55707	Acaa1a	0	0	0	No
ENSMUSG00000074466	2.61841	2.98303	2.55707	Cxxc5	0	0	0	No
ENSMUSG00000074466	2.61841	2.98303	2.55707	Dgke	0	-2.1177	-1.97797	No
ENSMUSG00000074466	2.61841	2.98303	2.55707	Hspa4l	0	0	0	No
ENSMUSG00000074466	2.61841	2.98303	2.55707	Cplx2	0	0	0	No
ENSMUSG00000074466	2.61841	2.98303	2.55707	Fgd3	-0.83659	0	0	No
ENSMUSG00000074466	2.61841	2.98303	2.55707	Sntb2	0	0	-1.55917	No
ENSMUSG00000074466	2.61841	2.98303	2.55707	Rpgrip1	0	0	0.464356	No
ENSMUSG00000074466	2.61841	2.98303	2.55707	Rtl1	0	0	-4.62092	No
ENSMUSG00000085151	-3.21923	-3.97312	-3.3532	Abi3	0	0	0	No
ENSMUSG00000085151	-3.21923	-3.97312	-3.3532	Ly86	-1.01648	1.41003	0	Yes
ENSMUSG00000085151	-3.21923	-3.97312	-3.3532	Frmd4a	0	0	-2.32894	No
ENSMUSG00000085151	-3.21923	-3.97312	-3.3532	Tmcc1	0	-0.402203	0	No
ENSMUSG00000085151	-3.21923	-3.97312	-3.3532	Trip4	0	0	3.58519	No
ENSMUSG00000085151	-3.21923	-3.97312	-3.3532	Fgd3	-0.83659	0	0	No
ENSMUSG00000085151	-3.21923	-3.97312	-3.3532	Rcsd1	0	0	-1.09618	No
ENSMUSG00000085151	-3.21923	-3.97312	-3.3532	Sntb2	0	0	-1.55917	No
ENSMUSG00000085151	-3.21923	-3.97312	-3.3532	Ppp1r9b	0.925201	-0.546614	-1.04399	No
ENSMUSG00000085151	-3.21923	-3.97312	-3.3532	Suz12	-3.74666	0	-2.53203	No
ENSMUSG00000085151	-3.21923	-3.97312	-3.3532	Zmynd8	0	1.80479	1.72232	No
ENSMUSG00000085151	-3.21923	-3.97312	-3.3532	Dhx30	-1.27377	0	0	No
ENSMUSG00000085151	-3.21923	-3.97312	-3.3532	Odf2	0	0	1.46118	No
ENSMUSG00000085151	-3.21923	-3.97312	-3.3532	Upf1	0	1.47711	0	No
ENSMUSG00000085151	-3.21923	-3.97312	-3.3532	Ctnna1	0	0	0	No
ENSMUSG00000085151	-3.21923	-3.97312	-3.3532	Plcb3	0.748896	0.695058	0.701152	No
ENSMUSG00000085151	-3.21923	-3.97312	-3.3532	Snrnp200	0	-2.20811	0	No
ENSMUSG00000085151	-3.21923	-3.97312	-3.3532	Map1b	0	0	0	No
ENSMUSG00000085151	-3.21923	-3.97312	-3.3532	Tpr	0	0	-0.831275	No
ENSMUSG00000085151	-3.21923	-3.97312	-3.3532	Lonp1	0	0	-0.597412	No
ENSMUSG00000085151	-3.21923	-3.97312	-3.3532	Mov10	0	0	1.71772	No
ENSMUSG00000085151	-3.21923	-3.97312	-3.3532	Smg6	0.441992	2.03137	0	No
ENSMUSG00000085151	-3.21923	-3.97312	-3.3532	Ranbp2	0	0	-1.26008	No
ENSMUSG00000085151	-3.21923	-3.97312	-3.3532	Matr3	0	0	-1.68297	No
ENSMUSG00000085151	-3.21923	-3.97312	-3.3532	Fkbp15	0	0	0	No
ENSMUSG00000085151	-3.21923	-3.97312	-3.3532	Kansl3	0	-3.60104	-4.23086	No
ENSMUSG00000085151	-3.21923	-3.97312	-3.3532	Leng8	0.929697	1.51646	0.780113	No
ENSMUSG00000085151	-3.21923	-3.97312	-3.3532	Ap2a1	0	0	0	No
ENSMUSG00000085151	-3.21923	-3.97312	-3.3532	Hectd1	0	0	-1.15193	No
ENSMUSG00000085151	-3.21923	-3.97312	-3.3532	Usp42	2.7502	-1.53955	-0.77163	No
ENSMUSG00000085151	-3.21923	-3.97312	-3.3532	Arid4a	0	0	0	No
ENSMUSG00000085151	-3.21923	-3.97312	-3.3532	Dnajc13	0	0	0	No
ENSMUSG00000085151	-3.21923	-3.97312	-3.3532	Eif3a	0	-1.06064	-1.56132	No
ENSMUSG00000085151	-3.21923	-3.97312	-3.3532	Numa1	-2.53695	-1.04144	-0.569316	No
ENSMUSG00000085151	-3.21923	-3.97312	-3.3532	Noc2l	-0.66135	0	0	No
ENSMUSG00000085151	-3.21923	-3.97312	-3.3532	Vcl	0.579096	-1.04569	0	No
ENSMUSG00000085151	-3.21923	-3.97312	-3.3532	Sfi1	0	-0.864852	0	No
ENSMUSG00000085151	-3.21923	-3.97312	-3.3532	Ythdc2	0	0.879374	0	No
ENSMUSG00000085151	-3.21923	-3.97312	-3.3532	Pdxdc1	0.792286	0.677408	1.15289	No
ENSMUSG00000085151	-3.21923	-3.97312	-3.3532	Hk2	0	-1.95897	-1.19232	No
ENSMUSG00000085151	-3.21923	-3.97312	-3.3532	Myof	0	0	2.67894	No
ENSMUSG00000085151	-3.21923	-3.97312	-3.3532	Nup88	2.75388	-1.53802	0	No
ENSMUSG00000085151	-3.21923	-3.97312	-3.3532	Ermp1	0	0	0	No
ENSMUSG00000085151	-3.21923	-3.97312	-3.3532	Mdn1	0	-3.93908	0	No
ENSMUSG00000085151	-3.21923	-3.97312	-3.3532	Lrp1	0	0.519478	0	No
ENSMUSG00000085151	-3.21923	-3.97312	-3.3532	Mybpc3	0	0	0.524754	No
ENSMUSG00000085151	-3.21923	-3.97312	-3.3532	Sec24c	-0.961908	0	-0.546205	No
ENSMUSG00000085151	-3.21923	-3.97312	-3.3532	Flna	0	0	0	No
ENSMUSG00000085151	-3.21923	-3.97312	-3.3532	Ccar2	0	0	0	No
ENSMUSG00000085151	-3.21923	-3.97312	-3.3532	Chd8	0	0	0	No
ENSMUSG00000085151	-3.21923	-3.97312	-3.3532	Rreb1	0	0.641286	0	No
ENSMUSG00000085151	-3.21923	-3.97312	-3.3532	Kpnb1	-2.50057	1.04932	1.22637	No
ENSMUSG00000085151	-3.21923	-3.97312	-3.3532	Heatr1	-1.35218	0	0	No
ENSMUSG00000085151	-3.21923	-3.97312	-3.3532	Ino80d	0	0	0	No
ENSMUSG00000085151	-3.21923	-3.97312	-3.3532	Ddx54	-0.68028	0	0	No
ENSMUSG00000085151	-3.21923	-3.97312	-3.3532	Pitrm1	-1.09656	-1.90319	0	No
ENSMUSG00000085151	-3.21923	-3.97312	-3.3532	Zbtb11	0	0.462818	0	No
ENSMUSG00000085151	-3.21923	-3.97312	-3.3532	Trip12	0	1.94684	0	No
ENSMUSG00000085151	-3.21923	-3.97312	-3.3532	Zhx2	0	-1.48149	-1.32889	No
ENSMUSG00000085151	-3.21923	-3.97312	-3.3532	Dnm2	-1.92215	0	0	No
ENSMUSG00000085151	-3.21923	-3.97312	-3.3532	Tbl3	1.51584	0.674303	0	No
ENSMUSG00000085151	-3.21923	-3.97312	-3.3532	Mthfd1l	2.27282	-1.23397	-1.91232	No
ENSMUSG00000085151	-3.21923	-3.97312	-3.3532	Cdk13	0	0	0	No
ENSMUSG00000085151	-3.21923	-3.97312	-3.3532	Ndufs1	-3.80516	-2.75078	0	No
ENSMUSG00000085151	-3.21923	-3.97312	-3.3532	Pecam1	0.610452	1.4472	1.37271	No
ENSMUSG00000085151	-3.21923	-3.97312	-3.3532	Plec	-5.60516	0.627039	0.721628	Yes
ENSMUSG00000085151	-3.21923	-3.97312	-3.3532	Pbrm1	0	0	2.29342	No
ENSMUSG00000085151	-3.21923	-3.97312	-3.3532	Ubtf	-0.846699	1.36875	1.11943	No
ENSMUSG00000085151	-3.21923	-3.97312	-3.3532	Pdcd11	-0.632235	-0.608544	-1.12429	No
ENSMUSG00000085151	-3.21923	-3.97312	-3.3532	Mogs	1.41419	2.20792	1.55031	No
ENSMUSG00000085151	-3.21923	-3.97312	-3.3532	Afg3l2	0	0	0	No
ENSMUSG00000085151	-3.21923	-3.97312	-3.3532	Vps35	0	0	-1.41244	No
ENSMUSG00000085151	-3.21923	-3.97312	-3.3532	Rsf1	-0.360099	2.12062	0	No
ENSMUSG00000085151	-3.21923	-3.97312	-3.3532	Adar	0	0	0	Yes
ENSMUSG00000085151	-3.21923	-3.97312	-3.3532	Tdrd3	-0.537046	1.67419	1.66435	No
ENSMUSG00000085151	-3.21923	-3.97312	-3.3532	Sltm	1.3862	0	-1.50844	No
ENSMUSG00000085151	-3.21923	-3.97312	-3.3532	Zswim8	0	0	0.438761	No
ENSMUSG00000085151	-3.21923	-3.97312	-3.3532	Atad2b	0	0	0	No
ENSMUSG00000085151	-3.21923	-3.97312	-3.3532	Ctr9	0	-3.99427	0	No
ENSMUSG00000085151	-3.21923	-3.97312	-3.3532	Gemin5	0	0	0	No
ENSMUSG00000085151	-3.21923	-3.97312	-3.3532	Naa15	-5.1436	0.957803	0	No
ENSMUSG00000085151	-3.21923	-3.97312	-3.3532	Ftsj3	0	0	0.836551	No
ENSMUSG00000085151	-3.21923	-3.97312	-3.3532	Sf3b2	0	0	-1.58895	No
ENSMUSG00000085151	-3.21923	-3.97312	-3.3532	Bclaf1	0	0	0	No
ENSMUSG00000085151	-3.21923	-3.97312	-3.3532	Cse1l	0	-1.24185	0	No
ENSMUSG00000085151	-3.21923	-3.97312	-3.3532	Spen	-0.856736	-0.946818	-0.921481	No
ENSMUSG00000085151	-3.21923	-3.97312	-3.3532	Tprn	-0.731602	0.92147	0	No
ENSMUSG00000085151	-3.21923	-3.97312	-3.3532	Utp20	0.95131	0	0	No
ENSMUSG00000085151	-3.21923	-3.97312	-3.3532	Nup153	0	0.9054	1.00098	No
ENSMUSG00000085151	-3.21923	-3.97312	-3.3532	Eef2	0	0	0	No
ENSMUSG00000085151	-3.21923	-3.97312	-3.3532	Msh6	-2.13473	-1.3431	-0.636664	No
ENSMUSG00000085151	-3.21923	-3.97312	-3.3532	Aco2	0	0	0	No
ENSMUSG00000085151	-3.21923	-3.97312	-3.3532	Rprd2	0.668104	0.919573	0	No
ENSMUSG00000085151	-3.21923	-3.97312	-3.3532	Cpsf2	0	0	0	No
ENSMUSG00000085151	-3.21923	-3.97312	-3.3532	Atxn2	0	0	0	No
ENSMUSG00000085151	-3.21923	-3.97312	-3.3532	Champ1	0	0	0	No
ENSMUSG00000085151	-3.21923	-3.97312	-3.3532	Tnpo3	-0.794312	-1.84644	-0.929101	No
ENSMUSG00000085151	-3.21923	-3.97312	-3.3532	Fn1	-1.72179	0.440611	0	No
ENSMUSG00000085151	-3.21923	-3.97312	-3.3532	Igf2r	0	0	2.98259	No
ENSMUSG00000085151	-3.21923	-3.97312	-3.3532	Trim24	0	0	-1.7347	No
ENSMUSG00000085151	-3.21923	-3.97312	-3.3532	Dhx57	0	0	0	No
ENSMUSG00000085151	-3.21923	-3.97312	-3.3532	Bag6	0	0	0	No
ENSMUSG00000085151	-3.21923	-3.97312	-3.3532	Hif1a	0	0	-2.05309	Yes
ENSMUSG00000085151	-3.21923	-3.97312	-3.3532	Mars1	-0.650579	-1.46597	-1.07184	No
ENSMUSG00000085151	-3.21923	-3.97312	-3.3532	Atxn2l	0	0	0	No
ENSMUSG00000085151	-3.21923	-3.97312	-3.3532	Ankzf1	0	0	0	No
ENSMUSG00000085151	-3.21923	-3.97312	-3.3532	Wapl	3.07107	0.871418	0.798463	No
ENSMUSG00000085151	-3.21923	-3.97312	-3.3532	Myo5a	1.3978	-0.990608	-0.968192	No
ENSMUSG00000085151	-3.21923	-3.97312	-3.3532	Nemf	0	-1.09599	0	No
ENSMUSG00000085151	-3.21923	-3.97312	-3.3532	Vps52	-1.45012	0	-3.02553	No
ENSMUSG00000085151	-3.21923	-3.97312	-3.3532	Dhx15	0	0	0	Yes
ENSMUSG00000085151	-3.21923	-3.97312	-3.3532	Polrmt	0	0	3.16339	No
ENSMUSG00000085151	-3.21923	-3.97312	-3.3532	Brd2	0	0	0	No
ENSMUSG00000085151	-3.21923	-3.97312	-3.3532	Mideas	0	0	-1.16183	No
ENSMUSG00000085151	-3.21923	-3.97312	-3.3532	Taf4	0.336607	0	0	No
ENSMUSG00000085151	-3.21923	-3.97312	-3.3532	Ctnnb1	0	0	1.48594	No
ENSMUSG00000085151	-3.21923	-3.97312	-3.3532	Gne	-0.416378	-1.11445	-0.573664	No
ENSMUSG00000085151	-3.21923	-3.97312	-3.3532	Scyl1	-1.07206	0.613735	0	No
ENSMUSG00000085151	-3.21923	-3.97312	-3.3532	Orc3	0	-1.20711	0	No
ENSMUSG00000085151	-3.21923	-3.97312	-3.3532	Son	-1.54693	-0.86169	0	No
ENSMUSG00000085151	-3.21923	-3.97312	-3.3532	Ints9	0	-3.78471	-2.94682	No
ENSMUSG00000085151	-3.21923	-3.97312	-3.3532	Ehmt2	0	0.857918	0	Yes
ENSMUSG00000085151	-3.21923	-3.97312	-3.3532	Parp12	-1.83655	-1.64445	0	No
ENSMUSG00000085151	-3.21923	-3.97312	-3.3532	Tars2	0.790361	-2.98809	-1.21229	No
ENSMUSG00000085151	-3.21923	-3.97312	-3.3532	Tmpo	0	0	1.19517	No
ENSMUSG00000085151	-3.21923	-3.97312	-3.3532	Patl1	0	-2.25376	0	No
ENSMUSG00000085151	-3.21923	-3.97312	-3.3532	Prr12	-0.635001	0	0	No
ENSMUSG00000085151	-3.21923	-3.97312	-3.3532	Ep400	0	-1.24402	0	No
ENSMUSG00000085151	-3.21923	-3.97312	-3.3532	Nup85	-1.85814	-1.25675	-0.586496	No
ENSMUSG00000085151	-3.21923	-3.97312	-3.3532	Togaram1	1.18701	-1.87837	-2.7472	No
ENSMUSG00000085151	-3.21923	-3.97312	-3.3532	Abcf1	-1.01857	0	0	No
ENSMUSG00000085151	-3.21923	-3.97312	-3.3532	Myh10	1.08477	-1.72949	-0.666284	No
ENSMUSG00000085151	-3.21923	-3.97312	-3.3532	Ctcf	0	1.1779	0	No
ENSMUSG00000085151	-3.21923	-3.97312	-3.3532	Cherp	1.02573	0	0	No
ENSMUSG00000085151	-3.21923	-3.97312	-3.3532	Ptcd1	0	0	0.430681	No
ENSMUSG00000085151	-3.21923	-3.97312	-3.3532	Nat10	-0.712408	-1.68348	0	No
ENSMUSG00000085151	-3.21923	-3.97312	-3.3532	Mcam	0	0	0.911778	No
ENSMUSG00000085151	-3.21923	-3.97312	-3.3532	Mepce	0.75317	1.5226	1.33715	No
ENSMUSG00000085151	-3.21923	-3.97312	-3.3532	Tmem214	0	0	-1.2228	No
ENSMUSG00000085151	-3.21923	-3.97312	-3.3532	Tcof1	-1.81599	-1.10881	-1.31925	No
ENSMUSG00000085151	-3.21923	-3.97312	-3.3532	Otud4	0	0	-1.244	No
ENSMUSG00000085151	-3.21923	-3.97312	-3.3532	Nomo1	-2.08319	0	0	No
ENSMUSG00000085151	-3.21923	-3.97312	-3.3532	Pygb	-1.11775	-0.704705	-0.842133	No
ENSMUSG00000085151	-3.21923	-3.97312	-3.3532	Ccnt1	0	0	-0.593381	No
ENSMUSG00000085151	-3.21923	-3.97312	-3.3532	Nsun2	0.667425	0	0	No
ENSMUSG00000085151	-3.21923	-3.97312	-3.3532	Fam193a	0	0	0	No
ENSMUSG00000085151	-3.21923	-3.97312	-3.3532	Cpt2	0	0	0	No
ENSMUSG00000085151	-3.21923	-3.97312	-3.3532	Ddx50	0	-1.81456	0	No
ENSMUSG00000085151	-3.21923	-3.97312	-3.3532	Tatdn2	0	0	-0.857069	No
ENSMUSG00000085151	-3.21923	-3.97312	-3.3532	Ythdc1	0	0	-1.08449	No
ENSMUSG00000085151	-3.21923	-3.97312	-3.3532	Ttc3	0	0	-1.29837	No
ENSMUSG00000085151	-3.21923	-3.97312	-3.3532	N4bp2	0.673892	1.44983	1.54713	No
ENSMUSG00000085151	-3.21923	-3.97312	-3.3532	Ubap2l	0	0	-1.74081	No
ENSMUSG00000085151	-3.21923	-3.97312	-3.3532	Arid1a	0	0.88414	0.710271	No
ENSMUSG00000085151	-3.21923	-3.97312	-3.3532	Gigyf1	0	0	0.574399	No
ENSMUSG00000085151	-3.21923	-3.97312	-3.3532	Mki67	-0.900186	-1.77473	-1.39057	No
ENSMUSG00000085151	-3.21923	-3.97312	-3.3532	Mtif2	0	0	1.31016	No
ENSMUSG00000085151	-3.21923	-3.97312	-3.3532	Cnot3	0.849583	0	0	No
ENSMUSG00000085151	-3.21923	-3.97312	-3.3532	Zc3h18	-1.43478	-2.38872	-1.94103	No
ENSMUSG00000085151	-3.21923	-3.97312	-3.3532	Fubp1	0	0	-0.837024	No
ENSMUSG00000085151	-3.21923	-3.97312	-3.3532	Caprin1	0	0	0	No
ENSMUSG00000085151	-3.21923	-3.97312	-3.3532	Lmna	0	1.06298	1.45152	No
ENSMUSG00000085151	-3.21923	-3.97312	-3.3532	Brd7	0	0	0	No
ENSMUSG00000085151	-3.21923	-3.97312	-3.3532	Scaf1	1.44434	0.74576	0.930079	No
ENSMUSG00000085151	-3.21923	-3.97312	-3.3532	Smg7	4.26755	-2.21583	-1.53022	No
ENSMUSG00000085151	-3.21923	-3.97312	-3.3532	Akap8l	0	1.12151	1.3177	No
ENSMUSG00000085151	-3.21923	-3.97312	-3.3532	Hnrnpul1	1.11228	-2.34638	0	No
ENSMUSG00000085151	-3.21923	-3.97312	-3.3532	Rap1gap2	-2.37279	-3.14768	0	No
ENSMUSG00000085151	-3.21923	-3.97312	-3.3532	Gpbp1	0	0	-2.70338	No
ENSMUSG00000085151	-3.21923	-3.97312	-3.3532	Kri1	-5.02429	0.985329	0.61327	No
ENSMUSG00000085151	-3.21923	-3.97312	-3.3532	Gtf2f1	0	0	0	No
ENSMUSG00000085151	-3.21923	-3.97312	-3.3532	Rps19bp1	0	-1.82482	-1.1462	No
ENSMUSG00000085151	-3.21923	-3.97312	-3.3532	Telo2	1.35625	-1.5588	-0.943536	No
ENSMUSG00000085151	-3.21923	-3.97312	-3.3532	Eif3j1	0	0	0	No
ENSMUSG00000085151	-3.21923	-3.97312	-3.3532	Exosc9	0	0	4.45764	No
ENSMUSG00000085151	-3.21923	-3.97312	-3.3532	Nip7	0	0	-4.6828	No
ENSMUSG00000085151	-3.21923	-3.97312	-3.3532	Mthfd2	-2.42304	0	-2.28892	No
ENSMUSG00000085151	-3.21923	-3.97312	-3.3532	Sec61a1	3.95387	-1.63048	-1.58725	No
ENSMUSG00000085151	-3.21923	-3.97312	-3.3532	Pcnp	0	-1.50226	0	No
ENSMUSG00000085151	-3.21923	-3.97312	-3.3532	LRWD1	0	0.591911	0	No
ENSMUSG00000085151	-3.21923	-3.97312	-3.3532	Taf6	-3.87626	0	0.346282	No
ENSMUSG00000085151	-3.21923	-3.97312	-3.3532	Gtpbp1	0	0	0	No
ENSMUSG00000085151	-3.21923	-3.97312	-3.3532	H2ax	0	0	0	No
ENSMUSG00000085151	-3.21923	-3.97312	-3.3532	Sap18	0	0	3.2858	No
ENSMUSG00000085151	-3.21923	-3.97312	-3.3532	Cbx1	0	-1.93792	0	No
ENSMUSG00000085151	-3.21923	-3.97312	-3.3532	Fkbp2	-3.83758	0	0	No
ENSMUSG00000085151	-3.21923	-3.97312	-3.3532	Ptrh2	-0.982681	-1.53372	0	No
ENSMUSG00000085151	-3.21923	-3.97312	-3.3532	Edc3	0	0	0	No
ENSMUSG00000085151	-3.21923	-3.97312	-3.3532	Nudt16l1	0	0	-0.864192	No
ENSMUSG00000085151	-3.21923	-3.97312	-3.3532	Arpc3	0	0	0	No
ENSMUSG00000085151	-3.21923	-3.97312	-3.3532	Pwp1	0	-3.61307	0	No
ENSMUSG00000085151	-3.21923	-3.97312	-3.3532	Ndufa6	0.655369	0	0	No
ENSMUSG00000085151	-3.21923	-3.97312	-3.3532	Rps17	0	0	-1.65858	No
ENSMUSG00000085151	-3.21923	-3.97312	-3.3532	Tmco1	0	0	1.03132	No
ENSMUSG00000085151	-3.21923	-3.97312	-3.3532	Ccdc12	0	0	2.16577	No
ENSMUSG00000085151	-3.21923	-3.97312	-3.3532	Zfp384	0	1.21455	0	No
ENSMUSG00000085151	-3.21923	-3.97312	-3.3532	Rps19	0	0	-1.85957	No
ENSMUSG00000085151	-3.21923	-3.97312	-3.3532	Nova2	0	0	1.86814	No
ENSMUSG00000085151	-3.21923	-3.97312	-3.3532	Gpx4	0	0	0	No
ENSMUSG00000085151	-3.21923	-3.97312	-3.3532	Ndrg4	1.29557	-3.76736	0	No
ENSMUSG00000085151	-3.21923	-3.97312	-3.3532	Erp29	0	-0.477358	0	No
ENSMUSG00000085151	-3.21923	-3.97312	-3.3532	Stau1	0	0	0.659743	No
ENSMUSG00000085151	-3.21923	-3.97312	-3.3532	Exosc1	0	0	0	No
ENSMUSG00000085151	-3.21923	-3.97312	-3.3532	Wdr46	0	0.647911	0	No
ENSMUSG00000085151	-3.21923	-3.97312	-3.3532	Rps14	0	0	-0.970511	No
ENSMUSG00000085151	-3.21923	-3.97312	-3.3532	Ptms	0	0.998254	0	No
ENSMUSG00000085151	-3.21923	-3.97312	-3.3532	Ube2l3	-0.386347	0	0	No
ENSMUSG00000085151	-3.21923	-3.97312	-3.3532	Nme1	0	0	-1.35562	No
ENSMUSG00000085151	-3.21923	-3.97312	-3.3532	Rab6a	0.844251	1.81842	1.84802	No
ENSMUSG00000085151	-3.21923	-3.97312	-3.3532	Ccdc137	0.926745	0	0	No
ENSMUSG00000085151	-3.21923	-3.97312	-3.3532	Tbrg4	-1.78332	-4.32191	-2.59857	No
ENSMUSG00000085151	-3.21923	-3.97312	-3.3532	Polr3h	0	0	0.424085	No
ENSMUSG00000085151	-3.21923	-3.97312	-3.3532	Ube2i	0	0	-1.17835	Yes
ENSMUSG00000085151	-3.21923	-3.97312	-3.3532	Tppp3	-2.49138	0	0	No
ENSMUSG00000085151	-3.21923	-3.97312	-3.3532	Tpt1	0	0	-1.33625	No
ENSMUSG00000085151	-3.21923	-3.97312	-3.3532	Mrps25	0.407975	0	0	No
ENSMUSG00000085151	-3.21923	-3.97312	-3.3532	Usp14	0	-3.56234	0	No
ENSMUSG00000085151	-3.21923	-3.97312	-3.3532	Rbm4b	0	0	0.712176	No
ENSMUSG00000085151	-3.21923	-3.97312	-3.3532	Dnaja1	0	-0.920882	0	No
ENSMUSG00000085151	-3.21923	-3.97312	-3.3532	Naa50	-4.35888	-1.31354	-1.97944	No
ENSMUSG00000085151	-3.21923	-3.97312	-3.3532	Ybx3	0	0	1.07501	No
ENSMUSG00000085151	-3.21923	-3.97312	-3.3532	Hnrnpm	0	0	0	No
ENSMUSG00000085151	-3.21923	-3.97312	-3.3532	Tra2a	0	0	-1.29432	No
ENSMUSG00000085151	-3.21923	-3.97312	-3.3532	H2bc4	0	2.67524	2.9055	No
ENSMUSG00000085151	-3.21923	-3.97312	-3.3532	Rpl18	-1.90173	0.606733	0.547895	No
ENSMUSG00000085151	-3.21923	-3.97312	-3.3532	Ddx51	0	0	0	No
ENSMUSG00000085151	-3.21923	-3.97312	-3.3532	Srp14	0	-3.15428	0	No
ENSMUSG00000085151	-3.21923	-3.97312	-3.3532	Mrps11	1.14637	-2.64516	-2.84767	No
ENSMUSG00000085151	-3.21923	-3.97312	-3.3532	Eif1	0	0	0	No
ENSMUSG00000085151	-3.21923	-3.97312	-3.3532	Capzb	0	0	0	No
ENSMUSG00000085151	-3.21923	-3.97312	-3.3532	Rad18	0	0	-1.1335	No
ENSMUSG00000085151	-3.21923	-3.97312	-3.3532	Trnau1ap	0.894214	1.80368	1.43526	No
ENSMUSG00000085151	-3.21923	-3.97312	-3.3532	Ube2m	0	0.701619	0	No
ENSMUSG00000085151	-3.21923	-3.97312	-3.3532	Atic	0	0	0	No
ENSMUSG00000085151	-3.21923	-3.97312	-3.3532	Nhp2	0	0	-0.918696	No
ENSMUSG00000085151	-3.21923	-3.97312	-3.3532	Ddx49	0	0	0	No
ENSMUSG00000085151	-3.21923	-3.97312	-3.3532	Knop1	-1.76304	0	0	No
ENSMUSG00000085151	-3.21923	-3.97312	-3.3532	Rrp7a	1.42402	0.525129	1.01604	No
ENSMUSG00000085151	-3.21923	-3.97312	-3.3532	Set	0.519301	0.908064	0	No
ENSMUSG00000085151	-3.21923	-3.97312	-3.3532	Hspb1	-0.579492	-2.32282	-1.95882	No
ENSMUSG00000085151	-3.21923	-3.97312	-3.3532	Ppic	-1.02456	-3.75884	-5.76452	No
ENSMUSG00000085151	-3.21923	-3.97312	-3.3532	Ppif	1.98575	-3.3649	-3.61269	No
ENSMUSG00000085151	-3.21923	-3.97312	-3.3532	Rps11	0	1.07838	0	No
ENSMUSG00000085151	-3.21923	-3.97312	-3.3532	Luc7l2	0	0.980829	0	No
ENSMUSG00000085151	-3.21923	-3.97312	-3.3532	Dnajb12	0	0	-1.53112	No
ENSMUSG00000085151	-3.21923	-3.97312	-3.3532	Rps15	0	0	-1.0579	No
ENSMUSG00000085151	-3.21923	-3.97312	-3.3532	Csnk2b	0	0.806607	0	No
ENSMUSG00000085151	-3.21923	-3.97312	-3.3532	Nt5dc2	1.34244	0.73521	0	No
ENSMUSG00000085151	-3.21923	-3.97312	-3.3532	Mrpl21	0	1.24546	0	No
ENSMUSG00000085151	-3.21923	-3.97312	-3.3532	Mrpl13	0	0	1.85169	No
ENSMUSG00000085151	-3.21923	-3.97312	-3.3532	Blvrb	0.604949	0	0	No
ENSMUSG00000085151	-3.21923	-3.97312	-3.3532	Rpl23a	0	-4.18133	0	No
ENSMUSG00000085151	-3.21923	-3.97312	-3.3532	Mrps7	0	0.500043	0	No
ENSMUSG00000085151	-3.21923	-3.97312	-3.3532	Slc3a2	2.26171	0	-0.639728	No
ENSMUSG00000085151	-3.21923	-3.97312	-3.3532	Grn	0	0	-0.83056	Yes
ENSMUSG00000085151	-3.21923	-3.97312	-3.3532	Ppp1ca	-0.960693	0.547512	0.513326	Yes
ENSMUSG00000085151	-3.21923	-3.97312	-3.3532	Crip2	0	0	-3.16696	No
ENSMUSG00000085151	-3.21923	-3.97312	-3.3532	Smndc1	0	0	-1.00928	No
ENSMUSG00000085151	-3.21923	-3.97312	-3.3532	Dmac2	0	0	0	No
ENSMUSG00000085151	-3.21923	-3.97312	-3.3532	Grsf1	0	0	0	No
ENSMUSG00000085151	-3.21923	-3.97312	-3.3532	Swap70	0	0	-2.58759	No
ENSMUSG00000085151	-3.21923	-3.97312	-3.3532	Rrs1	0	0	1.53572	No
ENSMUSG00000085151	-3.21923	-3.97312	-3.3532	Prkaca	0	1.24574	0	No
ENSMUSG00000085151	-3.21923	-3.97312	-3.3532	Ppp2r1b	0	-0.323162	-0.448779	No
ENSMUSG00000085151	-3.21923	-3.97312	-3.3532	Amt	0	0	0	No
ENSMUSG00000085151	-3.21923	-3.97312	-3.3532	Macroh2a1	0	0	-1.02681	No
ENSMUSG00000085151	-3.21923	-3.97312	-3.3532	Lsm2	0	0	2.42919	No
ENSMUSG00000085151	-3.21923	-3.97312	-3.3532	Larp7	0	0	2.98682	No
ENSMUSG00000085151	-3.21923	-3.97312	-3.3532	Cyth2	0	1.48559	0	No
ENSMUSG00000085151	-3.21923	-3.97312	-3.3532	Vim	-0.470621	0	0	No
ENSMUSG00000085151	-3.21923	-3.97312	-3.3532	Usf2	-1.23255	1.09055	0	No
ENSMUSG00000085151	-3.21923	-3.97312	-3.3532	Igf2bp2	0	-2.22466	-1.85616	No
ENSMUSG00000085151	-3.21923	-3.97312	-3.3532	Celf4	0	0	0	No
ENSMUSG00000085151	-3.21923	-3.97312	-3.3532	Rbm7	0	0	-2.02697	No
ENSMUSG00000085151	-3.21923	-3.97312	-3.3532	Elavl3	0	0	1.78088	No
ENSMUSG00000085151	-3.21923	-3.97312	-3.3532	Txnl1	1.46252	-0.729264	0	No
ENSMUSG00000085151	-3.21923	-3.97312	-3.3532	Eif4e	0	0	-0.98722	Yes
ENSMUSG00000085151	-3.21923	-3.97312	-3.3532	Pdap1	0.546318	-0.583603	0	No
ENSMUSG00000085151	-3.21923	-3.97312	-3.3532	Lsm14a	0	0	0	No
ENSMUSG00000085151	-3.21923	-3.97312	-3.3532	Dcaf7	0	0	0	No
ENSMUSG00000085151	-3.21923	-3.97312	-3.3532	Surf2	0	0	0.730637	No
ENSMUSG00000085151	-3.21923	-3.97312	-3.3532	Eif4h	-1.48809	0	0	No
ENSMUSG00000085151	-3.21923	-3.97312	-3.3532	Snw1	-1.56692	1.38823	1.46425	No
ENSMUSG00000085151	-3.21923	-3.97312	-3.3532	Cyc1	0	0.695644	0	No
ENSMUSG00000085151	-3.21923	-3.97312	-3.3532	Hnrnpf	0	0	0	No
ENSMUSG00000085151	-3.21923	-3.97312	-3.3532	Alkbh5	0	0	0	No
ENSMUSG00000085151	-3.21923	-3.97312	-3.3532	Rbfox3	1.9474	1.19756	-0.966243	No
ENSMUSG00000085151	-3.21923	-3.97312	-3.3532	Prpf38a	0	-1.6157	0	No
ENSMUSG00000085151	-3.21923	-3.97312	-3.3532	Cdkn2aipnl	0	-2.94364	0	No
ENSMUSG00000085151	-3.21923	-3.97312	-3.3532	Qki	0	0	-0.870967	No
ENSMUSG00000085151	-3.21923	-3.97312	-3.3532	Idh2	-5.55512	-1.83814	0	No
ENSMUSG00000085151	-3.21923	-3.97312	-3.3532	Ccnl1	0	0	0	No
ENSMUSG00000085151	-3.21923	-3.97312	-3.3532	Polr2e	0	0	-0.800896	No
ENSMUSG00000085151	-3.21923	-3.97312	-3.3532	Tpi1	1.04245	1.43113	0.738864	No
ENSMUSG00000085151	-3.21923	-3.97312	-3.3532	Celf2	0	0	-2.00186	No
ENSMUSG00000085151	-3.21923	-3.97312	-3.3532	Tma16	0.871822	-1.86407	0	No
ENSMUSG00000085151	-3.21923	-3.97312	-3.3532	Gdi2	0	0	-0.849607	No
ENSMUSG00000085151	-3.21923	-3.97312	-3.3532	Ddx5	0	0	-0.754933	No
ENSMUSG00000085151	-3.21923	-3.97312	-3.3532	Mak16	0.693121	0.999743	0.969638	No
ENSMUSG00000085151	-3.21923	-3.97312	-3.3532	Pcgf2	0	0	1.05689	No
ENSMUSG00000085151	-3.21923	-3.97312	-3.3532	Tcea1	4.3365	0	-2.15318	No
ENSMUSG00000085151	-3.21923	-3.97312	-3.3532	Rbm38	0	0	-1.64297	No
ENSMUSG00000085151	-3.21923	-3.97312	-3.3532	Snrpa1	0	0	3.85554	No
ENSMUSG00000085151	-3.21923	-3.97312	-3.3532	Ccdc50	1.81802	0	0	No
ENSMUSG00000085151	-3.21923	-3.97312	-3.3532	Hdac1	0	0	0.696721	Yes
ENSMUSG00000085151	-3.21923	-3.97312	-3.3532	Rpl7l1	0	0.855993	0	No
ENSMUSG00000085151	-3.21923	-3.97312	-3.3532	H4c1	0	0	0	No
ENSMUSG00000085151	-3.21923	-3.97312	-3.3532	Pqbp1	0	0	1.60877	No
ENSMUSG00000085151	-3.21923	-3.97312	-3.3532	Puf60	0	0	-1.12285	No
ENSMUSG00000085151	-3.21923	-3.97312	-3.3532	Isy1	0	0	0	No
ENSMUSG00000085151	-3.21923	-3.97312	-3.3532	Slc25a5	0	0	-3.113	No
ENSMUSG00000085151	-3.21923	-3.97312	-3.3532	Mrpl48	-3.69544	0.497398	0.892679	No
ENSMUSG00000085151	-3.21923	-3.97312	-3.3532	Clic1	0	0	1.9398	No
ENSMUSG00000085151	-3.21923	-3.97312	-3.3532	Rbmxl1	-0.483495	0	0	No
ENSMUSG00000085151	-3.21923	-3.97312	-3.3532	Zcchc17	0	0	-1.6266	No
ENSMUSG00000085151	-3.21923	-3.97312	-3.3532	Prdx4	0	0	2.19174	No
ENSMUSG00000085151	-3.21923	-3.97312	-3.3532	Gpatch4	0	0	1.74398	No
ENSMUSG00000085151	-3.21923	-3.97312	-3.3532	Cltb	0	0	0	No
ENSMUSG00000085151	-3.21923	-3.97312	-3.3532	Aen	-2.02728	0	0	No
ENSMUSG00000085151	-3.21923	-3.97312	-3.3532	Psip1	0	0	0.86801	No
ENSMUSG00000085151	-3.21923	-3.97312	-3.3532	Fkbp3	0	-1.52765	0	No
ENSMUSG00000085151	-3.21923	-3.97312	-3.3532	Tmsb4x	0	0	-1.3517	No
ENSMUSG00000085151	-3.21923	-3.97312	-3.3532	Prr3	0	0	-0.693555	No
ENSMUSG00000085151	-3.21923	-3.97312	-3.3532	Snip1	0	-3.567	0	No
ENSMUSG00000085151	-3.21923	-3.97312	-3.3532	Igf2bp3	0	-1.17524	0	No
ENSMUSG00000085151	-3.21923	-3.97312	-3.3532	Ino80b	1.19196	1.61499	2.07653	No
ENSMUSG00000085151	-3.21923	-3.97312	-3.3532	Mt1	0	0	-1.46467	No
ENSMUSG00000085151	-3.21923	-3.97312	-3.3532	Rnps1	0	-3.58731	0	No
ENSMUSG00000085151	-3.21923	-3.97312	-3.3532	Ywhaq	0	0	-2.52669	No
ENSMUSG00000085151	-3.21923	-3.97312	-3.3532	Cnot2	0	0	-1.84049	No
ENSMUSG00000085151	-3.21923	-3.97312	-3.3532	Dkc1	0	0	0	No
ENSMUSG00000085151	-3.21923	-3.97312	-3.3532	Spout1	0	0	-0.542841	No
ENSMUSG00000085151	-3.21923	-3.97312	-3.3532	Dnajc1	1.01576	0	0.675915	No
ENSMUSG00000085151	-3.21923	-3.97312	-3.3532	Hmgxb4	0	-3.14471	-2.46377	No
ENSMUSG00000085151	-3.21923	-3.97312	-3.3532	Wdr83	-2.49612	-0.916703	-1.23985	No
ENSMUSG00000085151	-3.21923	-3.97312	-3.3532	Rpl36a	-3.55403	-2.50417	0	No
ENSMUSG00000085151	-3.21923	-3.97312	-3.3532	Phb2	0.508615	0	0	No
ENSMUSG00000085151	-3.21923	-3.97312	-3.3532	Smarcd2	0	0	1.1843	No
ENSMUSG00000085151	-3.21923	-3.97312	-3.3532	Smarcd1	0	1.15282	0	No
ENSMUSG00000085151	-3.21923	-3.97312	-3.3532	Polr1e	0	-1.83827	-1.50697	No
ENSMUSG00000085151	-3.21923	-3.97312	-3.3532	Hnrnpd	0	0	1.32866	No
ENSMUSG00000085151	-3.21923	-3.97312	-3.3532	Spats2	0.644488	0	0	No
ENSMUSG00000085151	-3.21923	-3.97312	-3.3532	Dap3	0	0	0	No
ENSMUSG00000085151	-3.21923	-3.97312	-3.3532	Rps6	-2.14473	0	0	No
ENSMUSG00000085151	-3.21923	-3.97312	-3.3532	Tor1aip1	0	0	0.712189	No
ENSMUSG00000085151	-3.21923	-3.97312	-3.3532	Chmp4b	0	0	0	No
ENSMUSG00000085151	-3.21923	-3.97312	-3.3532	Ptbp1	0	0	-2.04456	No
ENSMUSG00000085151	-3.21923	-3.97312	-3.3532	Tuba1c	0	0	1.33497	No
ENSMUSG00000085151	-3.21923	-3.97312	-3.3532	Ilf2	0	-0.828727	0	No
ENSMUSG00000085151	-3.21923	-3.97312	-3.3532	Acads	0	0	0	No
ENSMUSG00000085151	-3.21923	-3.97312	-3.3532	Mex3c	-1.61634	1.91773	0	No
ENSMUSG00000085151	-3.21923	-3.97312	-3.3532	Pcbp4	0	0	-1.77014	No
ENSMUSG00000085151	-3.21923	-3.97312	-3.3532	Apex1	0	0	0	No
ENSMUSG00000085151	-3.21923	-3.97312	-3.3532	Ythdf2	-0.720379	0	0	No
ENSMUSG00000085151	-3.21923	-3.97312	-3.3532	Glyr1	0	0	-1.10381	No
ENSMUSG00000085151	-3.21923	-3.97312	-3.3532	Habp4	0	0	1.48746	No
ENSMUSG00000085151	-3.21923	-3.97312	-3.3532	Rbms2	-1.48786	-2.03229	-1.10969	No
ENSMUSG00000085151	-3.21923	-3.97312	-3.3532	Exosc4	-2.3153	0	0	No
ENSMUSG00000085151	-3.21923	-3.97312	-3.3532	Mpg	1.25221	-1.10001	-0.86513	No
ENSMUSG00000085151	-3.21923	-3.97312	-3.3532	Men1	-0.920267	1.521	0.715504	No
ENSMUSG00000085151	-3.21923	-3.97312	-3.3532	Zswim1	0.84464	-2.48192	-1.40697	No
ENSMUSG00000085151	-3.21923	-3.97312	-3.3532	Zbtb7a	-1.1211	0.690594	0	No
ENSMUSG00000085151	-3.21923	-3.97312	-3.3532	Ehd1	0.961291	0	0	No
ENSMUSG00000085151	-3.21923	-3.97312	-3.3532	Ctif	0	0	0	No
ENSMUSG00000085151	-3.21923	-3.97312	-3.3532	Mcat	-2.19156	1.14595	1.95916	No
ENSMUSG00000085151	-3.21923	-3.97312	-3.3532	Nsun5	0	0.44717	0	No
ENSMUSG00000085151	-3.21923	-3.97312	-3.3532	Hnrnph3	0	0	-1.98782	No
ENSMUSG00000085151	-3.21923	-3.97312	-3.3532	Acta2	0	0	0	No
ENSMUSG00000085151	-3.21923	-3.97312	-3.3532	Tmx2	0	0	1.45288	No
ENSMUSG00000085151	-3.21923	-3.97312	-3.3532	Lrrc59	0	0	2.46048	No
ENSMUSG00000085151	-3.21923	-3.97312	-3.3532	Trmt2a	0	-0.648288	0.616607	No
ENSMUSG00000085151	-3.21923	-3.97312	-3.3532	Chtop	0	0.905455	0	No
ENSMUSG00000085151	-3.21923	-3.97312	-3.3532	Septin11	1.77527	-1.87602	-0.845287	No
ENSMUSG00000085151	-3.21923	-3.97312	-3.3532	Sinhcaf	0	0	-1.32971	No
ENSMUSG00000085151	-3.21923	-3.97312	-3.3532	Gps1	-0.548351	0.775759	0	No
ENSMUSG00000085151	-3.21923	-3.97312	-3.3532	Mettl16	0	-2.37119	0	No
ENSMUSG00000085151	-3.21923	-3.97312	-3.3532	Rprd1b	-3.08116	-0.520737	0	No
ENSMUSG00000085151	-3.21923	-3.97312	-3.3532	Vdac2	-1.26142	-1.95761	0	No
ENSMUSG00000085151	-3.21923	-3.97312	-3.3532	Maz	-1.03608	-1.07304	-1.09043	No
ENSMUSG00000085151	-3.21923	-3.97312	-3.3532	Apobec3	0	0	-1.35967	No
ENSMUSG00000085151	-3.21923	-3.97312	-3.3532	Ddx39a	0	0	-0.850582	No
ENSMUSG00000085151	-3.21923	-3.97312	-3.3532	Bysl	0	0	0	No
ENSMUSG00000085151	-3.21923	-3.97312	-3.3532	Srsf1	0	0.711112	0	No
ENSMUSG00000085151	-3.21923	-3.97312	-3.3532	Acaa1a	0	0	0	No
ENSMUSG00000085151	-3.21923	-3.97312	-3.3532	Zc3h10	0	2.04492	0	No
ENSMUSG00000085151	-3.21923	-3.97312	-3.3532	Ddx39b	0	-0.958978	-1.34112	No
ENSMUSG00000085151	-3.21923	-3.97312	-3.3532	Cxxc5	0	0	0	No
ENSMUSG00000085151	-3.21923	-3.97312	-3.3532	Sf3a2	1.3773	0.559576	0	No
ENSMUSG00000085464	-3.47362	-3.48444	-3.7086	Grk5	0	1.60572	0	No
ENSMUSG00000085464	-3.47362	-3.48444	-3.7086	Usp35	-1.24117	-1.45431	-1.17204	No
ENSMUSG00000085464	-3.47362	-3.48444	-3.7086	Fgd3	-0.83659	0	0	No
ENSMUSG00000085464	-3.47362	-3.48444	-3.7086	Sntb2	0	0	-1.55917	No
ENSMUSG00000085464	-3.47362	-3.48444	-3.7086	Cfap46	0	0	0	No
ENSMUSG00000085464	-3.47362	-3.48444	-3.7086	Rpgrip1	0	0	0.464356	No
ENSMUSG00000085464	-3.47362	-3.48444	-3.7086	Arid1b	0	0	0	No
ENSMUSG00000085464	-3.47362	-3.48444	-3.7086	Rtl1	0	0	-4.62092	No
ENSMUSG00000085464	-3.47362	-3.48444	-3.7086	Ppp1r9b	0.925201	-0.546614	-1.04399	No
ENSMUSG00000085464	-3.47362	-3.48444	-3.7086	Suz12	-3.74666	0	-2.53203	No
ENSMUSG00000085464	-3.47362	-3.48444	-3.7086	Zmynd8	0	1.80479	1.72232	No
ENSMUSG00000085464	-3.47362	-3.48444	-3.7086	Dhx30	-1.27377	0	0	No
ENSMUSG00000085464	-3.47362	-3.48444	-3.7086	Odf2	0	0	1.46118	No
ENSMUSG00000085464	-3.47362	-3.48444	-3.7086	Ctnna1	0	0	0	No
ENSMUSG00000085464	-3.47362	-3.48444	-3.7086	Upf1	0	1.47711	0	No
ENSMUSG00000085464	-3.47362	-3.48444	-3.7086	Plcb3	0.748896	0.695058	0.701152	No
ENSMUSG00000085464	-3.47362	-3.48444	-3.7086	Snrnp200	0	-2.20811	0	No
ENSMUSG00000085464	-3.47362	-3.48444	-3.7086	Map1b	0	0	0	No
ENSMUSG00000085464	-3.47362	-3.48444	-3.7086	Lonp1	0	0	-0.597412	No
ENSMUSG00000085464	-3.47362	-3.48444	-3.7086	Mov10	0	0	1.71772	No
ENSMUSG00000085464	-3.47362	-3.48444	-3.7086	Tpr	0	0	-0.831275	No
ENSMUSG00000085464	-3.47362	-3.48444	-3.7086	Smg6	0.441992	2.03137	0	No
ENSMUSG00000085464	-3.47362	-3.48444	-3.7086	Ranbp2	0	0	-1.26008	No
ENSMUSG00000085464	-3.47362	-3.48444	-3.7086	Matr3	0	0	-1.68297	No
ENSMUSG00000085464	-3.47362	-3.48444	-3.7086	Kansl3	0	-3.60104	-4.23086	No
ENSMUSG00000085464	-3.47362	-3.48444	-3.7086	Fkbp15	0	0	0	No
ENSMUSG00000085464	-3.47362	-3.48444	-3.7086	Leng8	0.929697	1.51646	0.780113	No
ENSMUSG00000085464	-3.47362	-3.48444	-3.7086	Ap2a1	0	0	0	No
ENSMUSG00000085464	-3.47362	-3.48444	-3.7086	Arid4a	0	0	0	No
ENSMUSG00000085464	-3.47362	-3.48444	-3.7086	Usp42	2.7502	-1.53955	-0.77163	No
ENSMUSG00000085464	-3.47362	-3.48444	-3.7086	Dnajc13	0	0	0	No
ENSMUSG00000085464	-3.47362	-3.48444	-3.7086	Hectd1	0	0	-1.15193	No
ENSMUSG00000085464	-3.47362	-3.48444	-3.7086	Eif3a	0	-1.06064	-1.56132	No
ENSMUSG00000085464	-3.47362	-3.48444	-3.7086	Vcl	0.579096	-1.04569	0	No
ENSMUSG00000085464	-3.47362	-3.48444	-3.7086	Numa1	-2.53695	-1.04144	-0.569316	No
ENSMUSG00000085464	-3.47362	-3.48444	-3.7086	Noc2l	-0.66135	0	0	No
ENSMUSG00000085464	-3.47362	-3.48444	-3.7086	Pdxdc1	0.792286	0.677408	1.15289	No
ENSMUSG00000085464	-3.47362	-3.48444	-3.7086	Sfi1	0	-0.864852	0	No
ENSMUSG00000085464	-3.47362	-3.48444	-3.7086	Myof	0	0	2.67894	No
ENSMUSG00000085464	-3.47362	-3.48444	-3.7086	Hk2	0	-1.95897	-1.19232	No
ENSMUSG00000085464	-3.47362	-3.48444	-3.7086	Ythdc2	0	0.879374	0	No
ENSMUSG00000085464	-3.47362	-3.48444	-3.7086	Nup88	2.75388	-1.53802	0	No
ENSMUSG00000085464	-3.47362	-3.48444	-3.7086	Mdn1	0	-3.93908	0	No
ENSMUSG00000085464	-3.47362	-3.48444	-3.7086	Ermp1	0	0	0	No
ENSMUSG00000085464	-3.47362	-3.48444	-3.7086	Mybpc3	0	0	0.524754	No
ENSMUSG00000085464	-3.47362	-3.48444	-3.7086	Flna	0	0	0	No
ENSMUSG00000085464	-3.47362	-3.48444	-3.7086	Lrp1	0	0.519478	0	No
ENSMUSG00000085464	-3.47362	-3.48444	-3.7086	Rreb1	0	0.641286	0	No
ENSMUSG00000085464	-3.47362	-3.48444	-3.7086	Ino80d	0	0	0	No
ENSMUSG00000085464	-3.47362	-3.48444	-3.7086	Sec24c	-0.961908	0	-0.546205	No
ENSMUSG00000085464	-3.47362	-3.48444	-3.7086	Chd8	0	0	0	No
ENSMUSG00000085464	-3.47362	-3.48444	-3.7086	Kpnb1	-2.50057	1.04932	1.22637	No
ENSMUSG00000085464	-3.47362	-3.48444	-3.7086	Heatr1	-1.35218	0	0	No
ENSMUSG00000085464	-3.47362	-3.48444	-3.7086	Ddx54	-0.68028	0	0	No
ENSMUSG00000085464	-3.47362	-3.48444	-3.7086	Ccar2	0	0	0	No
ENSMUSG00000085464	-3.47362	-3.48444	-3.7086	Pitrm1	-1.09656	-1.90319	0	No
ENSMUSG00000085464	-3.47362	-3.48444	-3.7086	Zbtb11	0	0.462818	0	No
ENSMUSG00000085464	-3.47362	-3.48444	-3.7086	Dnm2	-1.92215	0	0	No
ENSMUSG00000085464	-3.47362	-3.48444	-3.7086	Trip12	0	1.94684	0	No
ENSMUSG00000085464	-3.47362	-3.48444	-3.7086	Zhx2	0	-1.48149	-1.32889	No
ENSMUSG00000085464	-3.47362	-3.48444	-3.7086	Ndufs1	-3.80516	-2.75078	0	No
ENSMUSG00000085464	-3.47362	-3.48444	-3.7086	Mthfd1l	2.27282	-1.23397	-1.91232	No
ENSMUSG00000085464	-3.47362	-3.48444	-3.7086	Tbl3	1.51584	0.674303	0	No
ENSMUSG00000085464	-3.47362	-3.48444	-3.7086	Cdk13	0	0	0	No
ENSMUSG00000085464	-3.47362	-3.48444	-3.7086	Mogs	1.41419	2.20792	1.55031	No
ENSMUSG00000085464	-3.47362	-3.48444	-3.7086	Pecam1	0.610452	1.4472	1.37271	No
ENSMUSG00000085464	-3.47362	-3.48444	-3.7086	Ubtf	-0.846699	1.36875	1.11943	No
ENSMUSG00000085464	-3.47362	-3.48444	-3.7086	Pdcd11	-0.632235	-0.608544	-1.12429	No
ENSMUSG00000085464	-3.47362	-3.48444	-3.7086	Plec	-5.60516	0.627039	0.721628	Yes
ENSMUSG00000085464	-3.47362	-3.48444	-3.7086	Afg3l2	0	0	0	No
ENSMUSG00000085464	-3.47362	-3.48444	-3.7086	Pbrm1	0	0	2.29342	No
ENSMUSG00000085464	-3.47362	-3.48444	-3.7086	Zswim8	0	0	0.438761	No
ENSMUSG00000085464	-3.47362	-3.48444	-3.7086	Rsf1	-0.360099	2.12062	0	No
ENSMUSG00000085464	-3.47362	-3.48444	-3.7086	Vps35	0	0	-1.41244	No
ENSMUSG00000085464	-3.47362	-3.48444	-3.7086	Adar	0	0	0	Yes
ENSMUSG00000085464	-3.47362	-3.48444	-3.7086	Tdrd3	-0.537046	1.67419	1.66435	No
ENSMUSG00000085464	-3.47362	-3.48444	-3.7086	Ctr9	0	-3.99427	0	No
ENSMUSG00000085464	-3.47362	-3.48444	-3.7086	Sltm	1.3862	0	-1.50844	No
ENSMUSG00000085464	-3.47362	-3.48444	-3.7086	Atad2b	0	0	0	No
ENSMUSG00000085464	-3.47362	-3.48444	-3.7086	Gemin5	0	0	0	No
ENSMUSG00000085464	-3.47362	-3.48444	-3.7086	Ftsj3	0	0	0.836551	No
ENSMUSG00000085464	-3.47362	-3.48444	-3.7086	Sf3b2	0	0	-1.58895	No
ENSMUSG00000085464	-3.47362	-3.48444	-3.7086	Naa15	-5.1436	0.957803	0	No
ENSMUSG00000085464	-3.47362	-3.48444	-3.7086	Spen	-0.856736	-0.946818	-0.921481	No
ENSMUSG00000085464	-3.47362	-3.48444	-3.7086	Bclaf1	0	0	0	No
ENSMUSG00000085464	-3.47362	-3.48444	-3.7086	Tprn	-0.731602	0.92147	0	No
ENSMUSG00000085464	-3.47362	-3.48444	-3.7086	Cse1l	0	-1.24185	0	No
ENSMUSG00000085464	-3.47362	-3.48444	-3.7086	Utp20	0.95131	0	0	No
ENSMUSG00000085464	-3.47362	-3.48444	-3.7086	Aco2	0	0	0	No
ENSMUSG00000085464	-3.47362	-3.48444	-3.7086	Eef2	0	0	0	No
ENSMUSG00000085464	-3.47362	-3.48444	-3.7086	Atxn2	0	0	0	No
ENSMUSG00000085464	-3.47362	-3.48444	-3.7086	Nup153	0	0.9054	1.00098	No
ENSMUSG00000085464	-3.47362	-3.48444	-3.7086	Msh6	-2.13473	-1.3431	-0.636664	No
ENSMUSG00000085464	-3.47362	-3.48444	-3.7086	Trim24	0	0	-1.7347	No
ENSMUSG00000085464	-3.47362	-3.48444	-3.7086	Rprd2	0.668104	0.919573	0	No
ENSMUSG00000085464	-3.47362	-3.48444	-3.7086	Cpsf2	0	0	0	No
ENSMUSG00000085464	-3.47362	-3.48444	-3.7086	Igf2r	0	0	2.98259	No
ENSMUSG00000085464	-3.47362	-3.48444	-3.7086	Fn1	-1.72179	0.440611	0	No
ENSMUSG00000085464	-3.47362	-3.48444	-3.7086	Tnpo3	-0.794312	-1.84644	-0.929101	No
ENSMUSG00000085464	-3.47362	-3.48444	-3.7086	Bag6	0	0	0	No
ENSMUSG00000085464	-3.47362	-3.48444	-3.7086	Champ1	0	0	0	No
ENSMUSG00000085464	-3.47362	-3.48444	-3.7086	Hif1a	0	0	-2.05309	Yes
ENSMUSG00000085464	-3.47362	-3.48444	-3.7086	Dhx57	0	0	0	No
ENSMUSG00000085464	-3.47362	-3.48444	-3.7086	Ankzf1	0	0	0	No
ENSMUSG00000085464	-3.47362	-3.48444	-3.7086	Atxn2l	0	0	0	No
ENSMUSG00000085464	-3.47362	-3.48444	-3.7086	Mars1	-0.650579	-1.46597	-1.07184	No
ENSMUSG00000085464	-3.47362	-3.48444	-3.7086	Wapl	3.07107	0.871418	0.798463	No
ENSMUSG00000085464	-3.47362	-3.48444	-3.7086	Nemf	0	-1.09599	0	No
ENSMUSG00000085464	-3.47362	-3.48444	-3.7086	Myo5a	1.3978	-0.990608	-0.968192	No
ENSMUSG00000085464	-3.47362	-3.48444	-3.7086	Dhx15	0	0	0	Yes
ENSMUSG00000085464	-3.47362	-3.48444	-3.7086	Brd2	0	0	0	No
ENSMUSG00000085464	-3.47362	-3.48444	-3.7086	Vps52	-1.45012	0	-3.02553	No
ENSMUSG00000085464	-3.47362	-3.48444	-3.7086	Mideas	0	0	-1.16183	No
ENSMUSG00000085464	-3.47362	-3.48444	-3.7086	Taf4	0.336607	0	0	No
ENSMUSG00000085464	-3.47362	-3.48444	-3.7086	Polrmt	0	0	3.16339	No
ENSMUSG00000085464	-3.47362	-3.48444	-3.7086	Scyl1	-1.07206	0.613735	0	No
ENSMUSG00000085464	-3.47362	-3.48444	-3.7086	Ehmt2	0	0.857918	0	Yes
ENSMUSG00000085464	-3.47362	-3.48444	-3.7086	Gne	-0.416378	-1.11445	-0.573664	No
ENSMUSG00000085464	-3.47362	-3.48444	-3.7086	Ctnnb1	0	0	1.48594	No
ENSMUSG00000085464	-3.47362	-3.48444	-3.7086	Ints9	0	-3.78471	-2.94682	No
ENSMUSG00000085464	-3.47362	-3.48444	-3.7086	Orc3	0	-1.20711	0	No
ENSMUSG00000085464	-3.47362	-3.48444	-3.7086	Son	-1.54693	-0.86169	0	No
ENSMUSG00000085464	-3.47362	-3.48444	-3.7086	Parp12	-1.83655	-1.64445	0	No
ENSMUSG00000085464	-3.47362	-3.48444	-3.7086	Tars2	0.790361	-2.98809	-1.21229	No
ENSMUSG00000085464	-3.47362	-3.48444	-3.7086	Prr12	-0.635001	0	0	No
ENSMUSG00000085464	-3.47362	-3.48444	-3.7086	Patl1	0	-2.25376	0	No
ENSMUSG00000085464	-3.47362	-3.48444	-3.7086	Ep400	0	-1.24402	0	No
ENSMUSG00000085464	-3.47362	-3.48444	-3.7086	Tmpo	0	0	1.19517	No
ENSMUSG00000085464	-3.47362	-3.48444	-3.7086	Nup85	-1.85814	-1.25675	-0.586496	No
ENSMUSG00000085464	-3.47362	-3.48444	-3.7086	Cherp	1.02573	0	0	No
ENSMUSG00000085464	-3.47362	-3.48444	-3.7086	Togaram1	1.18701	-1.87837	-2.7472	No
ENSMUSG00000085464	-3.47362	-3.48444	-3.7086	Myh10	1.08477	-1.72949	-0.666284	No
ENSMUSG00000085464	-3.47362	-3.48444	-3.7086	Abcf1	-1.01857	0	0	No
ENSMUSG00000085464	-3.47362	-3.48444	-3.7086	Ptcd1	0	0	0.430681	No
ENSMUSG00000085464	-3.47362	-3.48444	-3.7086	Ctcf	0	1.1779	0	No
ENSMUSG00000085464	-3.47362	-3.48444	-3.7086	Nat10	-0.712408	-1.68348	0	No
ENSMUSG00000085464	-3.47362	-3.48444	-3.7086	Mcam	0	0	0.911778	No
ENSMUSG00000085464	-3.47362	-3.48444	-3.7086	Tmem214	0	0	-1.2228	No
ENSMUSG00000085464	-3.47362	-3.48444	-3.7086	Mepce	0.75317	1.5226	1.33715	No
ENSMUSG00000085464	-3.47362	-3.48444	-3.7086	Tcof1	-1.81599	-1.10881	-1.31925	No
ENSMUSG00000085464	-3.47362	-3.48444	-3.7086	Otud4	0	0	-1.244	No
ENSMUSG00000085464	-3.47362	-3.48444	-3.7086	Nomo1	-2.08319	0	0	No
ENSMUSG00000085464	-3.47362	-3.48444	-3.7086	Pygb	-1.11775	-0.704705	-0.842133	No
ENSMUSG00000085464	-3.47362	-3.48444	-3.7086	Nsun2	0.667425	0	0	No
ENSMUSG00000085464	-3.47362	-3.48444	-3.7086	Fam193a	0	0	0	No
ENSMUSG00000085464	-3.47362	-3.48444	-3.7086	Ddx50	0	-1.81456	0	No
ENSMUSG00000085464	-3.47362	-3.48444	-3.7086	Ccnt1	0	0	-0.593381	No
ENSMUSG00000085464	-3.47362	-3.48444	-3.7086	Cpt2	0	0	0	No
ENSMUSG00000085464	-3.47362	-3.48444	-3.7086	Arid1a	0	0.88414	0.710271	No
ENSMUSG00000085464	-3.47362	-3.48444	-3.7086	Ythdc1	0	0	-1.08449	No
ENSMUSG00000085464	-3.47362	-3.48444	-3.7086	Ttc3	0	0	-1.29837	No
ENSMUSG00000085464	-3.47362	-3.48444	-3.7086	Ubap2l	0	0	-1.74081	No
ENSMUSG00000085464	-3.47362	-3.48444	-3.7086	Gigyf1	0	0	0.574399	No
ENSMUSG00000085464	-3.47362	-3.48444	-3.7086	N4bp2	0.673892	1.44983	1.54713	No
ENSMUSG00000085464	-3.47362	-3.48444	-3.7086	Rps19bp1	0	-1.82482	-1.1462	No
ENSMUSG00000085464	-3.47362	-3.48444	-3.7086	Tatdn2	0	0	-0.857069	No
ENSMUSG00000085464	-3.47362	-3.48444	-3.7086	Mtif2	0	0	1.31016	No
ENSMUSG00000085464	-3.47362	-3.48444	-3.7086	Mki67	-0.900186	-1.77473	-1.39057	No
ENSMUSG00000085464	-3.47362	-3.48444	-3.7086	Zc3h18	-1.43478	-2.38872	-1.94103	No
ENSMUSG00000085464	-3.47362	-3.48444	-3.7086	Eif3j1	0	0	0	No
ENSMUSG00000085464	-3.47362	-3.48444	-3.7086	Cnot3	0.849583	0	0	No
ENSMUSG00000085464	-3.47362	-3.48444	-3.7086	Lmna	0	1.06298	1.45152	No
ENSMUSG00000085464	-3.47362	-3.48444	-3.7086	Fubp1	0	0	-0.837024	No
ENSMUSG00000085464	-3.47362	-3.48444	-3.7086	Caprin1	0	0	0	No
ENSMUSG00000085464	-3.47362	-3.48444	-3.7086	Mthfd2	-2.42304	0	-2.28892	No
ENSMUSG00000085464	-3.47362	-3.48444	-3.7086	Brd7	0	0	0	No
ENSMUSG00000085464	-3.47362	-3.48444	-3.7086	Nip7	0	0	-4.6828	No
ENSMUSG00000085464	-3.47362	-3.48444	-3.7086	Scaf1	1.44434	0.74576	0.930079	No
ENSMUSG00000085464	-3.47362	-3.48444	-3.7086	Nudt16l1	0	0	-0.864192	No
ENSMUSG00000085464	-3.47362	-3.48444	-3.7086	Smg7	4.26755	-2.21583	-1.53022	No
ENSMUSG00000085464	-3.47362	-3.48444	-3.7086	Pcnp	0	-1.50226	0	No
ENSMUSG00000085464	-3.47362	-3.48444	-3.7086	H2ax	0	0	0	No
ENSMUSG00000085464	-3.47362	-3.48444	-3.7086	Akap8l	0	1.12151	1.3177	No
ENSMUSG00000085464	-3.47362	-3.48444	-3.7086	Sap18	0	0	3.2858	No
ENSMUSG00000085464	-3.47362	-3.48444	-3.7086	Fkbp2	-3.83758	0	0	No
ENSMUSG00000085464	-3.47362	-3.48444	-3.7086	Rap1gap2	-2.37279	-3.14768	0	No
ENSMUSG00000085464	-3.47362	-3.48444	-3.7086	Ptrh2	-0.982681	-1.53372	0	No
ENSMUSG00000085464	-3.47362	-3.48444	-3.7086	Ndufa6	0.655369	0	0	No
ENSMUSG00000085464	-3.47362	-3.48444	-3.7086	Gpx4	0	0	0	No
ENSMUSG00000085464	-3.47362	-3.48444	-3.7086	Arpc3	0	0	0	No
ENSMUSG00000085464	-3.47362	-3.48444	-3.7086	Erp29	0	-0.477358	0	No
ENSMUSG00000085464	-3.47362	-3.48444	-3.7086	Cbx1	0	-1.93792	0	No
ENSMUSG00000085464	-3.47362	-3.48444	-3.7086	Rps17	0	0	-1.65858	No
ENSMUSG00000085464	-3.47362	-3.48444	-3.7086	Hnrnpul1	1.11228	-2.34638	0	No
ENSMUSG00000085464	-3.47362	-3.48444	-3.7086	Ndrg4	1.29557	-3.76736	0	No
ENSMUSG00000085464	-3.47362	-3.48444	-3.7086	Ccdc137	0.926745	0	0	No
ENSMUSG00000085464	-3.47362	-3.48444	-3.7086	Exosc1	0	0	0	No
ENSMUSG00000085464	-3.47362	-3.48444	-3.7086	Ccdc12	0	0	2.16577	No
ENSMUSG00000085464	-3.47362	-3.48444	-3.7086	Tmco1	0	0	1.03132	No
ENSMUSG00000085464	-3.47362	-3.48444	-3.7086	Gpbp1	0	0	-2.70338	No
ENSMUSG00000085464	-3.47362	-3.48444	-3.7086	Rab6a	0.844251	1.81842	1.84802	No
ENSMUSG00000085464	-3.47362	-3.48444	-3.7086	Kri1	-5.02429	0.985329	0.61327	No
ENSMUSG00000085464	-3.47362	-3.48444	-3.7086	Rps14	0	0	-0.970511	No
ENSMUSG00000085464	-3.47362	-3.48444	-3.7086	Tra2a	0	0	-1.29432	No
ENSMUSG00000085464	-3.47362	-3.48444	-3.7086	Polr3h	0	0	0.424085	No
ENSMUSG00000085464	-3.47362	-3.48444	-3.7086	Ptms	0	0.998254	0	No
ENSMUSG00000085464	-3.47362	-3.48444	-3.7086	Rps19	0	0	-1.85957	No
ENSMUSG00000085464	-3.47362	-3.48444	-3.7086	Ube2l3	-0.386347	0	0	No
ENSMUSG00000085464	-3.47362	-3.48444	-3.7086	Nme1	0	0	-1.35562	No
ENSMUSG00000085464	-3.47362	-3.48444	-3.7086	Rrp7a	1.42402	0.525129	1.01604	No
ENSMUSG00000085464	-3.47362	-3.48444	-3.7086	Srp14	0	-3.15428	0	No
ENSMUSG00000085464	-3.47362	-3.48444	-3.7086	Ube2i	0	0	-1.17835	Yes
ENSMUSG00000085464	-3.47362	-3.48444	-3.7086	Tppp3	-2.49138	0	0	No
ENSMUSG00000085464	-3.47362	-3.48444	-3.7086	Capzb	0	0	0	No
ENSMUSG00000085464	-3.47362	-3.48444	-3.7086	Gtf2f1	0	0	0	No
ENSMUSG00000085464	-3.47362	-3.48444	-3.7086	Mrps11	1.14637	-2.64516	-2.84767	No
ENSMUSG00000085464	-3.47362	-3.48444	-3.7086	Rpl18	-1.90173	0.606733	0.547895	No
ENSMUSG00000085464	-3.47362	-3.48444	-3.7086	Tpt1	0	0	-1.33625	No
ENSMUSG00000085464	-3.47362	-3.48444	-3.7086	Set	0.519301	0.908064	0	No
ENSMUSG00000085464	-3.47362	-3.48444	-3.7086	Mrps25	0.407975	0	0	No
ENSMUSG00000085464	-3.47362	-3.48444	-3.7086	Trnau1ap	0.894214	1.80368	1.43526	No
ENSMUSG00000085464	-3.47362	-3.48444	-3.7086	H2bc4	0	2.67524	2.9055	No
ENSMUSG00000085464	-3.47362	-3.48444	-3.7086	Eif1	0	0	0	No
ENSMUSG00000085464	-3.47362	-3.48444	-3.7086	Ppif	1.98575	-3.3649	-3.61269	No
ENSMUSG00000085464	-3.47362	-3.48444	-3.7086	Naa50	-4.35888	-1.31354	-1.97944	No
ENSMUSG00000085464	-3.47362	-3.48444	-3.7086	Rbm4b	0	0	0.712176	No
ENSMUSG00000085464	-3.47362	-3.48444	-3.7086	Hspb1	-0.579492	-2.32282	-1.95882	No
ENSMUSG00000085464	-3.47362	-3.48444	-3.7086	Telo2	1.35625	-1.5588	-0.943536	No
ENSMUSG00000085464	-3.47362	-3.48444	-3.7086	Ppic	-1.02456	-3.75884	-5.76452	No
ENSMUSG00000085464	-3.47362	-3.48444	-3.7086	Atic	0	0	0	No
ENSMUSG00000085464	-3.47362	-3.48444	-3.7086	Mrps7	0	0.500043	0	No
ENSMUSG00000085464	-3.47362	-3.48444	-3.7086	Mrpl21	0	1.24546	0	No
ENSMUSG00000085464	-3.47362	-3.48444	-3.7086	Csnk2b	0	0.806607	0	No
ENSMUSG00000085464	-3.47362	-3.48444	-3.7086	Exosc9	0	0	4.45764	No
ENSMUSG00000085464	-3.47362	-3.48444	-3.7086	Ube2m	0	0.701619	0	No
ENSMUSG00000085464	-3.47362	-3.48444	-3.7086	Luc7l2	0	0.980829	0	No
ENSMUSG00000085464	-3.47362	-3.48444	-3.7086	Taf6	-3.87626	0	0.346282	No
ENSMUSG00000085464	-3.47362	-3.48444	-3.7086	Nhp2	0	0	-0.918696	No
ENSMUSG00000085464	-3.47362	-3.48444	-3.7086	Blvrb	0.604949	0	0	No
ENSMUSG00000085464	-3.47362	-3.48444	-3.7086	Rps11	0	1.07838	0	No
ENSMUSG00000085464	-3.47362	-3.48444	-3.7086	Smndc1	0	0	-1.00928	No
ENSMUSG00000085464	-3.47362	-3.48444	-3.7086	Gtpbp1	0	0	0	No
ENSMUSG00000085464	-3.47362	-3.48444	-3.7086	Dmac2	0	0	0	No
ENSMUSG00000085464	-3.47362	-3.48444	-3.7086	Rps15	0	0	-1.0579	No
ENSMUSG00000085464	-3.47362	-3.48444	-3.7086	Ybx3	0	0	1.07501	No
ENSMUSG00000085464	-3.47362	-3.48444	-3.7086	Dnaja1	0	-0.920882	0	No
ENSMUSG00000085464	-3.47362	-3.48444	-3.7086	Sec61a1	3.95387	-1.63048	-1.58725	No
ENSMUSG00000085464	-3.47362	-3.48444	-3.7086	Ppp1ca	-0.960693	0.547512	0.513326	Yes
ENSMUSG00000085464	-3.47362	-3.48444	-3.7086	LRWD1	0	0.591911	0	No
ENSMUSG00000085464	-3.47362	-3.48444	-3.7086	Eif4h	-1.48809	0	0	No
ENSMUSG00000085464	-3.47362	-3.48444	-3.7086	Pwp1	0	-3.61307	0	No
ENSMUSG00000085464	-3.47362	-3.48444	-3.7086	Crip2	0	0	-3.16696	No
ENSMUSG00000085464	-3.47362	-3.48444	-3.7086	Surf2	0	0	0.730637	No
ENSMUSG00000085464	-3.47362	-3.48444	-3.7086	Mak16	0.693121	0.999743	0.969638	No
ENSMUSG00000085464	-3.47362	-3.48444	-3.7086	Txnl1	1.46252	-0.729264	0	No
ENSMUSG00000085464	-3.47362	-3.48444	-3.7086	Rpl23a	0	-4.18133	0	No
ENSMUSG00000085464	-3.47362	-3.48444	-3.7086	Grn	0	0	-0.83056	Yes
ENSMUSG00000085464	-3.47362	-3.48444	-3.7086	Edc3	0	0	0	No
ENSMUSG00000085464	-3.47362	-3.48444	-3.7086	Zfp384	0	1.21455	0	No
ENSMUSG00000085464	-3.47362	-3.48444	-3.7086	Nt5dc2	1.34244	0.73521	0	No
ENSMUSG00000085464	-3.47362	-3.48444	-3.7086	Rbm7	0	0	-2.02697	No
ENSMUSG00000085464	-3.47362	-3.48444	-3.7086	Slc3a2	2.26171	0	-0.639728	No
ENSMUSG00000085464	-3.47362	-3.48444	-3.7086	Mrpl13	0	0	1.85169	No
ENSMUSG00000085464	-3.47362	-3.48444	-3.7086	Lsm2	0	0	2.42919	No
ENSMUSG00000085464	-3.47362	-3.48444	-3.7086	Tbrg4	-1.78332	-4.32191	-2.59857	No
ENSMUSG00000085464	-3.47362	-3.48444	-3.7086	Dnajb12	0	0	-1.53112	No
ENSMUSG00000085464	-3.47362	-3.48444	-3.7086	Tpi1	1.04245	1.43113	0.738864	No
ENSMUSG00000085464	-3.47362	-3.48444	-3.7086	Stau1	0	0	0.659743	No
ENSMUSG00000085464	-3.47362	-3.48444	-3.7086	Macroh2a1	0	0	-1.02681	No
ENSMUSG00000085464	-3.47362	-3.48444	-3.7086	Nova2	0	0	1.86814	No
ENSMUSG00000085464	-3.47362	-3.48444	-3.7086	Tcea1	4.3365	0	-2.15318	No
ENSMUSG00000085464	-3.47362	-3.48444	-3.7086	Amt	0	0	0	No
ENSMUSG00000085464	-3.47362	-3.48444	-3.7086	Larp7	0	0	2.98682	No
ENSMUSG00000085464	-3.47362	-3.48444	-3.7086	Eif4e	0	0	-0.98722	Yes
ENSMUSG00000085464	-3.47362	-3.48444	-3.7086	Prpf38a	0	-1.6157	0	No
ENSMUSG00000085464	-3.47362	-3.48444	-3.7086	Swap70	0	0	-2.58759	No
ENSMUSG00000085464	-3.47362	-3.48444	-3.7086	Ddx51	0	0	0	No
ENSMUSG00000085464	-3.47362	-3.48444	-3.7086	Polr2e	0	0	-0.800896	No
ENSMUSG00000085464	-3.47362	-3.48444	-3.7086	Wdr46	0	0.647911	0	No
ENSMUSG00000085464	-3.47362	-3.48444	-3.7086	Usp14	0	-3.56234	0	No
ENSMUSG00000085464	-3.47362	-3.48444	-3.7086	Hnrnpm	0	0	0	No
ENSMUSG00000085464	-3.47362	-3.48444	-3.7086	Ccdc50	1.81802	0	0	No
ENSMUSG00000085464	-3.47362	-3.48444	-3.7086	Idh2	-5.55512	-1.83814	0	No
ENSMUSG00000085464	-3.47362	-3.48444	-3.7086	Igf2bp2	0	-2.22466	-1.85616	No
ENSMUSG00000085464	-3.47362	-3.48444	-3.7086	Knop1	-1.76304	0	0	No
ENSMUSG00000085464	-3.47362	-3.48444	-3.7086	Tma16	0.871822	-1.86407	0	No
ENSMUSG00000085464	-3.47362	-3.48444	-3.7086	Cdkn2aipnl	0	-2.94364	0	No
ENSMUSG00000085464	-3.47362	-3.48444	-3.7086	Rbm38	0	0	-1.64297	No
ENSMUSG00000085464	-3.47362	-3.48444	-3.7086	Snw1	-1.56692	1.38823	1.46425	No
ENSMUSG00000085464	-3.47362	-3.48444	-3.7086	Hnrnpf	0	0	0	No
ENSMUSG00000085464	-3.47362	-3.48444	-3.7086	Elavl3	0	0	1.78088	No
ENSMUSG00000085464	-3.47362	-3.48444	-3.7086	Rrs1	0	0	1.53572	No
ENSMUSG00000085464	-3.47362	-3.48444	-3.7086	Dcaf7	0	0	0	No
ENSMUSG00000085464	-3.47362	-3.48444	-3.7086	Rpl7l1	0	0.855993	0	No
ENSMUSG00000085464	-3.47362	-3.48444	-3.7086	Qki	0	0	-0.870967	No
ENSMUSG00000085464	-3.47362	-3.48444	-3.7086	Clic1	0	0	1.9398	No
ENSMUSG00000085464	-3.47362	-3.48444	-3.7086	Snrpa1	0	0	3.85554	No
ENSMUSG00000085464	-3.47362	-3.48444	-3.7086	Pcgf2	0	0	1.05689	No
ENSMUSG00000085464	-3.47362	-3.48444	-3.7086	Isy1	0	0	0	No
ENSMUSG00000085464	-3.47362	-3.48444	-3.7086	Zcchc17	0	0	-1.6266	No
ENSMUSG00000085464	-3.47362	-3.48444	-3.7086	Cyth2	0	1.48559	0	No
ENSMUSG00000085464	-3.47362	-3.48444	-3.7086	Gdi2	0	0	-0.849607	No
ENSMUSG00000085464	-3.47362	-3.48444	-3.7086	Rad18	0	0	-1.1335	No
ENSMUSG00000085464	-3.47362	-3.48444	-3.7086	Prkaca	0	1.24574	0	No
ENSMUSG00000085464	-3.47362	-3.48444	-3.7086	Celf4	0	0	0	No
ENSMUSG00000085464	-3.47362	-3.48444	-3.7086	Slc25a5	0	0	-3.113	No
ENSMUSG00000085464	-3.47362	-3.48444	-3.7086	Usf2	-1.23255	1.09055	0	No
ENSMUSG00000085464	-3.47362	-3.48444	-3.7086	Pqbp1	0	0	1.60877	No
ENSMUSG00000085464	-3.47362	-3.48444	-3.7086	Ddx5	0	0	-0.754933	No
ENSMUSG00000085464	-3.47362	-3.48444	-3.7086	Mrpl48	-3.69544	0.497398	0.892679	No
ENSMUSG00000085464	-3.47362	-3.48444	-3.7086	Ddx49	0	0	0	No
ENSMUSG00000085464	-3.47362	-3.48444	-3.7086	Prdx4	0	0	2.19174	No
ENSMUSG00000085464	-3.47362	-3.48444	-3.7086	H4c1	0	0	0	No
ENSMUSG00000085464	-3.47362	-3.48444	-3.7086	Phb2	0.508615	0	0	No
ENSMUSG00000085464	-3.47362	-3.48444	-3.7086	Rbfox3	1.9474	1.19756	-0.966243	No
ENSMUSG00000085464	-3.47362	-3.48444	-3.7086	Alkbh5	0	0	0	No
ENSMUSG00000085464	-3.47362	-3.48444	-3.7086	Lsm14a	0	0	0	No
ENSMUSG00000085464	-3.47362	-3.48444	-3.7086	Pdap1	0.546318	-0.583603	0	No
ENSMUSG00000085464	-3.47362	-3.48444	-3.7086	Cltb	0	0	0	No
ENSMUSG00000085464	-3.47362	-3.48444	-3.7086	Ywhaq	0	0	-2.52669	No
ENSMUSG00000085464	-3.47362	-3.48444	-3.7086	Ppp2r1b	0	-0.323162	-0.448779	No
ENSMUSG00000085464	-3.47362	-3.48444	-3.7086	Puf60	0	0	-1.12285	No
ENSMUSG00000085464	-3.47362	-3.48444	-3.7086	Fkbp3	0	-1.52765	0	No
ENSMUSG00000085464	-3.47362	-3.48444	-3.7086	Ccnl1	0	0	0	No
ENSMUSG00000085464	-3.47362	-3.48444	-3.7086	Cnot2	0	0	-1.84049	No
ENSMUSG00000085464	-3.47362	-3.48444	-3.7086	Rnps1	0	-3.58731	0	No
ENSMUSG00000085464	-3.47362	-3.48444	-3.7086	Grsf1	0	0	0	No
ENSMUSG00000085464	-3.47362	-3.48444	-3.7086	Dkc1	0	0	0	No
ENSMUSG00000085464	-3.47362	-3.48444	-3.7086	Mt1	0	0	-1.46467	No
ENSMUSG00000085464	-3.47362	-3.48444	-3.7086	Spats2	0.644488	0	0	No
ENSMUSG00000085464	-3.47362	-3.48444	-3.7086	Gpatch4	0	0	1.74398	No
ENSMUSG00000085464	-3.47362	-3.48444	-3.7086	Aen	-2.02728	0	0	No
ENSMUSG00000085464	-3.47362	-3.48444	-3.7086	Ino80b	1.19196	1.61499	2.07653	No
ENSMUSG00000085464	-3.47362	-3.48444	-3.7086	Cyc1	0	0.695644	0	No
ENSMUSG00000085464	-3.47362	-3.48444	-3.7086	Tuba1c	0	0	1.33497	No
ENSMUSG00000085464	-3.47362	-3.48444	-3.7086	Psip1	0	0	0.86801	No
ENSMUSG00000085464	-3.47362	-3.48444	-3.7086	Rpl36a	-3.55403	-2.50417	0	No
ENSMUSG00000085464	-3.47362	-3.48444	-3.7086	Rbmxl1	-0.483495	0	0	No
ENSMUSG00000085464	-3.47362	-3.48444	-3.7086	Igf2bp3	0	-1.17524	0	No
ENSMUSG00000085464	-3.47362	-3.48444	-3.7086	Dnajc1	1.01576	0	0.675915	No
ENSMUSG00000085464	-3.47362	-3.48444	-3.7086	Hdac1	0	0	0.696721	Yes
ENSMUSG00000085464	-3.47362	-3.48444	-3.7086	Smarcd2	0	0	1.1843	No
ENSMUSG00000085464	-3.47362	-3.48444	-3.7086	Vim	-0.470621	0	0	No
ENSMUSG00000085464	-3.47362	-3.48444	-3.7086	Exosc4	-2.3153	0	0	No
ENSMUSG00000085464	-3.47362	-3.48444	-3.7086	Chmp4b	0	0	0	No
ENSMUSG00000085464	-3.47362	-3.48444	-3.7086	Hmgxb4	0	-3.14471	-2.46377	No
ENSMUSG00000085464	-3.47362	-3.48444	-3.7086	Polr1e	0	-1.83827	-1.50697	No
ENSMUSG00000085464	-3.47362	-3.48444	-3.7086	Hnrnpd	0	0	1.32866	No
ENSMUSG00000085464	-3.47362	-3.48444	-3.7086	Tmx2	0	0	1.45288	No
ENSMUSG00000085464	-3.47362	-3.48444	-3.7086	Snip1	0	-3.567	0	No
ENSMUSG00000085464	-3.47362	-3.48444	-3.7086	Ythdf2	-0.720379	0	0	No
ENSMUSG00000085464	-3.47362	-3.48444	-3.7086	Tor1aip1	0	0	0.712189	No
ENSMUSG00000085464	-3.47362	-3.48444	-3.7086	Celf2	0	0	-2.00186	No
ENSMUSG00000085464	-3.47362	-3.48444	-3.7086	Mex3c	-1.61634	1.91773	0	No
ENSMUSG00000085464	-3.47362	-3.48444	-3.7086	Tmsb4x	0	0	-1.3517	No
ENSMUSG00000085464	-3.47362	-3.48444	-3.7086	Glyr1	0	0	-1.10381	No
ENSMUSG00000085464	-3.47362	-3.48444	-3.7086	Wdr83	-2.49612	-0.916703	-1.23985	No
ENSMUSG00000085464	-3.47362	-3.48444	-3.7086	Prr3	0	0	-0.693555	No
ENSMUSG00000085464	-3.47362	-3.48444	-3.7086	Ehd1	0.961291	0	0	No
ENSMUSG00000085464	-3.47362	-3.48444	-3.7086	Men1	-0.920267	1.521	0.715504	No
ENSMUSG00000085464	-3.47362	-3.48444	-3.7086	Zswim1	0.84464	-2.48192	-1.40697	No
ENSMUSG00000085464	-3.47362	-3.48444	-3.7086	Spout1	0	0	-0.542841	No
ENSMUSG00000085464	-3.47362	-3.48444	-3.7086	Acads	0	0	0	No
ENSMUSG00000085464	-3.47362	-3.48444	-3.7086	Dap3	0	0	0	No
ENSMUSG00000085464	-3.47362	-3.48444	-3.7086	Pcbp4	0	0	-1.77014	No
ENSMUSG00000085464	-3.47362	-3.48444	-3.7086	Ilf2	0	-0.828727	0	No
ENSMUSG00000085464	-3.47362	-3.48444	-3.7086	Ctif	0	0	0	No
ENSMUSG00000085464	-3.47362	-3.48444	-3.7086	Chtop	0	0.905455	0	No
ENSMUSG00000085464	-3.47362	-3.48444	-3.7086	Habp4	0	0	1.48746	No
ENSMUSG00000085464	-3.47362	-3.48444	-3.7086	Mettl16	0	-2.37119	0	No
ENSMUSG00000085464	-3.47362	-3.48444	-3.7086	Zbtb7a	-1.1211	0.690594	0	No
ENSMUSG00000085464	-3.47362	-3.48444	-3.7086	Hnrnph3	0	0	-1.98782	No
ENSMUSG00000085464	-3.47362	-3.48444	-3.7086	Apex1	0	0	0	No
ENSMUSG00000085464	-3.47362	-3.48444	-3.7086	Acta2	0	0	0	No
ENSMUSG00000085464	-3.47362	-3.48444	-3.7086	Vdac2	-1.26142	-1.95761	0	No
ENSMUSG00000085464	-3.47362	-3.48444	-3.7086	Mpg	1.25221	-1.10001	-0.86513	No
ENSMUSG00000085464	-3.47362	-3.48444	-3.7086	Gps1	-0.548351	0.775759	0	No
ENSMUSG00000085464	-3.47362	-3.48444	-3.7086	Smarcd1	0	1.15282	0	No
ENSMUSG00000085464	-3.47362	-3.48444	-3.7086	Ptbp1	0	0	-2.04456	No
ENSMUSG00000085464	-3.47362	-3.48444	-3.7086	Mcat	-2.19156	1.14595	1.95916	No
ENSMUSG00000085464	-3.47362	-3.48444	-3.7086	Nsun5	0	0.44717	0	No
ENSMUSG00000085464	-3.47362	-3.48444	-3.7086	Septin11	1.77527	-1.87602	-0.845287	No
ENSMUSG00000085464	-3.47362	-3.48444	-3.7086	Sinhcaf	0	0	-1.32971	No
ENSMUSG00000085464	-3.47362	-3.48444	-3.7086	Rbms2	-1.48786	-2.03229	-1.10969	No
ENSMUSG00000085464	-3.47362	-3.48444	-3.7086	Lrrc59	0	0	2.46048	No
ENSMUSG00000085464	-3.47362	-3.48444	-3.7086	Rps6	-2.14473	0	0	No
ENSMUSG00000085464	-3.47362	-3.48444	-3.7086	Trmt2a	0	-0.648288	0.616607	No
ENSMUSG00000085464	-3.47362	-3.48444	-3.7086	Rprd1b	-3.08116	-0.520737	0	No
ENSMUSG00000085464	-3.47362	-3.48444	-3.7086	Ddx39a	0	0	-0.850582	No
ENSMUSG00000085464	-3.47362	-3.48444	-3.7086	Maz	-1.03608	-1.07304	-1.09043	No
ENSMUSG00000085464	-3.47362	-3.48444	-3.7086	Apobec3	0	0	-1.35967	No
ENSMUSG00000085464	-3.47362	-3.48444	-3.7086	Bysl	0	0	0	No
ENSMUSG00000085464	-3.47362	-3.48444	-3.7086	Srsf1	0	0.711112	0	No
ENSMUSG00000085464	-3.47362	-3.48444	-3.7086	Zc3h10	0	2.04492	0	No
ENSMUSG00000085464	-3.47362	-3.48444	-3.7086	Acaa1a	0	0	0	No
ENSMUSG00000085464	-3.47362	-3.48444	-3.7086	Ddx39b	0	-0.958978	-1.34112	No
ENSMUSG00000085464	-3.47362	-3.48444	-3.7086	Sf3a2	1.3773	0.559576	0	No
ENSMUSG00000085464	-3.47362	-3.48444	-3.7086	Cxxc5	0	0	0	No
ENSMUSG00000090024	-2.28039	-2.12853	-4.01076	Notch4	0.736175	2.07048	1.67758	No
ENSMUSG00000090024	-2.28039	-2.12853	-4.01076	Paqr4	0	0	2.73756	No
ENSMUSG00000090024	-2.28039	-2.12853	-4.01076	Nat10	-0.712408	-1.68348	0	No
ENSMUSG00000090024	-2.28039	-2.12853	-4.01076	Usp50	0	0	0.684956	No
ENSMUSG00000090024	-2.28039	-2.12853	-4.01076	Cnppd1	0	0	0	No
ENSMUSG00000090024	-2.28039	-2.12853	-4.01076	Polr2l	-1.03927	1.53234	1.33027	No
ENSMUSG00000090024	-2.28039	-2.12853	-4.01076	Prrx2	-2.69433	-2.78855	-2.63117	No
ENSMUSG00000090024	-2.28039	-2.12853	-4.01076	4932438H23Rik	0	0	0	No
ENSMUSG00000090024	-2.28039	-2.12853	-4.01076	Prr12	-0.635001	0	0	No
ENSMUSG00000090024	-2.28039	-2.12853	-4.01076	Nat8l	0	0	-2.2811	No
ENSMUSG00000090024	-2.28039	-2.12853	-4.01076	Cacna1c	0	0	0	No
ENSMUSG00000090024	-2.28039	-2.12853	-4.01076	Tmem253	-1.36932	0.862001	0.885161	No
ENSMUSG00000090024	-2.28039	-2.12853	-4.01076	BC024978	0	0	0	No
ENSMUSG00000090024	-2.28039	-2.12853	-4.01076	Suz12	-3.74666	0	-2.53203	No
ENSMUSG00000090024	-2.28039	-2.12853	-4.01076	Ppp1r9b	0.925201	-0.546614	-1.04399	No
ENSMUSG00000090024	-2.28039	-2.12853	-4.01076	Zmynd8	0	1.80479	1.72232	No
ENSMUSG00000090024	-2.28039	-2.12853	-4.01076	Dhx30	-1.27377	0	0	No
ENSMUSG00000090024	-2.28039	-2.12853	-4.01076	Odf2	0	0	1.46118	No
ENSMUSG00000090024	-2.28039	-2.12853	-4.01076	Plcb3	0.748896	0.695058	0.701152	No
ENSMUSG00000090024	-2.28039	-2.12853	-4.01076	Upf1	0	1.47711	0	No
ENSMUSG00000090024	-2.28039	-2.12853	-4.01076	Ctnna1	0	0	0	No
ENSMUSG00000090024	-2.28039	-2.12853	-4.01076	Snrnp200	0	-2.20811	0	No
ENSMUSG00000090024	-2.28039	-2.12853	-4.01076	Map1b	0	0	0	No
ENSMUSG00000090024	-2.28039	-2.12853	-4.01076	Lonp1	0	0	-0.597412	No
ENSMUSG00000090024	-2.28039	-2.12853	-4.01076	Tpr	0	0	-0.831275	No
ENSMUSG00000090024	-2.28039	-2.12853	-4.01076	Mov10	0	0	1.71772	No
ENSMUSG00000090024	-2.28039	-2.12853	-4.01076	Ranbp2	0	0	-1.26008	No
ENSMUSG00000090024	-2.28039	-2.12853	-4.01076	Smg6	0.441992	2.03137	0	No
ENSMUSG00000090024	-2.28039	-2.12853	-4.01076	Fkbp15	0	0	0	No
ENSMUSG00000090024	-2.28039	-2.12853	-4.01076	Matr3	0	0	-1.68297	No
ENSMUSG00000090024	-2.28039	-2.12853	-4.01076	Kansl3	0	-3.60104	-4.23086	No
ENSMUSG00000090024	-2.28039	-2.12853	-4.01076	Dnajc13	0	0	0	No
ENSMUSG00000090024	-2.28039	-2.12853	-4.01076	Leng8	0.929697	1.51646	0.780113	No
ENSMUSG00000090024	-2.28039	-2.12853	-4.01076	Ap2a1	0	0	0	No
ENSMUSG00000090024	-2.28039	-2.12853	-4.01076	Hectd1	0	0	-1.15193	No
ENSMUSG00000090024	-2.28039	-2.12853	-4.01076	Arid4a	0	0	0	No
ENSMUSG00000090024	-2.28039	-2.12853	-4.01076	Usp42	2.7502	-1.53955	-0.77163	No
ENSMUSG00000090024	-2.28039	-2.12853	-4.01076	Ythdc2	0	0.879374	0	No
ENSMUSG00000090024	-2.28039	-2.12853	-4.01076	Vcl	0.579096	-1.04569	0	No
ENSMUSG00000090024	-2.28039	-2.12853	-4.01076	Sfi1	0	-0.864852	0	No
ENSMUSG00000090024	-2.28039	-2.12853	-4.01076	Mdn1	0	-3.93908	0	No
ENSMUSG00000090024	-2.28039	-2.12853	-4.01076	Ermp1	0	0	0	No
ENSMUSG00000090024	-2.28039	-2.12853	-4.01076	Lrp1	0	0.519478	0	No
ENSMUSG00000090024	-2.28039	-2.12853	-4.01076	Numa1	-2.53695	-1.04144	-0.569316	No
ENSMUSG00000090024	-2.28039	-2.12853	-4.01076	Eif3a	0	-1.06064	-1.56132	No
ENSMUSG00000090024	-2.28039	-2.12853	-4.01076	Pdxdc1	0.792286	0.677408	1.15289	No
ENSMUSG00000090024	-2.28039	-2.12853	-4.01076	Myof	0	0	2.67894	No
ENSMUSG00000090024	-2.28039	-2.12853	-4.01076	Heatr1	-1.35218	0	0	No
ENSMUSG00000090024	-2.28039	-2.12853	-4.01076	Sec24c	-0.961908	0	-0.546205	No
ENSMUSG00000090024	-2.28039	-2.12853	-4.01076	Noc2l	-0.66135	0	0	No
ENSMUSG00000090024	-2.28039	-2.12853	-4.01076	Hk2	0	-1.95897	-1.19232	No
ENSMUSG00000090024	-2.28039	-2.12853	-4.01076	Pitrm1	-1.09656	-1.90319	0	No
ENSMUSG00000090024	-2.28039	-2.12853	-4.01076	Kpnb1	-2.50057	1.04932	1.22637	No
ENSMUSG00000090024	-2.28039	-2.12853	-4.01076	Nup88	2.75388	-1.53802	0	No
ENSMUSG00000090024	-2.28039	-2.12853	-4.01076	Ddx54	-0.68028	0	0	No
ENSMUSG00000090024	-2.28039	-2.12853	-4.01076	Flna	0	0	0	No
ENSMUSG00000090024	-2.28039	-2.12853	-4.01076	Zbtb11	0	0.462818	0	No
ENSMUSG00000090024	-2.28039	-2.12853	-4.01076	Mybpc3	0	0	0.524754	No
ENSMUSG00000090024	-2.28039	-2.12853	-4.01076	Ino80d	0	0	0	No
ENSMUSG00000090024	-2.28039	-2.12853	-4.01076	Afg3l2	0	0	0	No
ENSMUSG00000090024	-2.28039	-2.12853	-4.01076	Chd8	0	0	0	No
ENSMUSG00000090024	-2.28039	-2.12853	-4.01076	Dnm2	-1.92215	0	0	No
ENSMUSG00000090024	-2.28039	-2.12853	-4.01076	Zhx2	0	-1.48149	-1.32889	No
ENSMUSG00000090024	-2.28039	-2.12853	-4.01076	Mthfd1l	2.27282	-1.23397	-1.91232	No
ENSMUSG00000090024	-2.28039	-2.12853	-4.01076	Rreb1	0	0.641286	0	No
ENSMUSG00000090024	-2.28039	-2.12853	-4.01076	Ccar2	0	0	0	No
ENSMUSG00000090024	-2.28039	-2.12853	-4.01076	Trip12	0	1.94684	0	No
ENSMUSG00000090024	-2.28039	-2.12853	-4.01076	Tbl3	1.51584	0.674303	0	No
ENSMUSG00000090024	-2.28039	-2.12853	-4.01076	Ubtf	-0.846699	1.36875	1.11943	No
ENSMUSG00000090024	-2.28039	-2.12853	-4.01076	Pbrm1	0	0	2.29342	No
ENSMUSG00000090024	-2.28039	-2.12853	-4.01076	Adar	0	0	0	Yes
ENSMUSG00000090024	-2.28039	-2.12853	-4.01076	Pecam1	0.610452	1.4472	1.37271	No
ENSMUSG00000090024	-2.28039	-2.12853	-4.01076	Pdcd11	-0.632235	-0.608544	-1.12429	No
ENSMUSG00000090024	-2.28039	-2.12853	-4.01076	Ndufs1	-3.80516	-2.75078	0	No
ENSMUSG00000090024	-2.28039	-2.12853	-4.01076	Gemin5	0	0	0	No
ENSMUSG00000090024	-2.28039	-2.12853	-4.01076	Atad2b	0	0	0	No
ENSMUSG00000090024	-2.28039	-2.12853	-4.01076	Cdk13	0	0	0	No
ENSMUSG00000090024	-2.28039	-2.12853	-4.01076	Rsf1	-0.360099	2.12062	0	No
ENSMUSG00000090024	-2.28039	-2.12853	-4.01076	Tdrd3	-0.537046	1.67419	1.66435	No
ENSMUSG00000090024	-2.28039	-2.12853	-4.01076	Mogs	1.41419	2.20792	1.55031	No
ENSMUSG00000090024	-2.28039	-2.12853	-4.01076	Plec	-5.60516	0.627039	0.721628	Yes
ENSMUSG00000090024	-2.28039	-2.12853	-4.01076	Vps35	0	0	-1.41244	No
ENSMUSG00000090024	-2.28039	-2.12853	-4.01076	Sltm	1.3862	0	-1.50844	No
ENSMUSG00000090024	-2.28039	-2.12853	-4.01076	Zswim8	0	0	0.438761	No
ENSMUSG00000090024	-2.28039	-2.12853	-4.01076	Ftsj3	0	0	0.836551	No
ENSMUSG00000090024	-2.28039	-2.12853	-4.01076	Ctr9	0	-3.99427	0	No
ENSMUSG00000090024	-2.28039	-2.12853	-4.01076	Sf3b2	0	0	-1.58895	No
ENSMUSG00000090024	-2.28039	-2.12853	-4.01076	Atxn2	0	0	0	No
ENSMUSG00000090024	-2.28039	-2.12853	-4.01076	Nup153	0	0.9054	1.00098	No
ENSMUSG00000090024	-2.28039	-2.12853	-4.01076	Naa15	-5.1436	0.957803	0	No
ENSMUSG00000090024	-2.28039	-2.12853	-4.01076	Bag6	0	0	0	No
ENSMUSG00000090024	-2.28039	-2.12853	-4.01076	Msh6	-2.13473	-1.3431	-0.636664	No
ENSMUSG00000090024	-2.28039	-2.12853	-4.01076	Bclaf1	0	0	0	No
ENSMUSG00000090024	-2.28039	-2.12853	-4.01076	Tnpo3	-0.794312	-1.84644	-0.929101	No
ENSMUSG00000090024	-2.28039	-2.12853	-4.01076	Cse1l	0	-1.24185	0	No
ENSMUSG00000090024	-2.28039	-2.12853	-4.01076	Spen	-0.856736	-0.946818	-0.921481	No
ENSMUSG00000090024	-2.28039	-2.12853	-4.01076	Utp20	0.95131	0	0	No
ENSMUSG00000090024	-2.28039	-2.12853	-4.01076	Rprd2	0.668104	0.919573	0	No
ENSMUSG00000090024	-2.28039	-2.12853	-4.01076	Tprn	-0.731602	0.92147	0	No
ENSMUSG00000090024	-2.28039	-2.12853	-4.01076	Aco2	0	0	0	No
ENSMUSG00000090024	-2.28039	-2.12853	-4.01076	Cpsf2	0	0	0	No
ENSMUSG00000090024	-2.28039	-2.12853	-4.01076	Fn1	-1.72179	0.440611	0	No
ENSMUSG00000090024	-2.28039	-2.12853	-4.01076	Champ1	0	0	0	No
ENSMUSG00000090024	-2.28039	-2.12853	-4.01076	Mars1	-0.650579	-1.46597	-1.07184	No
ENSMUSG00000090024	-2.28039	-2.12853	-4.01076	Dhx57	0	0	0	No
ENSMUSG00000090024	-2.28039	-2.12853	-4.01076	Eef2	0	0	0	No
ENSMUSG00000090024	-2.28039	-2.12853	-4.01076	Trim24	0	0	-1.7347	No
ENSMUSG00000090024	-2.28039	-2.12853	-4.01076	Igf2r	0	0	2.98259	No
ENSMUSG00000090024	-2.28039	-2.12853	-4.01076	Atxn2l	0	0	0	No
ENSMUSG00000090024	-2.28039	-2.12853	-4.01076	Hif1a	0	0	-2.05309	Yes
ENSMUSG00000090024	-2.28039	-2.12853	-4.01076	Brd2	0	0	0	No
ENSMUSG00000090024	-2.28039	-2.12853	-4.01076	Myo5a	1.3978	-0.990608	-0.968192	No
ENSMUSG00000090024	-2.28039	-2.12853	-4.01076	Ankzf1	0	0	0	No
ENSMUSG00000090024	-2.28039	-2.12853	-4.01076	Mideas	0	0	-1.16183	No
ENSMUSG00000090024	-2.28039	-2.12853	-4.01076	Wapl	3.07107	0.871418	0.798463	No
ENSMUSG00000090024	-2.28039	-2.12853	-4.01076	Nemf	0	-1.09599	0	No
ENSMUSG00000090024	-2.28039	-2.12853	-4.01076	Polrmt	0	0	3.16339	No
ENSMUSG00000090024	-2.28039	-2.12853	-4.01076	Dhx15	0	0	0	Yes
ENSMUSG00000090024	-2.28039	-2.12853	-4.01076	Vps52	-1.45012	0	-3.02553	No
ENSMUSG00000090024	-2.28039	-2.12853	-4.01076	Taf4	0.336607	0	0	No
ENSMUSG00000090024	-2.28039	-2.12853	-4.01076	Scyl1	-1.07206	0.613735	0	No
ENSMUSG00000090024	-2.28039	-2.12853	-4.01076	Gne	-0.416378	-1.11445	-0.573664	No
ENSMUSG00000090024	-2.28039	-2.12853	-4.01076	Ctnnb1	0	0	1.48594	No
ENSMUSG00000090024	-2.28039	-2.12853	-4.01076	Ehmt2	0	0.857918	0	Yes
ENSMUSG00000090024	-2.28039	-2.12853	-4.01076	Son	-1.54693	-0.86169	0	No
ENSMUSG00000090024	-2.28039	-2.12853	-4.01076	Ints9	0	-3.78471	-2.94682	No
ENSMUSG00000090024	-2.28039	-2.12853	-4.01076	Orc3	0	-1.20711	0	No
ENSMUSG00000090024	-2.28039	-2.12853	-4.01076	Parp12	-1.83655	-1.64445	0	No
ENSMUSG00000090024	-2.28039	-2.12853	-4.01076	Togaram1	1.18701	-1.87837	-2.7472	No
ENSMUSG00000090024	-2.28039	-2.12853	-4.01076	Abcf1	-1.01857	0	0	No
ENSMUSG00000090024	-2.28039	-2.12853	-4.01076	Tars2	0.790361	-2.98809	-1.21229	No
ENSMUSG00000090024	-2.28039	-2.12853	-4.01076	Tmpo	0	0	1.19517	No
ENSMUSG00000090024	-2.28039	-2.12853	-4.01076	Ep400	0	-1.24402	0	No
ENSMUSG00000090024	-2.28039	-2.12853	-4.01076	Patl1	0	-2.25376	0	No
ENSMUSG00000090024	-2.28039	-2.12853	-4.01076	Nup85	-1.85814	-1.25675	-0.586496	No
ENSMUSG00000090024	-2.28039	-2.12853	-4.01076	Ctcf	0	1.1779	0	No
ENSMUSG00000090024	-2.28039	-2.12853	-4.01076	Myh10	1.08477	-1.72949	-0.666284	No
ENSMUSG00000090024	-2.28039	-2.12853	-4.01076	Cherp	1.02573	0	0	No
ENSMUSG00000090024	-2.28039	-2.12853	-4.01076	Ptcd1	0	0	0.430681	No
ENSMUSG00000090024	-2.28039	-2.12853	-4.01076	Rps19bp1	0	-1.82482	-1.1462	No
ENSMUSG00000090024	-2.28039	-2.12853	-4.01076	Mepce	0.75317	1.5226	1.33715	No
ENSMUSG00000090024	-2.28039	-2.12853	-4.01076	Mcam	0	0	0.911778	No
ENSMUSG00000090024	-2.28039	-2.12853	-4.01076	Tcof1	-1.81599	-1.10881	-1.31925	No
ENSMUSG00000090024	-2.28039	-2.12853	-4.01076	Otud4	0	0	-1.244	No
ENSMUSG00000090024	-2.28039	-2.12853	-4.01076	Tmem214	0	0	-1.2228	No
ENSMUSG00000090024	-2.28039	-2.12853	-4.01076	Nomo1	-2.08319	0	0	No
ENSMUSG00000090024	-2.28039	-2.12853	-4.01076	Ythdc1	0	0	-1.08449	No
ENSMUSG00000090024	-2.28039	-2.12853	-4.01076	Ccnt1	0	0	-0.593381	No
ENSMUSG00000090024	-2.28039	-2.12853	-4.01076	Pygb	-1.11775	-0.704705	-0.842133	No
ENSMUSG00000090024	-2.28039	-2.12853	-4.01076	Eif3j1	0	0	0	No
ENSMUSG00000090024	-2.28039	-2.12853	-4.01076	Fam193a	0	0	0	No
ENSMUSG00000090024	-2.28039	-2.12853	-4.01076	Cpt2	0	0	0	No
ENSMUSG00000090024	-2.28039	-2.12853	-4.01076	Nip7	0	0	-4.6828	No
ENSMUSG00000090024	-2.28039	-2.12853	-4.01076	Nsun2	0.667425	0	0	No
ENSMUSG00000090024	-2.28039	-2.12853	-4.01076	Tatdn2	0	0	-0.857069	No
ENSMUSG00000090024	-2.28039	-2.12853	-4.01076	Arid1a	0	0.88414	0.710271	No
ENSMUSG00000090024	-2.28039	-2.12853	-4.01076	Ddx50	0	-1.81456	0	No
ENSMUSG00000090024	-2.28039	-2.12853	-4.01076	Ubap2l	0	0	-1.74081	No
ENSMUSG00000090024	-2.28039	-2.12853	-4.01076	Ttc3	0	0	-1.29837	No
ENSMUSG00000090024	-2.28039	-2.12853	-4.01076	Pcnp	0	-1.50226	0	No
ENSMUSG00000090024	-2.28039	-2.12853	-4.01076	N4bp2	0.673892	1.44983	1.54713	No
ENSMUSG00000090024	-2.28039	-2.12853	-4.01076	Mthfd2	-2.42304	0	-2.28892	No
ENSMUSG00000090024	-2.28039	-2.12853	-4.01076	Gigyf1	0	0	0.574399	No
ENSMUSG00000090024	-2.28039	-2.12853	-4.01076	H2ax	0	0	0	No
ENSMUSG00000090024	-2.28039	-2.12853	-4.01076	Mki67	-0.900186	-1.77473	-1.39057	No
ENSMUSG00000090024	-2.28039	-2.12853	-4.01076	Fubp1	0	0	-0.837024	No
ENSMUSG00000090024	-2.28039	-2.12853	-4.01076	Sap18	0	0	3.2858	No
ENSMUSG00000090024	-2.28039	-2.12853	-4.01076	Fkbp2	-3.83758	0	0	No
ENSMUSG00000090024	-2.28039	-2.12853	-4.01076	Nudt16l1	0	0	-0.864192	No
ENSMUSG00000090024	-2.28039	-2.12853	-4.01076	Cbx1	0	-1.93792	0	No
ENSMUSG00000090024	-2.28039	-2.12853	-4.01076	Ptrh2	-0.982681	-1.53372	0	No
ENSMUSG00000090024	-2.28039	-2.12853	-4.01076	Cnot3	0.849583	0	0	No
ENSMUSG00000090024	-2.28039	-2.12853	-4.01076	Mtif2	0	0	1.31016	No
ENSMUSG00000090024	-2.28039	-2.12853	-4.01076	Arpc3	0	0	0	No
ENSMUSG00000090024	-2.28039	-2.12853	-4.01076	Zc3h18	-1.43478	-2.38872	-1.94103	No
ENSMUSG00000090024	-2.28039	-2.12853	-4.01076	Ndufa6	0.655369	0	0	No
ENSMUSG00000090024	-2.28039	-2.12853	-4.01076	Rps17	0	0	-1.65858	No
ENSMUSG00000090024	-2.28039	-2.12853	-4.01076	Ccdc12	0	0	2.16577	No
ENSMUSG00000090024	-2.28039	-2.12853	-4.01076	Tmco1	0	0	1.03132	No
ENSMUSG00000090024	-2.28039	-2.12853	-4.01076	Gpx4	0	0	0	No
ENSMUSG00000090024	-2.28039	-2.12853	-4.01076	Rps19	0	0	-1.85957	No
ENSMUSG00000090024	-2.28039	-2.12853	-4.01076	Ndrg4	1.29557	-3.76736	0	No
ENSMUSG00000090024	-2.28039	-2.12853	-4.01076	Exosc1	0	0	0	No
ENSMUSG00000090024	-2.28039	-2.12853	-4.01076	Lmna	0	1.06298	1.45152	No
ENSMUSG00000090024	-2.28039	-2.12853	-4.01076	Caprin1	0	0	0	No
ENSMUSG00000090024	-2.28039	-2.12853	-4.01076	Brd7	0	0	0	No
ENSMUSG00000090024	-2.28039	-2.12853	-4.01076	Erp29	0	-0.477358	0	No
ENSMUSG00000090024	-2.28039	-2.12853	-4.01076	Scaf1	1.44434	0.74576	0.930079	No
ENSMUSG00000090024	-2.28039	-2.12853	-4.01076	Rab6a	0.844251	1.81842	1.84802	No
ENSMUSG00000090024	-2.28039	-2.12853	-4.01076	Ube2l3	-0.386347	0	0	No
ENSMUSG00000090024	-2.28039	-2.12853	-4.01076	Rps14	0	0	-0.970511	No
ENSMUSG00000090024	-2.28039	-2.12853	-4.01076	Smg7	4.26755	-2.21583	-1.53022	No
ENSMUSG00000090024	-2.28039	-2.12853	-4.01076	Ptms	0	0.998254	0	No
ENSMUSG00000090024	-2.28039	-2.12853	-4.01076	Ccdc137	0.926745	0	0	No
ENSMUSG00000090024	-2.28039	-2.12853	-4.01076	Nme1	0	0	-1.35562	No
ENSMUSG00000090024	-2.28039	-2.12853	-4.01076	Ube2i	0	0	-1.17835	Yes
ENSMUSG00000090024	-2.28039	-2.12853	-4.01076	Polr3h	0	0	0.424085	No
ENSMUSG00000090024	-2.28039	-2.12853	-4.01076	Tppp3	-2.49138	0	0	No
ENSMUSG00000090024	-2.28039	-2.12853	-4.01076	Tpt1	0	0	-1.33625	No
ENSMUSG00000090024	-2.28039	-2.12853	-4.01076	Akap8l	0	1.12151	1.3177	No
ENSMUSG00000090024	-2.28039	-2.12853	-4.01076	Mrps25	0.407975	0	0	No
ENSMUSG00000090024	-2.28039	-2.12853	-4.01076	Naa50	-4.35888	-1.31354	-1.97944	No
ENSMUSG00000090024	-2.28039	-2.12853	-4.01076	H2bc4	0	2.67524	2.9055	No
ENSMUSG00000090024	-2.28039	-2.12853	-4.01076	Tra2a	0	0	-1.29432	No
ENSMUSG00000090024	-2.28039	-2.12853	-4.01076	Srp14	0	-3.15428	0	No
ENSMUSG00000090024	-2.28039	-2.12853	-4.01076	Rpl18	-1.90173	0.606733	0.547895	No
ENSMUSG00000090024	-2.28039	-2.12853	-4.01076	Rrp7a	1.42402	0.525129	1.01604	No
ENSMUSG00000090024	-2.28039	-2.12853	-4.01076	Hnrnpul1	1.11228	-2.34638	0	No
ENSMUSG00000090024	-2.28039	-2.12853	-4.01076	Mrps11	1.14637	-2.64516	-2.84767	No
ENSMUSG00000090024	-2.28039	-2.12853	-4.01076	Eif1	0	0	0	No
ENSMUSG00000090024	-2.28039	-2.12853	-4.01076	Rbm4b	0	0	0.712176	No
ENSMUSG00000090024	-2.28039	-2.12853	-4.01076	Rap1gap2	-2.37279	-3.14768	0	No
ENSMUSG00000090024	-2.28039	-2.12853	-4.01076	Capzb	0	0	0	No
ENSMUSG00000090024	-2.28039	-2.12853	-4.01076	Trnau1ap	0.894214	1.80368	1.43526	No
ENSMUSG00000090024	-2.28039	-2.12853	-4.01076	Ube2m	0	0.701619	0	No
ENSMUSG00000090024	-2.28039	-2.12853	-4.01076	Nhp2	0	0	-0.918696	No
ENSMUSG00000090024	-2.28039	-2.12853	-4.01076	Set	0.519301	0.908064	0	No
ENSMUSG00000090024	-2.28039	-2.12853	-4.01076	Ppif	1.98575	-3.3649	-3.61269	No
ENSMUSG00000090024	-2.28039	-2.12853	-4.01076	Ybx3	0	0	1.07501	No
ENSMUSG00000090024	-2.28039	-2.12853	-4.01076	Hspb1	-0.579492	-2.32282	-1.95882	No
ENSMUSG00000090024	-2.28039	-2.12853	-4.01076	Ppic	-1.02456	-3.75884	-5.76452	No
ENSMUSG00000090024	-2.28039	-2.12853	-4.01076	Gpbp1	0	0	-2.70338	No
ENSMUSG00000090024	-2.28039	-2.12853	-4.01076	Rps11	0	1.07838	0	No
ENSMUSG00000090024	-2.28039	-2.12853	-4.01076	Csnk2b	0	0.806607	0	No
ENSMUSG00000090024	-2.28039	-2.12853	-4.01076	Rps15	0	0	-1.0579	No
ENSMUSG00000090024	-2.28039	-2.12853	-4.01076	Atic	0	0	0	No
ENSMUSG00000090024	-2.28039	-2.12853	-4.01076	Mrpl21	0	1.24546	0	No
ENSMUSG00000090024	-2.28039	-2.12853	-4.01076	Luc7l2	0	0.980829	0	No
ENSMUSG00000090024	-2.28039	-2.12853	-4.01076	Blvrb	0.604949	0	0	No
ENSMUSG00000090024	-2.28039	-2.12853	-4.01076	Dnaja1	0	-0.920882	0	No
ENSMUSG00000090024	-2.28039	-2.12853	-4.01076	Mrps7	0	0.500043	0	No
ENSMUSG00000090024	-2.28039	-2.12853	-4.01076	Rpl23a	0	-4.18133	0	No
ENSMUSG00000090024	-2.28039	-2.12853	-4.01076	Gtf2f1	0	0	0	No
ENSMUSG00000090024	-2.28039	-2.12853	-4.01076	Nt5dc2	1.34244	0.73521	0	No
ENSMUSG00000090024	-2.28039	-2.12853	-4.01076	Mrpl13	0	0	1.85169	No
ENSMUSG00000090024	-2.28039	-2.12853	-4.01076	Kri1	-5.02429	0.985329	0.61327	No
ENSMUSG00000090024	-2.28039	-2.12853	-4.01076	Ppp1ca	-0.960693	0.547512	0.513326	Yes
ENSMUSG00000090024	-2.28039	-2.12853	-4.01076	Crip2	0	0	-3.16696	No
ENSMUSG00000090024	-2.28039	-2.12853	-4.01076	Dmac2	0	0	0	No
ENSMUSG00000090024	-2.28039	-2.12853	-4.01076	Dnajb12	0	0	-1.53112	No
ENSMUSG00000090024	-2.28039	-2.12853	-4.01076	Exosc9	0	0	4.45764	No
ENSMUSG00000090024	-2.28039	-2.12853	-4.01076	Eif4h	-1.48809	0	0	No
ENSMUSG00000090024	-2.28039	-2.12853	-4.01076	Smndc1	0	0	-1.00928	No
ENSMUSG00000090024	-2.28039	-2.12853	-4.01076	Grn	0	0	-0.83056	Yes
ENSMUSG00000090024	-2.28039	-2.12853	-4.01076	Mak16	0.693121	0.999743	0.969638	No
ENSMUSG00000090024	-2.28039	-2.12853	-4.01076	Surf2	0	0	0.730637	No
ENSMUSG00000090024	-2.28039	-2.12853	-4.01076	Slc3a2	2.26171	0	-0.639728	No
ENSMUSG00000090024	-2.28039	-2.12853	-4.01076	Rbm7	0	0	-2.02697	No
ENSMUSG00000090024	-2.28039	-2.12853	-4.01076	Amt	0	0	0	No
ENSMUSG00000090024	-2.28039	-2.12853	-4.01076	Txnl1	1.46252	-0.729264	0	No
ENSMUSG00000090024	-2.28039	-2.12853	-4.01076	Eif4e	0	0	-0.98722	Yes
ENSMUSG00000090024	-2.28039	-2.12853	-4.01076	Lsm2	0	0	2.42919	No
ENSMUSG00000090024	-2.28039	-2.12853	-4.01076	Macroh2a1	0	0	-1.02681	No
ENSMUSG00000090024	-2.28039	-2.12853	-4.01076	Rrs1	0	0	1.53572	No
ENSMUSG00000090024	-2.28039	-2.12853	-4.01076	Larp7	0	0	2.98682	No
ENSMUSG00000090024	-2.28039	-2.12853	-4.01076	Sec61a1	3.95387	-1.63048	-1.58725	No
ENSMUSG00000090024	-2.28039	-2.12853	-4.01076	Tpi1	1.04245	1.43113	0.738864	No
ENSMUSG00000090024	-2.28039	-2.12853	-4.01076	Igf2bp2	0	-2.22466	-1.85616	No
ENSMUSG00000090024	-2.28039	-2.12853	-4.01076	Dcaf7	0	0	0	No
ENSMUSG00000090024	-2.28039	-2.12853	-4.01076	Prpf38a	0	-1.6157	0	No
ENSMUSG00000090024	-2.28039	-2.12853	-4.01076	Elavl3	0	0	1.78088	No
ENSMUSG00000090024	-2.28039	-2.12853	-4.01076	Swap70	0	0	-2.58759	No
ENSMUSG00000090024	-2.28039	-2.12853	-4.01076	Prkaca	0	1.24574	0	No
ENSMUSG00000090024	-2.28039	-2.12853	-4.01076	Telo2	1.35625	-1.5588	-0.943536	No
ENSMUSG00000090024	-2.28039	-2.12853	-4.01076	Cdkn2aipnl	0	-2.94364	0	No
ENSMUSG00000090024	-2.28039	-2.12853	-4.01076	Cyth2	0	1.48559	0	No
ENSMUSG00000090024	-2.28039	-2.12853	-4.01076	Tcea1	4.3365	0	-2.15318	No
ENSMUSG00000090024	-2.28039	-2.12853	-4.01076	Polr2e	0	0	-0.800896	No
ENSMUSG00000090024	-2.28039	-2.12853	-4.01076	Edc3	0	0	0	No
ENSMUSG00000090024	-2.28039	-2.12853	-4.01076	Usf2	-1.23255	1.09055	0	No
ENSMUSG00000090024	-2.28039	-2.12853	-4.01076	Hnrnpf	0	0	0	No
ENSMUSG00000090024	-2.28039	-2.12853	-4.01076	Nova2	0	0	1.86814	No
ENSMUSG00000090024	-2.28039	-2.12853	-4.01076	Qki	0	0	-0.870967	No
ENSMUSG00000090024	-2.28039	-2.12853	-4.01076	Tma16	0.871822	-1.86407	0	No
ENSMUSG00000090024	-2.28039	-2.12853	-4.01076	Rbfox3	1.9474	1.19756	-0.966243	No
ENSMUSG00000090024	-2.28039	-2.12853	-4.01076	Clic1	0	0	1.9398	No
ENSMUSG00000090024	-2.28039	-2.12853	-4.01076	LRWD1	0	0.591911	0	No
ENSMUSG00000090024	-2.28039	-2.12853	-4.01076	Pwp1	0	-3.61307	0	No
ENSMUSG00000090024	-2.28039	-2.12853	-4.01076	Pdap1	0.546318	-0.583603	0	No
ENSMUSG00000090024	-2.28039	-2.12853	-4.01076	Pcgf2	0	0	1.05689	No
ENSMUSG00000090024	-2.28039	-2.12853	-4.01076	Ccdc50	1.81802	0	0	No
ENSMUSG00000090024	-2.28039	-2.12853	-4.01076	Rbm38	0	0	-1.64297	No
ENSMUSG00000090024	-2.28039	-2.12853	-4.01076	Rpl7l1	0	0.855993	0	No
ENSMUSG00000090024	-2.28039	-2.12853	-4.01076	Idh2	-5.55512	-1.83814	0	No
ENSMUSG00000090024	-2.28039	-2.12853	-4.01076	Snw1	-1.56692	1.38823	1.46425	No
ENSMUSG00000090024	-2.28039	-2.12853	-4.01076	Alkbh5	0	0	0	No
ENSMUSG00000090024	-2.28039	-2.12853	-4.01076	Pqbp1	0	0	1.60877	No
ENSMUSG00000090024	-2.28039	-2.12853	-4.01076	Taf6	-3.87626	0	0.346282	No
ENSMUSG00000090024	-2.28039	-2.12853	-4.01076	Zcchc17	0	0	-1.6266	No
ENSMUSG00000090024	-2.28039	-2.12853	-4.01076	Isy1	0	0	0	No
ENSMUSG00000090024	-2.28039	-2.12853	-4.01076	Snrpa1	0	0	3.85554	No
ENSMUSG00000090024	-2.28039	-2.12853	-4.01076	H4c1	0	0	0	No
ENSMUSG00000090024	-2.28039	-2.12853	-4.01076	Gtpbp1	0	0	0	No
ENSMUSG00000090024	-2.28039	-2.12853	-4.01076	Mrpl48	-3.69544	0.497398	0.892679	No
ENSMUSG00000090024	-2.28039	-2.12853	-4.01076	Gdi2	0	0	-0.849607	No
ENSMUSG00000090024	-2.28039	-2.12853	-4.01076	Knop1	-1.76304	0	0	No
ENSMUSG00000090024	-2.28039	-2.12853	-4.01076	Zfp384	0	1.21455	0	No
ENSMUSG00000090024	-2.28039	-2.12853	-4.01076	Celf4	0	0	0	No
ENSMUSG00000090024	-2.28039	-2.12853	-4.01076	Stau1	0	0	0.659743	No
ENSMUSG00000090024	-2.28039	-2.12853	-4.01076	Ddx5	0	0	-0.754933	No
ENSMUSG00000090024	-2.28039	-2.12853	-4.01076	Ddx49	0	0	0	No
ENSMUSG00000090024	-2.28039	-2.12853	-4.01076	Slc25a5	0	0	-3.113	No
ENSMUSG00000090024	-2.28039	-2.12853	-4.01076	Prdx4	0	0	2.19174	No
ENSMUSG00000090024	-2.28039	-2.12853	-4.01076	Wdr46	0	0.647911	0	No
ENSMUSG00000090024	-2.28039	-2.12853	-4.01076	Phb2	0.508615	0	0	No
ENSMUSG00000090024	-2.28039	-2.12853	-4.01076	Ywhaq	0	0	-2.52669	No
ENSMUSG00000090024	-2.28039	-2.12853	-4.01076	Cltb	0	0	0	No
ENSMUSG00000090024	-2.28039	-2.12853	-4.01076	Dkc1	0	0	0	No
ENSMUSG00000090024	-2.28039	-2.12853	-4.01076	Puf60	0	0	-1.12285	No
ENSMUSG00000090024	-2.28039	-2.12853	-4.01076	Ddx51	0	0	0	No
ENSMUSG00000090024	-2.28039	-2.12853	-4.01076	Cnot2	0	0	-1.84049	No
ENSMUSG00000090024	-2.28039	-2.12853	-4.01076	Tbrg4	-1.78332	-4.32191	-2.59857	No
ENSMUSG00000090024	-2.28039	-2.12853	-4.01076	Rnps1	0	-3.58731	0	No
ENSMUSG00000090024	-2.28039	-2.12853	-4.01076	Aen	-2.02728	0	0	No
ENSMUSG00000090024	-2.28039	-2.12853	-4.01076	Fkbp3	0	-1.52765	0	No
ENSMUSG00000090024	-2.28039	-2.12853	-4.01076	Usp14	0	-3.56234	0	No
ENSMUSG00000090024	-2.28039	-2.12853	-4.01076	Gpatch4	0	0	1.74398	No
ENSMUSG00000090024	-2.28039	-2.12853	-4.01076	Mt1	0	0	-1.46467	No
ENSMUSG00000090024	-2.28039	-2.12853	-4.01076	Vim	-0.470621	0	0	No
ENSMUSG00000090024	-2.28039	-2.12853	-4.01076	Hnrnpm	0	0	0	No
ENSMUSG00000090024	-2.28039	-2.12853	-4.01076	Ccnl1	0	0	0	No
ENSMUSG00000090024	-2.28039	-2.12853	-4.01076	Ino80b	1.19196	1.61499	2.07653	No
ENSMUSG00000090024	-2.28039	-2.12853	-4.01076	Spats2	0.644488	0	0	No
ENSMUSG00000090024	-2.28039	-2.12853	-4.01076	Lsm14a	0	0	0	No
ENSMUSG00000090024	-2.28039	-2.12853	-4.01076	Rpl36a	-3.55403	-2.50417	0	No
ENSMUSG00000090024	-2.28039	-2.12853	-4.01076	Rbmxl1	-0.483495	0	0	No
ENSMUSG00000090024	-2.28039	-2.12853	-4.01076	Smarcd2	0	0	1.1843	No
ENSMUSG00000090024	-2.28039	-2.12853	-4.01076	Rad18	0	0	-1.1335	No
ENSMUSG00000090024	-2.28039	-2.12853	-4.01076	Dnajc1	1.01576	0	0.675915	No
ENSMUSG00000090024	-2.28039	-2.12853	-4.01076	Snip1	0	-3.567	0	No
ENSMUSG00000090024	-2.28039	-2.12853	-4.01076	Wdr83	-2.49612	-0.916703	-1.23985	No
ENSMUSG00000090024	-2.28039	-2.12853	-4.01076	Psip1	0	0	0.86801	No
ENSMUSG00000090024	-2.28039	-2.12853	-4.01076	Cyc1	0	0.695644	0	No
ENSMUSG00000090024	-2.28039	-2.12853	-4.01076	Prr3	0	0	-0.693555	No
ENSMUSG00000090024	-2.28039	-2.12853	-4.01076	Chmp4b	0	0	0	No
ENSMUSG00000090024	-2.28039	-2.12853	-4.01076	Hnrnpd	0	0	1.32866	No
ENSMUSG00000090024	-2.28039	-2.12853	-4.01076	Polr1e	0	-1.83827	-1.50697	No
ENSMUSG00000090024	-2.28039	-2.12853	-4.01076	Exosc4	-2.3153	0	0	No
ENSMUSG00000090024	-2.28039	-2.12853	-4.01076	Tuba1c	0	0	1.33497	No
ENSMUSG00000090024	-2.28039	-2.12853	-4.01076	Igf2bp3	0	-1.17524	0	No
ENSMUSG00000090024	-2.28039	-2.12853	-4.01076	Mex3c	-1.61634	1.91773	0	No
ENSMUSG00000090024	-2.28039	-2.12853	-4.01076	Ehd1	0.961291	0	0	No
ENSMUSG00000090024	-2.28039	-2.12853	-4.01076	Tor1aip1	0	0	0.712189	No
ENSMUSG00000090024	-2.28039	-2.12853	-4.01076	Hdac1	0	0	0.696721	Yes
ENSMUSG00000090024	-2.28039	-2.12853	-4.01076	Hmgxb4	0	-3.14471	-2.46377	No
ENSMUSG00000090024	-2.28039	-2.12853	-4.01076	Grsf1	0	0	0	No
ENSMUSG00000090024	-2.28039	-2.12853	-4.01076	Dap3	0	0	0	No
ENSMUSG00000090024	-2.28039	-2.12853	-4.01076	Tmsb4x	0	0	-1.3517	No
ENSMUSG00000090024	-2.28039	-2.12853	-4.01076	Tmx2	0	0	1.45288	No
ENSMUSG00000090024	-2.28039	-2.12853	-4.01076	Ythdf2	-0.720379	0	0	No
ENSMUSG00000090024	-2.28039	-2.12853	-4.01076	Ilf2	0	-0.828727	0	No
ENSMUSG00000090024	-2.28039	-2.12853	-4.01076	Spout1	0	0	-0.542841	No
ENSMUSG00000090024	-2.28039	-2.12853	-4.01076	Ppp2r1b	0	-0.323162	-0.448779	No
ENSMUSG00000090024	-2.28039	-2.12853	-4.01076	Celf2	0	0	-2.00186	No
ENSMUSG00000090024	-2.28039	-2.12853	-4.01076	Acads	0	0	0	No
ENSMUSG00000090024	-2.28039	-2.12853	-4.01076	Chtop	0	0.905455	0	No
ENSMUSG00000090024	-2.28039	-2.12853	-4.01076	Rps6	-2.14473	0	0	No
ENSMUSG00000090024	-2.28039	-2.12853	-4.01076	Men1	-0.920267	1.521	0.715504	No
ENSMUSG00000090024	-2.28039	-2.12853	-4.01076	Glyr1	0	0	-1.10381	No
ENSMUSG00000090024	-2.28039	-2.12853	-4.01076	Gps1	-0.548351	0.775759	0	No
ENSMUSG00000090024	-2.28039	-2.12853	-4.01076	Hnrnph3	0	0	-1.98782	No
ENSMUSG00000090024	-2.28039	-2.12853	-4.01076	Lrrc59	0	0	2.46048	No
ENSMUSG00000090024	-2.28039	-2.12853	-4.01076	Pcbp4	0	0	-1.77014	No
ENSMUSG00000090024	-2.28039	-2.12853	-4.01076	Zswim1	0.84464	-2.48192	-1.40697	No
ENSMUSG00000090024	-2.28039	-2.12853	-4.01076	Apex1	0	0	0	No
ENSMUSG00000090024	-2.28039	-2.12853	-4.01076	Habp4	0	0	1.48746	No
ENSMUSG00000090024	-2.28039	-2.12853	-4.01076	Ctif	0	0	0	No
ENSMUSG00000090024	-2.28039	-2.12853	-4.01076	Mettl16	0	-2.37119	0	No
ENSMUSG00000090024	-2.28039	-2.12853	-4.01076	Smarcd1	0	1.15282	0	No
ENSMUSG00000090024	-2.28039	-2.12853	-4.01076	Mcat	-2.19156	1.14595	1.95916	No
ENSMUSG00000090024	-2.28039	-2.12853	-4.01076	Vdac2	-1.26142	-1.95761	0	No
ENSMUSG00000090024	-2.28039	-2.12853	-4.01076	Ptbp1	0	0	-2.04456	No
ENSMUSG00000090024	-2.28039	-2.12853	-4.01076	Mpg	1.25221	-1.10001	-0.86513	No
ENSMUSG00000090024	-2.28039	-2.12853	-4.01076	Rbms2	-1.48786	-2.03229	-1.10969	No
ENSMUSG00000090024	-2.28039	-2.12853	-4.01076	Acta2	0	0	0	No
ENSMUSG00000090024	-2.28039	-2.12853	-4.01076	Zbtb7a	-1.1211	0.690594	0	No
ENSMUSG00000090024	-2.28039	-2.12853	-4.01076	Sinhcaf	0	0	-1.32971	No
ENSMUSG00000090024	-2.28039	-2.12853	-4.01076	Nsun5	0	0.44717	0	No
ENSMUSG00000090024	-2.28039	-2.12853	-4.01076	Rprd1b	-3.08116	-0.520737	0	No
ENSMUSG00000090024	-2.28039	-2.12853	-4.01076	Trmt2a	0	-0.648288	0.616607	No
ENSMUSG00000090024	-2.28039	-2.12853	-4.01076	Septin11	1.77527	-1.87602	-0.845287	No
ENSMUSG00000090024	-2.28039	-2.12853	-4.01076	Ddx39a	0	0	-0.850582	No
ENSMUSG00000090024	-2.28039	-2.12853	-4.01076	Apobec3	0	0	-1.35967	No
ENSMUSG00000090024	-2.28039	-2.12853	-4.01076	Srsf1	0	0.711112	0	No
ENSMUSG00000090024	-2.28039	-2.12853	-4.01076	Maz	-1.03608	-1.07304	-1.09043	No
ENSMUSG00000090024	-2.28039	-2.12853	-4.01076	Bysl	0	0	0	No
ENSMUSG00000090024	-2.28039	-2.12853	-4.01076	Ddx39b	0	-0.958978	-1.34112	No
ENSMUSG00000090024	-2.28039	-2.12853	-4.01076	Zc3h10	0	2.04492	0	No
ENSMUSG00000090024	-2.28039	-2.12853	-4.01076	Cxxc5	0	0	0	No
ENSMUSG00000090024	-2.28039	-2.12853	-4.01076	Acaa1a	0	0	0	No
ENSMUSG00000090024	-2.28039	-2.12853	-4.01076	Sf3a2	1.3773	0.559576	0	No
ENSMUSG00000090104	-3.50895	-4.10066	-3.55479	Pou2f2	0	0	-0.846725	No
ENSMUSG00000090104	-3.50895	-4.10066	-3.55479	Fgd3	-0.83659	0	0	No
ENSMUSG00000090104	-3.50895	-4.10066	-3.55479	Sntb2	0	0	-1.55917	No
ENSMUSG00000090104	-3.50895	-4.10066	-3.55479	Dnal1	0	0	0	No
ENSMUSG00000090104	-3.50895	-4.10066	-3.55479	Srcap	-0.560157	1.09717	0	No
ENSMUSG00000090104	-3.50895	-4.10066	-3.55479	Rpgrip1	0	0	0.464356	No
ENSMUSG00000090104	-3.50895	-4.10066	-3.55479	Sec22c	0	1.1719	0	No
ENSMUSG00000090104	-3.50895	-4.10066	-3.55479	Tox2	0	0	-4.01551	No
ENSMUSG00000090104	-3.50895	-4.10066	-3.55479	Rtl1	0	0	-4.62092	No
ENSMUSG00000090104	-3.50895	-4.10066	-3.55479	Suz12	-3.74666	0	-2.53203	No
ENSMUSG00000090104	-3.50895	-4.10066	-3.55479	Zmynd8	0	1.80479	1.72232	No
ENSMUSG00000090104	-3.50895	-4.10066	-3.55479	Plcb3	0.748896	0.695058	0.701152	No
ENSMUSG00000090104	-3.50895	-4.10066	-3.55479	Ppp1r9b	0.925201	-0.546614	-1.04399	No
ENSMUSG00000090104	-3.50895	-4.10066	-3.55479	Dhx30	-1.27377	0	0	No
ENSMUSG00000090104	-3.50895	-4.10066	-3.55479	Odf2	0	0	1.46118	No
ENSMUSG00000090104	-3.50895	-4.10066	-3.55479	Snrnp200	0	-2.20811	0	No
ENSMUSG00000090104	-3.50895	-4.10066	-3.55479	Upf1	0	1.47711	0	No
ENSMUSG00000090104	-3.50895	-4.10066	-3.55479	Ctnna1	0	0	0	No
ENSMUSG00000090104	-3.50895	-4.10066	-3.55479	Map1b	0	0	0	No
ENSMUSG00000090104	-3.50895	-4.10066	-3.55479	Fkbp15	0	0	0	No
ENSMUSG00000090104	-3.50895	-4.10066	-3.55479	Dnajc13	0	0	0	No
ENSMUSG00000090104	-3.50895	-4.10066	-3.55479	Lonp1	0	0	-0.597412	No
ENSMUSG00000090104	-3.50895	-4.10066	-3.55479	Tpr	0	0	-0.831275	No
ENSMUSG00000090104	-3.50895	-4.10066	-3.55479	Mov10	0	0	1.71772	No
ENSMUSG00000090104	-3.50895	-4.10066	-3.55479	Leng8	0.929697	1.51646	0.780113	No
ENSMUSG00000090104	-3.50895	-4.10066	-3.55479	Matr3	0	0	-1.68297	No
ENSMUSG00000090104	-3.50895	-4.10066	-3.55479	Ranbp2	0	0	-1.26008	No
ENSMUSG00000090104	-3.50895	-4.10066	-3.55479	Ythdc2	0	0.879374	0	No
ENSMUSG00000090104	-3.50895	-4.10066	-3.55479	Kansl3	0	-3.60104	-4.23086	No
ENSMUSG00000090104	-3.50895	-4.10066	-3.55479	Afg3l2	0	0	0	No
ENSMUSG00000090104	-3.50895	-4.10066	-3.55479	Smg6	0.441992	2.03137	0	No
ENSMUSG00000090104	-3.50895	-4.10066	-3.55479	Ap2a1	0	0	0	No
ENSMUSG00000090104	-3.50895	-4.10066	-3.55479	Sfi1	0	-0.864852	0	No
ENSMUSG00000090104	-3.50895	-4.10066	-3.55479	Lrp1	0	0.519478	0	No
ENSMUSG00000090104	-3.50895	-4.10066	-3.55479	Mdn1	0	-3.93908	0	No
ENSMUSG00000090104	-3.50895	-4.10066	-3.55479	Sec24c	-0.961908	0	-0.546205	No
ENSMUSG00000090104	-3.50895	-4.10066	-3.55479	Arid4a	0	0	0	No
ENSMUSG00000090104	-3.50895	-4.10066	-3.55479	Hectd1	0	0	-1.15193	No
ENSMUSG00000090104	-3.50895	-4.10066	-3.55479	Pitrm1	-1.09656	-1.90319	0	No
ENSMUSG00000090104	-3.50895	-4.10066	-3.55479	Pdxdc1	0.792286	0.677408	1.15289	No
ENSMUSG00000090104	-3.50895	-4.10066	-3.55479	Vcl	0.579096	-1.04569	0	No
ENSMUSG00000090104	-3.50895	-4.10066	-3.55479	Heatr1	-1.35218	0	0	No
ENSMUSG00000090104	-3.50895	-4.10066	-3.55479	Ddx54	-0.68028	0	0	No
ENSMUSG00000090104	-3.50895	-4.10066	-3.55479	Usp42	2.7502	-1.53955	-0.77163	No
ENSMUSG00000090104	-3.50895	-4.10066	-3.55479	Ermp1	0	0	0	No
ENSMUSG00000090104	-3.50895	-4.10066	-3.55479	Ino80d	0	0	0	No
ENSMUSG00000090104	-3.50895	-4.10066	-3.55479	Myof	0	0	2.67894	No
ENSMUSG00000090104	-3.50895	-4.10066	-3.55479	Mthfd1l	2.27282	-1.23397	-1.91232	No
ENSMUSG00000090104	-3.50895	-4.10066	-3.55479	Kpnb1	-2.50057	1.04932	1.22637	No
ENSMUSG00000090104	-3.50895	-4.10066	-3.55479	Zbtb11	0	0.462818	0	No
ENSMUSG00000090104	-3.50895	-4.10066	-3.55479	Pbrm1	0	0	2.29342	No
ENSMUSG00000090104	-3.50895	-4.10066	-3.55479	Flna	0	0	0	No
ENSMUSG00000090104	-3.50895	-4.10066	-3.55479	Gemin5	0	0	0	No
ENSMUSG00000090104	-3.50895	-4.10066	-3.55479	Numa1	-2.53695	-1.04144	-0.569316	No
ENSMUSG00000090104	-3.50895	-4.10066	-3.55479	Nup88	2.75388	-1.53802	0	No
ENSMUSG00000090104	-3.50895	-4.10066	-3.55479	Dnm2	-1.92215	0	0	No
ENSMUSG00000090104	-3.50895	-4.10066	-3.55479	Mybpc3	0	0	0.524754	No
ENSMUSG00000090104	-3.50895	-4.10066	-3.55479	Atxn2	0	0	0	No
ENSMUSG00000090104	-3.50895	-4.10066	-3.55479	Hk2	0	-1.95897	-1.19232	No
ENSMUSG00000090104	-3.50895	-4.10066	-3.55479	Adar	0	0	0	Yes
ENSMUSG00000090104	-3.50895	-4.10066	-3.55479	Zhx2	0	-1.48149	-1.32889	No
ENSMUSG00000090104	-3.50895	-4.10066	-3.55479	Bag6	0	0	0	No
ENSMUSG00000090104	-3.50895	-4.10066	-3.55479	Trip12	0	1.94684	0	No
ENSMUSG00000090104	-3.50895	-4.10066	-3.55479	Chd8	0	0	0	No
ENSMUSG00000090104	-3.50895	-4.10066	-3.55479	Atad2b	0	0	0	No
ENSMUSG00000090104	-3.50895	-4.10066	-3.55479	Rreb1	0	0.641286	0	No
ENSMUSG00000090104	-3.50895	-4.10066	-3.55479	Tbl3	1.51584	0.674303	0	No
ENSMUSG00000090104	-3.50895	-4.10066	-3.55479	Ubtf	-0.846699	1.36875	1.11943	No
ENSMUSG00000090104	-3.50895	-4.10066	-3.55479	Eif3a	0	-1.06064	-1.56132	No
ENSMUSG00000090104	-3.50895	-4.10066	-3.55479	Noc2l	-0.66135	0	0	No
ENSMUSG00000090104	-3.50895	-4.10066	-3.55479	Ccar2	0	0	0	No
ENSMUSG00000090104	-3.50895	-4.10066	-3.55479	Tnpo3	-0.794312	-1.84644	-0.929101	No
ENSMUSG00000090104	-3.50895	-4.10066	-3.55479	Nup153	0	0.9054	1.00098	No
ENSMUSG00000090104	-3.50895	-4.10066	-3.55479	Tdrd3	-0.537046	1.67419	1.66435	No
ENSMUSG00000090104	-3.50895	-4.10066	-3.55479	Rsf1	-0.360099	2.12062	0	No
ENSMUSG00000090104	-3.50895	-4.10066	-3.55479	Ftsj3	0	0	0.836551	No
ENSMUSG00000090104	-3.50895	-4.10066	-3.55479	Pdcd11	-0.632235	-0.608544	-1.12429	No
ENSMUSG00000090104	-3.50895	-4.10066	-3.55479	Mogs	1.41419	2.20792	1.55031	No
ENSMUSG00000090104	-3.50895	-4.10066	-3.55479	Mars1	-0.650579	-1.46597	-1.07184	No
ENSMUSG00000090104	-3.50895	-4.10066	-3.55479	Brd2	0	0	0	No
ENSMUSG00000090104	-3.50895	-4.10066	-3.55479	Msh6	-2.13473	-1.3431	-0.636664	No
ENSMUSG00000090104	-3.50895	-4.10066	-3.55479	Spen	-0.856736	-0.946818	-0.921481	No
ENSMUSG00000090104	-3.50895	-4.10066	-3.55479	Sf3b2	0	0	-1.58895	No
ENSMUSG00000090104	-3.50895	-4.10066	-3.55479	Bclaf1	0	0	0	No
ENSMUSG00000090104	-3.50895	-4.10066	-3.55479	Pecam1	0.610452	1.4472	1.37271	No
ENSMUSG00000090104	-3.50895	-4.10066	-3.55479	Aco2	0	0	0	No
ENSMUSG00000090104	-3.50895	-4.10066	-3.55479	Plec	-5.60516	0.627039	0.721628	Yes
ENSMUSG00000090104	-3.50895	-4.10066	-3.55479	Ndufs1	-3.80516	-2.75078	0	No
ENSMUSG00000090104	-3.50895	-4.10066	-3.55479	Vps35	0	0	-1.41244	No
ENSMUSG00000090104	-3.50895	-4.10066	-3.55479	Utp20	0.95131	0	0	No
ENSMUSG00000090104	-3.50895	-4.10066	-3.55479	Hif1a	0	0	-2.05309	Yes
ENSMUSG00000090104	-3.50895	-4.10066	-3.55479	Champ1	0	0	0	No
ENSMUSG00000090104	-3.50895	-4.10066	-3.55479	Cpsf2	0	0	0	No
ENSMUSG00000090104	-3.50895	-4.10066	-3.55479	Atxn2l	0	0	0	No
ENSMUSG00000090104	-3.50895	-4.10066	-3.55479	Sltm	1.3862	0	-1.50844	No
ENSMUSG00000090104	-3.50895	-4.10066	-3.55479	Fn1	-1.72179	0.440611	0	No
ENSMUSG00000090104	-3.50895	-4.10066	-3.55479	Dhx57	0	0	0	No
ENSMUSG00000090104	-3.50895	-4.10066	-3.55479	Mideas	0	0	-1.16183	No
ENSMUSG00000090104	-3.50895	-4.10066	-3.55479	Cse1l	0	-1.24185	0	No
ENSMUSG00000090104	-3.50895	-4.10066	-3.55479	Zswim8	0	0	0.438761	No
ENSMUSG00000090104	-3.50895	-4.10066	-3.55479	Tprn	-0.731602	0.92147	0	No
ENSMUSG00000090104	-3.50895	-4.10066	-3.55479	Cdk13	0	0	0	No
ENSMUSG00000090104	-3.50895	-4.10066	-3.55479	Ctr9	0	-3.99427	0	No
ENSMUSG00000090104	-3.50895	-4.10066	-3.55479	Naa15	-5.1436	0.957803	0	No
ENSMUSG00000090104	-3.50895	-4.10066	-3.55479	Rprd2	0.668104	0.919573	0	No
ENSMUSG00000090104	-3.50895	-4.10066	-3.55479	Myo5a	1.3978	-0.990608	-0.968192	No
ENSMUSG00000090104	-3.50895	-4.10066	-3.55479	Scyl1	-1.07206	0.613735	0	No
ENSMUSG00000090104	-3.50895	-4.10066	-3.55479	Polrmt	0	0	3.16339	No
ENSMUSG00000090104	-3.50895	-4.10066	-3.55479	Ehmt2	0	0.857918	0	Yes
ENSMUSG00000090104	-3.50895	-4.10066	-3.55479	Igf2r	0	0	2.98259	No
ENSMUSG00000090104	-3.50895	-4.10066	-3.55479	Trim24	0	0	-1.7347	No
ENSMUSG00000090104	-3.50895	-4.10066	-3.55479	Eef2	0	0	0	No
ENSMUSG00000090104	-3.50895	-4.10066	-3.55479	Ankzf1	0	0	0	No
ENSMUSG00000090104	-3.50895	-4.10066	-3.55479	Abcf1	-1.01857	0	0	No
ENSMUSG00000090104	-3.50895	-4.10066	-3.55479	Togaram1	1.18701	-1.87837	-2.7472	No
ENSMUSG00000090104	-3.50895	-4.10066	-3.55479	Dhx15	0	0	0	Yes
ENSMUSG00000090104	-3.50895	-4.10066	-3.55479	Taf4	0.336607	0	0	No
ENSMUSG00000090104	-3.50895	-4.10066	-3.55479	Tars2	0.790361	-2.98809	-1.21229	No
ENSMUSG00000090104	-3.50895	-4.10066	-3.55479	Nemf	0	-1.09599	0	No
ENSMUSG00000090104	-3.50895	-4.10066	-3.55479	Prr12	-0.635001	0	0	No
ENSMUSG00000090104	-3.50895	-4.10066	-3.55479	Vps52	-1.45012	0	-3.02553	No
ENSMUSG00000090104	-3.50895	-4.10066	-3.55479	Wapl	3.07107	0.871418	0.798463	No
ENSMUSG00000090104	-3.50895	-4.10066	-3.55479	Orc3	0	-1.20711	0	No
ENSMUSG00000090104	-3.50895	-4.10066	-3.55479	Gne	-0.416378	-1.11445	-0.573664	No
ENSMUSG00000090104	-3.50895	-4.10066	-3.55479	Nup85	-1.85814	-1.25675	-0.586496	No
ENSMUSG00000090104	-3.50895	-4.10066	-3.55479	Son	-1.54693	-0.86169	0	No
ENSMUSG00000090104	-3.50895	-4.10066	-3.55479	Ctnnb1	0	0	1.48594	No
ENSMUSG00000090104	-3.50895	-4.10066	-3.55479	Parp12	-1.83655	-1.64445	0	No
ENSMUSG00000090104	-3.50895	-4.10066	-3.55479	Ints9	0	-3.78471	-2.94682	No
ENSMUSG00000090104	-3.50895	-4.10066	-3.55479	Ptcd1	0	0	0.430681	No
ENSMUSG00000090104	-3.50895	-4.10066	-3.55479	Ctcf	0	1.1779	0	No
ENSMUSG00000090104	-3.50895	-4.10066	-3.55479	Ythdc1	0	0	-1.08449	No
ENSMUSG00000090104	-3.50895	-4.10066	-3.55479	Myh10	1.08477	-1.72949	-0.666284	No
ENSMUSG00000090104	-3.50895	-4.10066	-3.55479	Rps19bp1	0	-1.82482	-1.1462	No
ENSMUSG00000090104	-3.50895	-4.10066	-3.55479	Tmpo	0	0	1.19517	No
ENSMUSG00000090104	-3.50895	-4.10066	-3.55479	Patl1	0	-2.25376	0	No
ENSMUSG00000090104	-3.50895	-4.10066	-3.55479	Tmem214	0	0	-1.2228	No
ENSMUSG00000090104	-3.50895	-4.10066	-3.55479	Cherp	1.02573	0	0	No
ENSMUSG00000090104	-3.50895	-4.10066	-3.55479	Ep400	0	-1.24402	0	No
ENSMUSG00000090104	-3.50895	-4.10066	-3.55479	Mepce	0.75317	1.5226	1.33715	No
ENSMUSG00000090104	-3.50895	-4.10066	-3.55479	Nat10	-0.712408	-1.68348	0	No
ENSMUSG00000090104	-3.50895	-4.10066	-3.55479	Mcam	0	0	0.911778	No
ENSMUSG00000090104	-3.50895	-4.10066	-3.55479	Fubp1	0	0	-0.837024	No
ENSMUSG00000090104	-3.50895	-4.10066	-3.55479	Mtif2	0	0	1.31016	No
ENSMUSG00000090104	-3.50895	-4.10066	-3.55479	Ubap2l	0	0	-1.74081	No
ENSMUSG00000090104	-3.50895	-4.10066	-3.55479	Ccnt1	0	0	-0.593381	No
ENSMUSG00000090104	-3.50895	-4.10066	-3.55479	Pygb	-1.11775	-0.704705	-0.842133	No
ENSMUSG00000090104	-3.50895	-4.10066	-3.55479	Nip7	0	0	-4.6828	No
ENSMUSG00000090104	-3.50895	-4.10066	-3.55479	Tcof1	-1.81599	-1.10881	-1.31925	No
ENSMUSG00000090104	-3.50895	-4.10066	-3.55479	Rap1gap2	-2.37279	-3.14768	0	No
ENSMUSG00000090104	-3.50895	-4.10066	-3.55479	Arid1a	0	0.88414	0.710271	No
ENSMUSG00000090104	-3.50895	-4.10066	-3.55479	Nsun2	0.667425	0	0	No
ENSMUSG00000090104	-3.50895	-4.10066	-3.55479	Pcnp	0	-1.50226	0	No
ENSMUSG00000090104	-3.50895	-4.10066	-3.55479	Cbx1	0	-1.93792	0	No
ENSMUSG00000090104	-3.50895	-4.10066	-3.55479	Nomo1	-2.08319	0	0	No
ENSMUSG00000090104	-3.50895	-4.10066	-3.55479	Rps19	0	0	-1.85957	No
ENSMUSG00000090104	-3.50895	-4.10066	-3.55479	Otud4	0	0	-1.244	No
ENSMUSG00000090104	-3.50895	-4.10066	-3.55479	Fkbp2	-3.83758	0	0	No
ENSMUSG00000090104	-3.50895	-4.10066	-3.55479	Mthfd2	-2.42304	0	-2.28892	No
ENSMUSG00000090104	-3.50895	-4.10066	-3.55479	Sap18	0	0	3.2858	No
ENSMUSG00000090104	-3.50895	-4.10066	-3.55479	H2ax	0	0	0	No
ENSMUSG00000090104	-3.50895	-4.10066	-3.55479	Ddx50	0	-1.81456	0	No
ENSMUSG00000090104	-3.50895	-4.10066	-3.55479	N4bp2	0.673892	1.44983	1.54713	No
ENSMUSG00000090104	-3.50895	-4.10066	-3.55479	Fam193a	0	0	0	No
ENSMUSG00000090104	-3.50895	-4.10066	-3.55479	Arpc3	0	0	0	No
ENSMUSG00000090104	-3.50895	-4.10066	-3.55479	Zc3h18	-1.43478	-2.38872	-1.94103	No
ENSMUSG00000090104	-3.50895	-4.10066	-3.55479	Tatdn2	0	0	-0.857069	No
ENSMUSG00000090104	-3.50895	-4.10066	-3.55479	Cpt2	0	0	0	No
ENSMUSG00000090104	-3.50895	-4.10066	-3.55479	Mki67	-0.900186	-1.77473	-1.39057	No
ENSMUSG00000090104	-3.50895	-4.10066	-3.55479	Ttc3	0	0	-1.29837	No
ENSMUSG00000090104	-3.50895	-4.10066	-3.55479	Gigyf1	0	0	0.574399	No
ENSMUSG00000090104	-3.50895	-4.10066	-3.55479	Ptrh2	-0.982681	-1.53372	0	No
ENSMUSG00000090104	-3.50895	-4.10066	-3.55479	Scaf1	1.44434	0.74576	0.930079	No
ENSMUSG00000090104	-3.50895	-4.10066	-3.55479	Rps17	0	0	-1.65858	No
ENSMUSG00000090104	-3.50895	-4.10066	-3.55479	Ndufa6	0.655369	0	0	No
ENSMUSG00000090104	-3.50895	-4.10066	-3.55479	Kri1	-5.02429	0.985329	0.61327	No
ENSMUSG00000090104	-3.50895	-4.10066	-3.55479	Ccdc12	0	0	2.16577	No
ENSMUSG00000090104	-3.50895	-4.10066	-3.55479	Tmco1	0	0	1.03132	No
ENSMUSG00000090104	-3.50895	-4.10066	-3.55479	Ybx3	0	0	1.07501	No
ENSMUSG00000090104	-3.50895	-4.10066	-3.55479	Dnaja1	0	-0.920882	0	No
ENSMUSG00000090104	-3.50895	-4.10066	-3.55479	Cnot3	0.849583	0	0	No
ENSMUSG00000090104	-3.50895	-4.10066	-3.55479	Lmna	0	1.06298	1.45152	No
ENSMUSG00000090104	-3.50895	-4.10066	-3.55479	Ube2l3	-0.386347	0	0	No
ENSMUSG00000090104	-3.50895	-4.10066	-3.55479	Nme1	0	0	-1.35562	No
ENSMUSG00000090104	-3.50895	-4.10066	-3.55479	Mak16	0.693121	0.999743	0.969638	No
ENSMUSG00000090104	-3.50895	-4.10066	-3.55479	Rps14	0	0	-0.970511	No
ENSMUSG00000090104	-3.50895	-4.10066	-3.55479	Ptms	0	0.998254	0	No
ENSMUSG00000090104	-3.50895	-4.10066	-3.55479	Caprin1	0	0	0	No
ENSMUSG00000090104	-3.50895	-4.10066	-3.55479	Ndrg4	1.29557	-3.76736	0	No
ENSMUSG00000090104	-3.50895	-4.10066	-3.55479	Tpt1	0	0	-1.33625	No
ENSMUSG00000090104	-3.50895	-4.10066	-3.55479	Mrps25	0.407975	0	0	No
ENSMUSG00000090104	-3.50895	-4.10066	-3.55479	Rbm4b	0	0	0.712176	No
ENSMUSG00000090104	-3.50895	-4.10066	-3.55479	Nudt16l1	0	0	-0.864192	No
ENSMUSG00000090104	-3.50895	-4.10066	-3.55479	Ube2i	0	0	-1.17835	Yes
ENSMUSG00000090104	-3.50895	-4.10066	-3.55479	Eif3j1	0	0	0	No
ENSMUSG00000090104	-3.50895	-4.10066	-3.55479	H2bc4	0	2.67524	2.9055	No
ENSMUSG00000090104	-3.50895	-4.10066	-3.55479	Naa50	-4.35888	-1.31354	-1.97944	No
ENSMUSG00000090104	-3.50895	-4.10066	-3.55479	Brd7	0	0	0	No
ENSMUSG00000090104	-3.50895	-4.10066	-3.55479	Tppp3	-2.49138	0	0	No
ENSMUSG00000090104	-3.50895	-4.10066	-3.55479	Dnajb12	0	0	-1.53112	No
ENSMUSG00000090104	-3.50895	-4.10066	-3.55479	Polr3h	0	0	0.424085	No
ENSMUSG00000090104	-3.50895	-4.10066	-3.55479	Gpx4	0	0	0	No
ENSMUSG00000090104	-3.50895	-4.10066	-3.55479	Nhp2	0	0	-0.918696	No
ENSMUSG00000090104	-3.50895	-4.10066	-3.55479	Rpl18	-1.90173	0.606733	0.547895	No
ENSMUSG00000090104	-3.50895	-4.10066	-3.55479	Smg7	4.26755	-2.21583	-1.53022	No
ENSMUSG00000090104	-3.50895	-4.10066	-3.55479	Telo2	1.35625	-1.5588	-0.943536	No
ENSMUSG00000090104	-3.50895	-4.10066	-3.55479	Nt5dc2	1.34244	0.73521	0	No
ENSMUSG00000090104	-3.50895	-4.10066	-3.55479	Exosc1	0	0	0	No
ENSMUSG00000090104	-3.50895	-4.10066	-3.55479	Eif1	0	0	0	No
ENSMUSG00000090104	-3.50895	-4.10066	-3.55479	Rps15	0	0	-1.0579	No
ENSMUSG00000090104	-3.50895	-4.10066	-3.55479	Akap8l	0	1.12151	1.3177	No
ENSMUSG00000090104	-3.50895	-4.10066	-3.55479	Taf6	-3.87626	0	0.346282	No
ENSMUSG00000090104	-3.50895	-4.10066	-3.55479	Prkaca	0	1.24574	0	No
ENSMUSG00000090104	-3.50895	-4.10066	-3.55479	Usf2	-1.23255	1.09055	0	No
ENSMUSG00000090104	-3.50895	-4.10066	-3.55479	Rab6a	0.844251	1.81842	1.84802	No
ENSMUSG00000090104	-3.50895	-4.10066	-3.55479	Mrps11	1.14637	-2.64516	-2.84767	No
ENSMUSG00000090104	-3.50895	-4.10066	-3.55479	Ube2m	0	0.701619	0	No
ENSMUSG00000090104	-3.50895	-4.10066	-3.55479	Celf4	0	0	0	No
ENSMUSG00000090104	-3.50895	-4.10066	-3.55479	Rpl23a	0	-4.18133	0	No
ENSMUSG00000090104	-3.50895	-4.10066	-3.55479	Mrpl13	0	0	1.85169	No
ENSMUSG00000090104	-3.50895	-4.10066	-3.55479	Slc3a2	2.26171	0	-0.639728	No
ENSMUSG00000090104	-3.50895	-4.10066	-3.55479	Hnrnpul1	1.11228	-2.34638	0	No
ENSMUSG00000090104	-3.50895	-4.10066	-3.55479	Rrs1	0	0	1.53572	No
ENSMUSG00000090104	-3.50895	-4.10066	-3.55479	Exosc9	0	0	4.45764	No
ENSMUSG00000090104	-3.50895	-4.10066	-3.55479	Rps11	0	1.07838	0	No
ENSMUSG00000090104	-3.50895	-4.10066	-3.55479	Rrp7a	1.42402	0.525129	1.01604	No
ENSMUSG00000090104	-3.50895	-4.10066	-3.55479	Ccdc137	0.926745	0	0	No
ENSMUSG00000090104	-3.50895	-4.10066	-3.55479	Gtpbp1	0	0	0	No
ENSMUSG00000090104	-3.50895	-4.10066	-3.55479	Eif4h	-1.48809	0	0	No
ENSMUSG00000090104	-3.50895	-4.10066	-3.55479	Erp29	0	-0.477358	0	No
ENSMUSG00000090104	-3.50895	-4.10066	-3.55479	Ddx51	0	0	0	No
ENSMUSG00000090104	-3.50895	-4.10066	-3.55479	Srp14	0	-3.15428	0	No
ENSMUSG00000090104	-3.50895	-4.10066	-3.55479	Gpbp1	0	0	-2.70338	No
ENSMUSG00000090104	-3.50895	-4.10066	-3.55479	Hspb1	-0.579492	-2.32282	-1.95882	No
ENSMUSG00000090104	-3.50895	-4.10066	-3.55479	Dcaf7	0	0	0	No
ENSMUSG00000090104	-3.50895	-4.10066	-3.55479	Tra2a	0	0	-1.29432	No
ENSMUSG00000090104	-3.50895	-4.10066	-3.55479	Pdap1	0.546318	-0.583603	0	No
ENSMUSG00000090104	-3.50895	-4.10066	-3.55479	Csnk2b	0	0.806607	0	No
ENSMUSG00000090104	-3.50895	-4.10066	-3.55479	Ppic	-1.02456	-3.75884	-5.76452	No
ENSMUSG00000090104	-3.50895	-4.10066	-3.55479	Tbrg4	-1.78332	-4.32191	-2.59857	No
ENSMUSG00000090104	-3.50895	-4.10066	-3.55479	Snw1	-1.56692	1.38823	1.46425	No
ENSMUSG00000090104	-3.50895	-4.10066	-3.55479	Igf2bp2	0	-2.22466	-1.85616	No
ENSMUSG00000090104	-3.50895	-4.10066	-3.55479	Knop1	-1.76304	0	0	No
ENSMUSG00000090104	-3.50895	-4.10066	-3.55479	Atic	0	0	0	No
ENSMUSG00000090104	-3.50895	-4.10066	-3.55479	Trnau1ap	0.894214	1.80368	1.43526	No
ENSMUSG00000090104	-3.50895	-4.10066	-3.55479	Blvrb	0.604949	0	0	No
ENSMUSG00000090104	-3.50895	-4.10066	-3.55479	Cyth2	0	1.48559	0	No
ENSMUSG00000090104	-3.50895	-4.10066	-3.55479	Swap70	0	0	-2.58759	No
ENSMUSG00000090104	-3.50895	-4.10066	-3.55479	Amt	0	0	0	No
ENSMUSG00000090104	-3.50895	-4.10066	-3.55479	Clic1	0	0	1.9398	No
ENSMUSG00000090104	-3.50895	-4.10066	-3.55479	Hnrnpm	0	0	0	No
ENSMUSG00000090104	-3.50895	-4.10066	-3.55479	Alkbh5	0	0	0	No
ENSMUSG00000090104	-3.50895	-4.10066	-3.55479	Crip2	0	0	-3.16696	No
ENSMUSG00000090104	-3.50895	-4.10066	-3.55479	Ppif	1.98575	-3.3649	-3.61269	No
ENSMUSG00000090104	-3.50895	-4.10066	-3.55479	Surf2	0	0	0.730637	No
ENSMUSG00000090104	-3.50895	-4.10066	-3.55479	Dmac2	0	0	0	No
ENSMUSG00000090104	-3.50895	-4.10066	-3.55479	Gtf2f1	0	0	0	No
ENSMUSG00000090104	-3.50895	-4.10066	-3.55479	Grn	0	0	-0.83056	Yes
ENSMUSG00000090104	-3.50895	-4.10066	-3.55479	Rbfox3	1.9474	1.19756	-0.966243	No
ENSMUSG00000090104	-3.50895	-4.10066	-3.55479	Ddx5	0	0	-0.754933	No
ENSMUSG00000090104	-3.50895	-4.10066	-3.55479	Elavl3	0	0	1.78088	No
ENSMUSG00000090104	-3.50895	-4.10066	-3.55479	Set	0.519301	0.908064	0	No
ENSMUSG00000090104	-3.50895	-4.10066	-3.55479	Mrpl21	0	1.24546	0	No
ENSMUSG00000090104	-3.50895	-4.10066	-3.55479	Ppp1ca	-0.960693	0.547512	0.513326	Yes
ENSMUSG00000090104	-3.50895	-4.10066	-3.55479	Mrps7	0	0.500043	0	No
ENSMUSG00000090104	-3.50895	-4.10066	-3.55479	Lsm2	0	0	2.42919	No
ENSMUSG00000090104	-3.50895	-4.10066	-3.55479	Usp14	0	-3.56234	0	No
ENSMUSG00000090104	-3.50895	-4.10066	-3.55479	Eif4e	0	0	-0.98722	Yes
ENSMUSG00000090104	-3.50895	-4.10066	-3.55479	Capzb	0	0	0	No
ENSMUSG00000090104	-3.50895	-4.10066	-3.55479	Ddx49	0	0	0	No
ENSMUSG00000090104	-3.50895	-4.10066	-3.55479	Luc7l2	0	0.980829	0	No
ENSMUSG00000090104	-3.50895	-4.10066	-3.55479	Macroh2a1	0	0	-1.02681	No
ENSMUSG00000090104	-3.50895	-4.10066	-3.55479	LRWD1	0	0.591911	0	No
ENSMUSG00000090104	-3.50895	-4.10066	-3.55479	Pwp1	0	-3.61307	0	No
ENSMUSG00000090104	-3.50895	-4.10066	-3.55479	Tpi1	1.04245	1.43113	0.738864	No
ENSMUSG00000090104	-3.50895	-4.10066	-3.55479	Cdkn2aipnl	0	-2.94364	0	No
ENSMUSG00000090104	-3.50895	-4.10066	-3.55479	Vim	-0.470621	0	0	No
ENSMUSG00000090104	-3.50895	-4.10066	-3.55479	Larp7	0	0	2.98682	No
ENSMUSG00000090104	-3.50895	-4.10066	-3.55479	Zfp384	0	1.21455	0	No
ENSMUSG00000090104	-3.50895	-4.10066	-3.55479	Cnot2	0	0	-1.84049	No
ENSMUSG00000090104	-3.50895	-4.10066	-3.55479	Qki	0	0	-0.870967	No
ENSMUSG00000090104	-3.50895	-4.10066	-3.55479	Tcea1	4.3365	0	-2.15318	No
ENSMUSG00000090104	-3.50895	-4.10066	-3.55479	Ywhaq	0	0	-2.52669	No
ENSMUSG00000090104	-3.50895	-4.10066	-3.55479	Ccnl1	0	0	0	No
ENSMUSG00000090104	-3.50895	-4.10066	-3.55479	Rbmxl1	-0.483495	0	0	No
ENSMUSG00000090104	-3.50895	-4.10066	-3.55479	Psip1	0	0	0.86801	No
ENSMUSG00000090104	-3.50895	-4.10066	-3.55479	Lsm14a	0	0	0	No
ENSMUSG00000090104	-3.50895	-4.10066	-3.55479	Sec61a1	3.95387	-1.63048	-1.58725	No
ENSMUSG00000090104	-3.50895	-4.10066	-3.55479	Mex3c	-1.61634	1.91773	0	No
ENSMUSG00000090104	-3.50895	-4.10066	-3.55479	Stau1	0	0	0.659743	No
ENSMUSG00000090104	-3.50895	-4.10066	-3.55479	Snrpa1	0	0	3.85554	No
ENSMUSG00000090104	-3.50895	-4.10066	-3.55479	Txnl1	1.46252	-0.729264	0	No
ENSMUSG00000090104	-3.50895	-4.10066	-3.55479	Prpf38a	0	-1.6157	0	No
ENSMUSG00000090104	-3.50895	-4.10066	-3.55479	H4c1	0	0	0	No
ENSMUSG00000090104	-3.50895	-4.10066	-3.55479	Smarcd2	0	0	1.1843	No
ENSMUSG00000090104	-3.50895	-4.10066	-3.55479	Aen	-2.02728	0	0	No
ENSMUSG00000090104	-3.50895	-4.10066	-3.55479	Smndc1	0	0	-1.00928	No
ENSMUSG00000090104	-3.50895	-4.10066	-3.55479	Pcgf2	0	0	1.05689	No
ENSMUSG00000090104	-3.50895	-4.10066	-3.55479	Dkc1	0	0	0	No
ENSMUSG00000090104	-3.50895	-4.10066	-3.55479	Rbm7	0	0	-2.02697	No
ENSMUSG00000090104	-3.50895	-4.10066	-3.55479	Nova2	0	0	1.86814	No
ENSMUSG00000090104	-3.50895	-4.10066	-3.55479	Hnrnpf	0	0	0	No
ENSMUSG00000090104	-3.50895	-4.10066	-3.55479	Igf2bp3	0	-1.17524	0	No
ENSMUSG00000090104	-3.50895	-4.10066	-3.55479	Tmsb4x	0	0	-1.3517	No
ENSMUSG00000090104	-3.50895	-4.10066	-3.55479	Edc3	0	0	0	No
ENSMUSG00000090104	-3.50895	-4.10066	-3.55479	Wdr83	-2.49612	-0.916703	-1.23985	No
ENSMUSG00000090104	-3.50895	-4.10066	-3.55479	Dnajc1	1.01576	0	0.675915	No
ENSMUSG00000090104	-3.50895	-4.10066	-3.55479	Spats2	0.644488	0	0	No
ENSMUSG00000090104	-3.50895	-4.10066	-3.55479	Exosc4	-2.3153	0	0	No
ENSMUSG00000090104	-3.50895	-4.10066	-3.55479	Rad18	0	0	-1.1335	No
ENSMUSG00000090104	-3.50895	-4.10066	-3.55479	Polr2e	0	0	-0.800896	No
ENSMUSG00000090104	-3.50895	-4.10066	-3.55479	Tma16	0.871822	-1.86407	0	No
ENSMUSG00000090104	-3.50895	-4.10066	-3.55479	Rpl7l1	0	0.855993	0	No
ENSMUSG00000090104	-3.50895	-4.10066	-3.55479	Phb2	0.508615	0	0	No
ENSMUSG00000090104	-3.50895	-4.10066	-3.55479	Zcchc17	0	0	-1.6266	No
ENSMUSG00000090104	-3.50895	-4.10066	-3.55479	Ppp2r1b	0	-0.323162	-0.448779	No
ENSMUSG00000090104	-3.50895	-4.10066	-3.55479	Puf60	0	0	-1.12285	No
ENSMUSG00000090104	-3.50895	-4.10066	-3.55479	Prr3	0	0	-0.693555	No
ENSMUSG00000090104	-3.50895	-4.10066	-3.55479	Mrpl48	-3.69544	0.497398	0.892679	No
ENSMUSG00000090104	-3.50895	-4.10066	-3.55479	Rbm38	0	0	-1.64297	No
ENSMUSG00000090104	-3.50895	-4.10066	-3.55479	Idh2	-5.55512	-1.83814	0	No
ENSMUSG00000090104	-3.50895	-4.10066	-3.55479	Rnps1	0	-3.58731	0	No
ENSMUSG00000090104	-3.50895	-4.10066	-3.55479	Rps6	-2.14473	0	0	No
ENSMUSG00000090104	-3.50895	-4.10066	-3.55479	Spout1	0	0	-0.542841	No
ENSMUSG00000090104	-3.50895	-4.10066	-3.55479	Gdi2	0	0	-0.849607	No
ENSMUSG00000090104	-3.50895	-4.10066	-3.55479	Pcbp4	0	0	-1.77014	No
ENSMUSG00000090104	-3.50895	-4.10066	-3.55479	Wdr46	0	0.647911	0	No
ENSMUSG00000090104	-3.50895	-4.10066	-3.55479	Polr1e	0	-1.83827	-1.50697	No
ENSMUSG00000090104	-3.50895	-4.10066	-3.55479	Hdac1	0	0	0.696721	Yes
ENSMUSG00000090104	-3.50895	-4.10066	-3.55479	Isy1	0	0	0	No
ENSMUSG00000090104	-3.50895	-4.10066	-3.55479	Ehd1	0.961291	0	0	No
ENSMUSG00000090104	-3.50895	-4.10066	-3.55479	Glyr1	0	0	-1.10381	No
ENSMUSG00000090104	-3.50895	-4.10066	-3.55479	Mpg	1.25221	-1.10001	-0.86513	No
ENSMUSG00000090104	-3.50895	-4.10066	-3.55479	Snip1	0	-3.567	0	No
ENSMUSG00000090104	-3.50895	-4.10066	-3.55479	Pqbp1	0	0	1.60877	No
ENSMUSG00000090104	-3.50895	-4.10066	-3.55479	Ccdc50	1.81802	0	0	No
ENSMUSG00000090104	-3.50895	-4.10066	-3.55479	Hmgxb4	0	-3.14471	-2.46377	No
ENSMUSG00000090104	-3.50895	-4.10066	-3.55479	Tuba1c	0	0	1.33497	No
ENSMUSG00000090104	-3.50895	-4.10066	-3.55479	Grsf1	0	0	0	No
ENSMUSG00000090104	-3.50895	-4.10066	-3.55479	Celf2	0	0	-2.00186	No
ENSMUSG00000090104	-3.50895	-4.10066	-3.55479	Mt1	0	0	-1.46467	No
ENSMUSG00000090104	-3.50895	-4.10066	-3.55479	Dap3	0	0	0	No
ENSMUSG00000090104	-3.50895	-4.10066	-3.55479	Rpl36a	-3.55403	-2.50417	0	No
ENSMUSG00000090104	-3.50895	-4.10066	-3.55479	Slc25a5	0	0	-3.113	No
ENSMUSG00000090104	-3.50895	-4.10066	-3.55479	Men1	-0.920267	1.521	0.715504	No
ENSMUSG00000090104	-3.50895	-4.10066	-3.55479	Ythdf2	-0.720379	0	0	No
ENSMUSG00000090104	-3.50895	-4.10066	-3.55479	Cltb	0	0	0	No
ENSMUSG00000090104	-3.50895	-4.10066	-3.55479	Rbms2	-1.48786	-2.03229	-1.10969	No
ENSMUSG00000090104	-3.50895	-4.10066	-3.55479	Prdx4	0	0	2.19174	No
ENSMUSG00000090104	-3.50895	-4.10066	-3.55479	Fkbp3	0	-1.52765	0	No
ENSMUSG00000090104	-3.50895	-4.10066	-3.55479	Tmx2	0	0	1.45288	No
ENSMUSG00000090104	-3.50895	-4.10066	-3.55479	Gpatch4	0	0	1.74398	No
ENSMUSG00000090104	-3.50895	-4.10066	-3.55479	Zbtb7a	-1.1211	0.690594	0	No
ENSMUSG00000090104	-3.50895	-4.10066	-3.55479	Lrrc59	0	0	2.46048	No
ENSMUSG00000090104	-3.50895	-4.10066	-3.55479	Habp4	0	0	1.48746	No
ENSMUSG00000090104	-3.50895	-4.10066	-3.55479	Ctif	0	0	0	No
ENSMUSG00000090104	-3.50895	-4.10066	-3.55479	Gps1	-0.548351	0.775759	0	No
ENSMUSG00000090104	-3.50895	-4.10066	-3.55479	Nsun5	0	0.44717	0	No
ENSMUSG00000090104	-3.50895	-4.10066	-3.55479	Ino80b	1.19196	1.61499	2.07653	No
ENSMUSG00000090104	-3.50895	-4.10066	-3.55479	Ilf2	0	-0.828727	0	No
ENSMUSG00000090104	-3.50895	-4.10066	-3.55479	Chtop	0	0.905455	0	No
ENSMUSG00000090104	-3.50895	-4.10066	-3.55479	Hnrnpd	0	0	1.32866	No
ENSMUSG00000090104	-3.50895	-4.10066	-3.55479	Chmp4b	0	0	0	No
ENSMUSG00000090104	-3.50895	-4.10066	-3.55479	Cyc1	0	0.695644	0	No
ENSMUSG00000090104	-3.50895	-4.10066	-3.55479	Mcat	-2.19156	1.14595	1.95916	No
ENSMUSG00000090104	-3.50895	-4.10066	-3.55479	Tor1aip1	0	0	0.712189	No
ENSMUSG00000090104	-3.50895	-4.10066	-3.55479	Ptbp1	0	0	-2.04456	No
ENSMUSG00000090104	-3.50895	-4.10066	-3.55479	Ddx39b	0	-0.958978	-1.34112	No
ENSMUSG00000090104	-3.50895	-4.10066	-3.55479	Hnrnph3	0	0	-1.98782	No
ENSMUSG00000090104	-3.50895	-4.10066	-3.55479	Acads	0	0	0	No
ENSMUSG00000090104	-3.50895	-4.10066	-3.55479	Mettl16	0	-2.37119	0	No
ENSMUSG00000090104	-3.50895	-4.10066	-3.55479	Smarcd1	0	1.15282	0	No
ENSMUSG00000090104	-3.50895	-4.10066	-3.55479	Ddx39a	0	0	-0.850582	No
ENSMUSG00000090104	-3.50895	-4.10066	-3.55479	Rprd1b	-3.08116	-0.520737	0	No
ENSMUSG00000090104	-3.50895	-4.10066	-3.55479	Zswim1	0.84464	-2.48192	-1.40697	No
ENSMUSG00000090104	-3.50895	-4.10066	-3.55479	Acta2	0	0	0	No
ENSMUSG00000090104	-3.50895	-4.10066	-3.55479	Trmt2a	0	-0.648288	0.616607	No
ENSMUSG00000090104	-3.50895	-4.10066	-3.55479	Vdac2	-1.26142	-1.95761	0	No
ENSMUSG00000090104	-3.50895	-4.10066	-3.55479	Septin11	1.77527	-1.87602	-0.845287	No
ENSMUSG00000090104	-3.50895	-4.10066	-3.55479	Apex1	0	0	0	No
ENSMUSG00000090104	-3.50895	-4.10066	-3.55479	Maz	-1.03608	-1.07304	-1.09043	No
ENSMUSG00000090104	-3.50895	-4.10066	-3.55479	Sinhcaf	0	0	-1.32971	No
ENSMUSG00000090104	-3.50895	-4.10066	-3.55479	Apobec3	0	0	-1.35967	No
ENSMUSG00000090104	-3.50895	-4.10066	-3.55479	Bysl	0	0	0	No
ENSMUSG00000090104	-3.50895	-4.10066	-3.55479	Srsf1	0	0.711112	0	No
ENSMUSG00000090104	-3.50895	-4.10066	-3.55479	Zc3h10	0	2.04492	0	No
ENSMUSG00000090104	-3.50895	-4.10066	-3.55479	Sf3a2	1.3773	0.559576	0	No
ENSMUSG00000090104	-3.50895	-4.10066	-3.55479	Cxxc5	0	0	0	No
ENSMUSG00000090104	-3.50895	-4.10066	-3.55479	Acaa1a	0	0	0	No
ENSMUSG00000090252	2.51968	3.40361	4.35139	Ppp1r9b	0.925201	-0.546614	-1.04399	No
ENSMUSG00000090252	2.51968	3.40361	4.35139	Zmynd8	0	1.80479	1.72232	No
ENSMUSG00000090252	2.51968	3.40361	4.35139	Odf2	0	0	1.46118	No
ENSMUSG00000090252	2.51968	3.40361	4.35139	Suz12	-3.74666	0	-2.53203	No
ENSMUSG00000090252	2.51968	3.40361	4.35139	Dhx30	-1.27377	0	0	No
ENSMUSG00000090252	2.51968	3.40361	4.35139	Ctnna1	0	0	0	No
ENSMUSG00000090252	2.51968	3.40361	4.35139	Upf1	0	1.47711	0	No
ENSMUSG00000090252	2.51968	3.40361	4.35139	Snrnp200	0	-2.20811	0	No
ENSMUSG00000090252	2.51968	3.40361	4.35139	Smg6	0.441992	2.03137	0	No
ENSMUSG00000090252	2.51968	3.40361	4.35139	Plcb3	0.748896	0.695058	0.701152	No
ENSMUSG00000090252	2.51968	3.40361	4.35139	Lonp1	0	0	-0.597412	No
ENSMUSG00000090252	2.51968	3.40361	4.35139	Mov10	0	0	1.71772	No
ENSMUSG00000090252	2.51968	3.40361	4.35139	Tpr	0	0	-0.831275	No
ENSMUSG00000090252	2.51968	3.40361	4.35139	Map1b	0	0	0	No
ENSMUSG00000090252	2.51968	3.40361	4.35139	Ranbp2	0	0	-1.26008	No
ENSMUSG00000090252	2.51968	3.40361	4.35139	Matr3	0	0	-1.68297	No
ENSMUSG00000090252	2.51968	3.40361	4.35139	Eif3a	0	-1.06064	-1.56132	No
ENSMUSG00000090252	2.51968	3.40361	4.35139	Ap2a1	0	0	0	No
ENSMUSG00000090252	2.51968	3.40361	4.35139	Kansl3	0	-3.60104	-4.23086	No
ENSMUSG00000090252	2.51968	3.40361	4.35139	Arid4a	0	0	0	No
ENSMUSG00000090252	2.51968	3.40361	4.35139	Leng8	0.929697	1.51646	0.780113	No
ENSMUSG00000090252	2.51968	3.40361	4.35139	Noc2l	-0.66135	0	0	No
ENSMUSG00000090252	2.51968	3.40361	4.35139	Numa1	-2.53695	-1.04144	-0.569316	No
ENSMUSG00000090252	2.51968	3.40361	4.35139	Fkbp15	0	0	0	No
ENSMUSG00000090252	2.51968	3.40361	4.35139	Hk2	0	-1.95897	-1.19232	No
ENSMUSG00000090252	2.51968	3.40361	4.35139	Usp42	2.7502	-1.53955	-0.77163	No
ENSMUSG00000090252	2.51968	3.40361	4.35139	Nup88	2.75388	-1.53802	0	No
ENSMUSG00000090252	2.51968	3.40361	4.35139	Vcl	0.579096	-1.04569	0	No
ENSMUSG00000090252	2.51968	3.40361	4.35139	Myof	0	0	2.67894	No
ENSMUSG00000090252	2.51968	3.40361	4.35139	Mybpc3	0	0	0.524754	No
ENSMUSG00000090252	2.51968	3.40361	4.35139	Hectd1	0	0	-1.15193	No
ENSMUSG00000090252	2.51968	3.40361	4.35139	Pdxdc1	0.792286	0.677408	1.15289	No
ENSMUSG00000090252	2.51968	3.40361	4.35139	Rreb1	0	0.641286	0	No
ENSMUSG00000090252	2.51968	3.40361	4.35139	Sfi1	0	-0.864852	0	No
ENSMUSG00000090252	2.51968	3.40361	4.35139	Ccar2	0	0	0	No
ENSMUSG00000090252	2.51968	3.40361	4.35139	Chd8	0	0	0	No
ENSMUSG00000090252	2.51968	3.40361	4.35139	Ndufs1	-3.80516	-2.75078	0	No
ENSMUSG00000090252	2.51968	3.40361	4.35139	Ino80d	0	0	0	No
ENSMUSG00000090252	2.51968	3.40361	4.35139	Ermp1	0	0	0	No
ENSMUSG00000090252	2.51968	3.40361	4.35139	Flna	0	0	0	No
ENSMUSG00000090252	2.51968	3.40361	4.35139	Mdn1	0	-3.93908	0	No
ENSMUSG00000090252	2.51968	3.40361	4.35139	Cdk13	0	0	0	No
ENSMUSG00000090252	2.51968	3.40361	4.35139	Ythdc2	0	0.879374	0	No
ENSMUSG00000090252	2.51968	3.40361	4.35139	Dnajc13	0	0	0	No
ENSMUSG00000090252	2.51968	3.40361	4.35139	Trip12	0	1.94684	0	No
ENSMUSG00000090252	2.51968	3.40361	4.35139	Plec	-5.60516	0.627039	0.721628	Yes
ENSMUSG00000090252	2.51968	3.40361	4.35139	Pecam1	0.610452	1.4472	1.37271	No
ENSMUSG00000090252	2.51968	3.40361	4.35139	Dnm2	-1.92215	0	0	No
ENSMUSG00000090252	2.51968	3.40361	4.35139	Kpnb1	-2.50057	1.04932	1.22637	No
ENSMUSG00000090252	2.51968	3.40361	4.35139	Tbl3	1.51584	0.674303	0	No
ENSMUSG00000090252	2.51968	3.40361	4.35139	Lrp1	0	0.519478	0	No
ENSMUSG00000090252	2.51968	3.40361	4.35139	Mogs	1.41419	2.20792	1.55031	No
ENSMUSG00000090252	2.51968	3.40361	4.35139	Ddx54	-0.68028	0	0	No
[truncated: 10,417 more rows]
