# Supplementary material for: Both host and parasite non-coding RNAs co-ordinate the regulation of macrophage gene expression to reduce pro-inflammatory immune responses and promote tissue repair pathways during infection with fasciola hepatica
Source: RNA Biol. 2024 Sep 30;21(1):62–77. doi: 10.1080/15476286.2024.2408706 (PMC11445894; doi:10.1080/15476286.2024.2408706)
Supplement: Sais et al_Supplementary Table 5.xlsx [file KRNB_A_2408706_SM6372.xlsx]

## Sheet: Supplementary Table 5.1
Sais et al. Nc-RNAs of host macrophages during helminth infection
Supplementary Table 5.1: All statistically significant differentially expressed mmu mRNAs
6hrs vs uninfected				18hrs vs uninfected				5 days vs uninfected
mRNA	Log2FC2	adjusted pvalue		mRNA	Log2FC2	adjusted pvalue		mRNA	Log2FC2	adjusted pvalue
ENSMUSG00000005089.16	-6.86792	1e-09		ENSMUSG00000032773.10	-7.08188	3.34e-08		ENSMUSG00000021775.12	-5.78687	1.79e-06
ENSMUSG00000000263.16	-6.3934	3.92e-08		ENSMUSG00000039860.20	-6.70666	1.52e-06		ENSMUSG00000024538.9	-5.76452	4.37e-05
ENSMUSG00000072754.10	-6.05966	2.02e-05		ENSMUSG00000033902.13	-6.43724	8.54e-06		ENSMUSG00000090106.2	-5.44609	0.00017746
ENSMUSG00000024538.9	-5.7834	5.53e-05		ENSMUSG00000033629.7	-6.32805	4.4e-07		ENSMUSG00000080820.2	-5.41114	1.92e-05
ENSMUSG00000030996.9	-5.60516	2.56e-05		ENSMUSG00000032649.15	-6.09603	9.63e-07		ENSMUSG00000074812.13	-5.40939	4.19e-05
ENSMUSG00000055333.15	-5.55512	0.000391959		ENSMUSG00000072754.10	-6.06305	0.000114114		ENSMUSG00000019797.12	-5.30113	5.83e-09
ENSMUSG00000026424.9	-5.50635	5.83e-05		ENSMUSG00000083052.2	-6.03109	3.76e-05		ENSMUSG00000034872.7	-5.21271	2.22e-11
ENSMUSG00000014782.17	-5.47326	3.08e-06		ENSMUSG00000078291.2	-5.96647	3.22e-05		ENSMUSG00000026676.8	-5.20984	0.000685034
ENSMUSG00000023036.15	-5.46217	4.19e-05		ENSMUSG00000034324.17	-5.82021	9.91e-05		ENSMUSG00000057818.9	-5.17463	7.76e-05
ENSMUSG00000062760.12	-5.41944	0.00164122		ENSMUSG00000029576.18	-5.66169	0.000131937		ENSMUSG00000025068.9	-5.16021	2.42e-05
ENSMUSG00000078291.2	-5.386	4.19e-05		ENSMUSG00000055333.15	-5.55852	0.00127056		ENSMUSG00000029019.9	-5.12472	0.00189634
ENSMUSG00000078935.2	-5.2547	0.000597482		ENSMUSG00000030223.15	-5.53582	7.22e-05		ENSMUSG00000082246.2	-5.0617	0.00342208
ENSMUSG00000026676.8	-5.22873	0.00087772		ENSMUSG00000000263.16	-5.5332	2.87e-05		ENSMUSG00000056679.14	-5.01557	0.000560965
ENSMUSG00000029019.9	-5.1436	0.00248978		ENSMUSG00000022849.6	-5.49235	0.000141579		ENSMUSG00000005089.16	-5.00531	1.14e-08
ENSMUSG00000082246.2	-5.08058	0.00450398		ENSMUSG00000032411.16	-5.47433	5.55e-07		ENSMUSG00000058935.15	-4.97011	0.000905376
ENSMUSG00000064399.3	-5.05795	0.000672176		ENSMUSG00000049164.8	-5.47157	0.00123356		ENSMUSG00000071552.6	-4.967	0.000108761
ENSMUSG00000026494.13	-5.02429	0.00346749		ENSMUSG00000062760.12	-5.42283	0.004055		ENSMUSG00000072754.10	-4.88662	0.000744199
ENSMUSG00000093789.4	-4.99034	0.000626531		ENSMUSG00000078440.11	-5.34571	1.02e-06		ENSMUSG00000049164.8	-4.87222	0.0014681
ENSMUSG00000022956.12	-4.9766	0.0014688		ENSMUSG00000108696.2	-5.31246	0.000273007		ENSMUSG00000027335.10	-4.71892	0.000536378
ENSMUSG00000045822.5	-4.97587	1.27e-34		ENSMUSG00000108218.3	-5.29922	0.00165343		ENSMUSG00000031917.13	-4.6828	0.0102211
ENSMUSG00000025279.8	-4.97186	3.7e-08		ENSMUSG00000080820.2	-5.28914	0.000239392		ENSMUSG00000117681.2	-4.68047	0.00131248
ENSMUSG00000029205.13	-4.96523	0.00453262		ENSMUSG00000074812.13	-5.2874	0.000423019		ENSMUSG00000053774.10	-4.64737	0.000882212
ENSMUSG00000023960.14	-4.94867	0.00118886		ENSMUSG00000033377.15	-5.246	0.0015936		ENSMUSG00000014554.14	-4.64573	0.00137432
ENSMUSG00000038745.16	-4.91688	7e-05		ENSMUSG00000032373.16	-5.15613	0.00153535		ENSMUSG00000041757.18	-4.62555	0.0028417
ENSMUSG00000118657.2	-4.75409	0.00644904		ENSMUSG00000025279.8	-5.1358	2.03e-07		ENSMUSG00000085925.4	-4.62092	0.00247708
ENSMUSG00000000384.16	-4.67667	0.000111924		ENSMUSG00000026192.14	-5.1011	2.24e-06		ENSMUSG00000114229.2	-4.5815	0.0133596
ENSMUSG00000030056.9	-4.66872	0.00658991		ENSMUSG00000044086.9	-5.0897	0.00153108		ENSMUSG00000022621.17	-4.57473	1.59e-06
ENSMUSG00000033377.15	-4.66553	0.00262005		ENSMUSG00000039838.12	-5.08939	0.00252591		ENSMUSG00000021982.15	-4.54341	0.000372259
ENSMUSG00000083226.3	-4.57604	0.00807506		ENSMUSG00000046010.8	-5.08445	0.00124972		ENSMUSG00000075705.14	-4.42943	0.000470393
ENSMUSG00000051721.7	-4.47797	0.00650734		ENSMUSG00000082246.2	-5.08397	0.0094735		ENSMUSG00000028300.15	-4.42453	0.0132384
ENSMUSG00000089687.3	-4.41057	0.00700243		ENSMUSG00000045822.5	-5.0131	6.9e-29		ENSMUSG00000029205.13	-4.36927	0.0115285
ENSMUSG00000039476.14	-4.39499	2.61e-05		ENSMUSG00000106558.2	-5.00652	0.00198364		ENSMUSG00000034659.15	-4.36379	2.14e-17
ENSMUSG00000048905.6	-4.38401	0.00672339		ENSMUSG00000019797.12	-4.9844	9.93e-08		ENSMUSG00000061740.9	-4.34897	2.54e-07
ENSMUSG00000091712.3	-4.37679	1.01e-05		ENSMUSG00000029205.13	-4.96863	0.0095849		ENSMUSG00000026424.9	-4.3417	0.000929481
ENSMUSG00000034906.16	-4.36336	4.19e-05		ENSMUSG00000038046.5	-4.93937	0.000970136		ENSMUSG00000039199.7	-4.32291	0.0163913
ENSMUSG00000070330.3	-4.35888	0.00531897		ENSMUSG00000027712.14	-4.85202	0.00167704		ENSMUSG00000022579.11	-4.31928	0.0194476
ENSMUSG00000074812.13	-4.34436	0.00110566		ENSMUSG00000028427.14	-4.7972	0.00103321		ENSMUSG00000033902.13	-4.26369	0.000258312
ENSMUSG00000044966.5	-4.31632	2.31e-05		ENSMUSG00000030854.18	-4.79117	0.0018742		ENSMUSG00000062760.12	-4.2464	0.0150393
ENSMUSG00000024992.14	-4.30732	0.0130333		ENSMUSG00000033054.8	-4.78118	0.00107432		ENSMUSG00000025279.8	-4.23219	1.18e-06
ENSMUSG00000020182.17	-4.26672	1.81e-09		ENSMUSG00000030787.5	-4.78116	0.0254222		ENSMUSG00000010453.13	-4.23086	3.69e-15
ENSMUSG00000040935.13	-4.24167	0.00476788		ENSMUSG00000037526.8	-4.77588	0.00374163		ENSMUSG00000015290.16	-4.19509	0.0332566
ENSMUSG00000053963.8	-4.2407	2.75e-57		ENSMUSG00000026976.16	-4.75958	0.00405936		ENSMUSG00000024654.9	-4.18997	0.00899695
ENSMUSG00000026192.14	-4.19941	6.93e-08		ENSMUSG00000034659.15	-4.75147	9.04e-15		ENSMUSG00000031948.15	-4.13333	0.00581176
ENSMUSG00000108696.2	-4.15491	0.00275469		ENSMUSG00000081056.2	-4.72863	0.00151498		ENSMUSG00002075215.1	-4.10379	0.0249298
ENSMUSG00000078566.9	-4.14713	0.014077		ENSMUSG00000053963.8	-4.7246	4.81e-52		ENSMUSG00000074909.6	-4.078	0.0145463
ENSMUSG00000108218.3	-4.14167	0.0107163		ENSMUSG00000106564.2	-4.72321	0.0265142		ENSMUSG00000047798.16	-4.02139	0.000108071
ENSMUSG00000019797.12	-4.13606	2.19e-09		ENSMUSG00002075215.1	-4.70315	0.0204568		ENSMUSG00000039095.9	-4.02112	0.00816861
ENSMUSG00000032186.16	-4.13042	0.0159959		ENSMUSG00000020798.15	-4.69359	0.0157364		ENSMUSG00000074607.12	-4.01551	0.00164315
ENSMUSG00000035504.17	-4.08538	0.00274928		ENSMUSG00000005089.16	-4.67117	2.39e-07		ENSMUSG00000035773.7	-4.00942	0.0301391
ENSMUSG00000049608.10	-4.03652	0.00214281		ENSMUSG00000032579.15	-4.66664	0.00589076		ENSMUSG00000014158.13	-3.99533	0.0406567
ENSMUSG00000019210.11	-4.02739	0.00119109		ENSMUSG00000108622.3	-4.66189	0.00387315		ENSMUSG00000081600.4	-3.98252	0.0143809
ENSMUSG00000055923.17	-4.02494	0.00774894		ENSMUSG00000091743.3	-4.66109	0.0240675		ENSMUSG00000050377.9	-3.98077	0.036258
ENSMUSG00000027457.16	-4.01217	0.00597106		ENSMUSG00000023036.15	-4.60671	0.00256001		ENSMUSG00000081304.2	-3.97726	0.0210767
ENSMUSG00000038459.11	-3.98469	0.00726787		ENSMUSG00000029627.13	-4.60088	0.0092084		ENSMUSG00000021070.7	-3.97442	0.00012039
ENSMUSG00000082985.3	-3.98098	0.0348915		ENSMUSG00000071089.4	-4.59335	6.57e-05		ENSMUSG00000037686.7	-3.95337	0.00667876
ENSMUSG00002075607.1	-3.9509	0.0441528		ENSMUSG00000035297.15	-4.58914	0.0122422		ENSMUSG00000080914.2	-3.93811	0.000385113
ENSMUSG00000091496.2	-3.9377	0.0014647		ENSMUSG00000082985.3	-4.56145	0.0212629		ENSMUSG00000027220.3	-3.93693	0.00777948
ENSMUSG00000083052.2	-3.92053	0.0014551		ENSMUSG00000028804.21	-4.55415	0.00859582		ENSMUSG00000055333.15	-3.92483	0.0127083
ENSMUSG00000080820.2	-3.88102	0.000785992		ENSMUSG00000028607.17	-4.5494	0.0312459		ENSMUSG00000083052.2	-3.9208	0.00109524
ENSMUSG00000024235.12	-3.87744	0.0473838		ENSMUSG00000025917.10	-4.47444	0.0369413		ENSMUSG00000029787.11	-3.90053	6e-05
ENSMUSG00000031385.15	-3.87626	4.91e-31		ENSMUSG00000031355.17	-4.47161	0.0359281		ENSMUSG00000049515.13	-3.87323	0.00551709
ENSMUSG00000117795.2	-3.85348	0.0273124		ENSMUSG00000091712.3	-4.46134	7.65e-05		ENSMUSG00000051721.7	-3.87311	0.0119482
ENSMUSG00000112723.2	-3.84622	0.0164759		ENSMUSG00000027335.10	-4.44706	0.0043732		ENSMUSG00000021123.13	-3.86705	0.0316703
ENSMUSG00000031766.5	-3.83758	0.0152715		ENSMUSG00000029019.9	-4.42565	0.0221629		ENSMUSG00000038011.16	-3.83289	0.0152837
ENSMUSG00000032218.8	-3.81516	2.67e-31		ENSMUSG00000071398.9	-4.41887	0.00848537		ENSMUSG00000053963.8	-3.82483	9.83e-52
ENSMUSG00000082776.4	-3.80516	0.0233014		ENSMUSG00000038453.18	-4.41826	0.00527995		ENSMUSG00000076431.5	-3.79982	0.0119101
ENSMUSG00000024029.5	-3.77613	0.000810086		ENSMUSG00000029017.14	-4.38469	0.015213		ENSMUSG00000047953.8	-3.78241	0.0182702
ENSMUSG00000110102.2	-3.74686	0.0466447		ENSMUSG00000050967.6	-4.35129	0.0188673		ENSMUSG00000029564.13	-3.77988	0.0300382
ENSMUSG00000090106.2	-3.74666	0.014253		ENSMUSG00000028633.8	-4.34515	0.0356937		ENSMUSG00000100880.3	-3.75414	0.00170046
ENSMUSG00000032411.16	-3.70767	8.92e-08		ENSMUSG00000000384.16	-4.32191	0.000503588		ENSMUSG00000032726.13	-3.74894	0.0285882
ENSMUSG00000029414.12	-3.70061	0.0296818		ENSMUSG00002076691.1	-4.30657	0.0223074		ENSMUSG00000024029.5	-3.71766	0.000680626
ENSMUSG00000034659.15	-3.69649	1.23e-15		ENSMUSG00000026494.13	-4.30634	0.0275151		ENSMUSG00000027457.16	-3.68608	0.00620688
ENSMUSG00000026468.15	-3.69544	0.00463168		ENSMUSG00000030089.16	-4.28806	3.02e-07		ENSMUSG00000035455.13	-3.68351	6.14e-11
ENSMUSG00000031750.16	-3.68943	0.00157944		ENSMUSG00000038011.16	-4.28797	0.0155099		ENSMUSG00000062014.14	-3.66796	0.0105227
ENSMUSG00000054763.10	-3.68499	0.00123069		ENSMUSG00000049649.9	-4.2858	1.39e-34		ENSMUSG00000026468.15	-3.66038	0.00360269
ENSMUSG00000032773.10	-3.66247	2.83e-06		ENSMUSG00000112723.2	-4.28242	0.0128961		ENSMUSG00000045822.5	-3.63542	3.95e-30
ENSMUSG00000088752.3	-3.65762	0.00114458		ENSMUSG00000029414.12	-4.28108	0.0171987		ENSMUSG00000040860.17	-3.62838	9.28e-07
ENSMUSG00000051648.14	-3.64257	0.00861623		ENSMUSG00000108437.2	-4.27409	0.0214864		ENSMUSG00000090584.2	-3.62331	0.0199808
ENSMUSG00000039860.20	-3.63126	0.000246174		ENSMUSG00000024903.11	-4.26284	0.00750125		ENSMUSG00000020182.17	-3.615	1.98e-08
ENSMUSG00000079502.9	-3.5981	0.0256478		ENSMUSG00000022956.12	-4.25865	0.0172881		ENSMUSG00000021868.8	-3.61269	0.00384467
ENSMUSG00000030263.14	-3.58658	0.00394292		ENSMUSG00000025983.12	-4.24918	0.0184936		ENSMUSG00000043157.9	-3.59685	0.00126271
ENSMUSG00000040875.13	-3.56593	0.00240929		ENSMUSG00000039735.17	-4.21221	0.0020344		ENSMUSG00000023036.15	-3.5824	0.00150914
ENSMUSG00000033902.13	-3.5555	0.00107196		ENSMUSG00000032218.8	-4.21039	2.14e-28		ENSMUSG00000062081.7	-3.57944	0.0142364
ENSMUSG00000101729.2	-3.55403	0.038983		ENSMUSG00000029683.8	-4.197	0.00636196		ENSMUSG00000089371.3	-3.56068	0.0393369
ENSMUSG00000031931.5	-3.54689	0.0330683		ENSMUSG00000040164.4	-4.1818	0.0126615		ENSMUSG00000032218.8	-3.53702	3.43e-29
ENSMUSG00000079435.10	-3.54307	0.000113375		ENSMUSG00000058546.9	-4.18133	0.0285116		ENSMUSG00000029122.12	-3.53663	0.0417149
ENSMUSG00000029752.13	-3.54149	0.0352456		ENSMUSG00000024029.5	-4.17345	0.00166968		ENSMUSG00000033377.15	-3.53013	0.018508
ENSMUSG00000036052.15	-3.52764	2.2e-05		ENSMUSG00000024972.17	-4.17005	0.0123643		ENSMUSG00000065590.3	-3.52124	0.021852
ENSMUSG00000029576.18	-3.49283	0.00523745		ENSMUSG00000085521.5	-4.14976	0.00744751		ENSMUSG00000038644.15	-3.50277	1.14e-22
ENSMUSG00000049649.9	-3.47858	1.25e-33		ENSMUSG00000106188.2	-4.13483	0.000138863		ENSMUSG00000024008.17	-3.49987	9.26e-16
ENSMUSG00000038807.20	-3.46082	0.021467		ENSMUSG00000031385.15	-4.12865	6.6e-27		ENSMUSG00000029468.18	-3.45858	1.49e-24
ENSMUSG00000044881.8	-3.41071	0.0319066		ENSMUSG00000039754.11	-4.10354	1.59e-06		ENSMUSG00000073423.11	-3.4488	9.24e-07
ENSMUSG00000029312.13	-3.40209	9.06e-06		ENSMUSG00000049515.13	-4.08969	0.0133116		ENSMUSG00000085521.5	-3.43303	0.00394055
ENSMUSG00000037606.19	-3.39149	0.0472946		ENSMUSG00000026424.9	-4.07185	0.00396559		ENSMUSG00000037526.8	-3.40902	0.0119348
ENSMUSG00000026976.16	-3.38608	0.0172693		ENSMUSG00000030859.9	-4.05288	0.0448424		ENSMUSG00000032911.7	-3.39967	3.66e-06
ENSMUSG00002076039.1	-3.38272	0.00374606		ENSMUSG00000034906.16	-4.03876	0.000257455		ENSMUSG00000047898.8	-3.36079	0.0011519
ENSMUSG00000044086.9	-3.37503	0.0257976		ENSMUSG00000118657.2	-4.03614	0.0420272		ENSMUSG00000082317.3	-3.34737	0.0200758
ENSMUSG00000021975.10	-3.34957	2.56e-05		ENSMUSG00000090106.2	-4.01694	0.0215382		ENSMUSG00000049608.10	-3.33811	0.0033899
ENSMUSG00000020024.8	-3.34498	0.000109891		ENSMUSG00000102543.6	-4.01416	4.15e-17		ENSMUSG00000057751.15	-3.33009	0.0292675
ENSMUSG00000030611.11	-3.33931	0.000310438		ENSMUSG00000078566.9	-4.00626	0.031928		ENSMUSG00000044337.6	-3.32579	0.0414819
ENSMUSG00000022621.17	-3.33374	3.13e-05		ENSMUSG00000005609.17	-3.99427	0.0015327		ENSMUSG00000028439.15	-3.31324	0.00134038
ENSMUSG00000032649.15	-3.33242	4.03e-08		ENSMUSG00000032186.16	-3.98955	0.0349733		ENSMUSG00000028136.16	-3.29461	0.00108743
ENSMUSG00000040521.12	-3.30879	0.00496819		ENSMUSG00000041594.19	-3.9802	0.0125977		ENSMUSG00000093789.4	-3.2775	0.0242311
ENSMUSG00000025759.12	-3.29687	0.00776777		ENSMUSG00000065590.3	-3.97633	0.0210789		ENSMUSG00000061393.15	-3.25289	0.0425297
ENSMUSG00000036551.7	-3.29651	0.00184937		ENSMUSG00000083149.3	-3.95845	0.0225117		ENSMUSG00000048905.6	-3.24389	0.0394967
ENSMUSG00000027239.15	-3.29095	0.0254576		ENSMUSG00000074909.6	-3.95601	0.0396947		ENSMUSG00000032777.10	-3.23403	4.54e-07
ENSMUSG00000002658.10	-3.27287	0.00565993		ENSMUSG00000020182.17	-3.95339	9.51e-08		ENSMUSG00000050930.6	-3.23343	0.000714939
ENSMUSG00000078440.11	-3.27271	1.06e-06		ENSMUSG00000058006.13	-3.93908	0.0156903		ENSMUSG00000102543.6	-3.22329	8.28e-17
ENSMUSG00000105379.3	-3.26252	0.0183798		ENSMUSG00000060904.15	-3.93759	0.034322		ENSMUSG00000058979.8	-3.20827	0.00654313
ENSMUSG00000039714.10	-3.25922	0.0166953		ENSMUSG00000041117.9	-3.93758	9.35e-05		ENSMUSG00000024327.17	-3.18246	0.000540854
ENSMUSG00000040860.17	-3.25803	4.01e-06		ENSMUSG00000041757.18	-3.92648	0.0321362		ENSMUSG00000043243.16	-3.16936	1.14e-10
ENSMUSG00000106898.2	-3.25645	0.0234125		ENSMUSG00000030054.5	-3.9173	1.2e-09		ENSMUSG00000006356.11	-3.16696	0.0156308
ENSMUSG00000036860.15	-3.24979	0.000994104		ENSMUSG00000059610.6	-3.90378	4.71e-09		ENSMUSG00000030089.16	-3.16659	4.6e-07
ENSMUSG00000038024.18	-3.20991	7.72e-05		ENSMUSG00000028544.15	-3.90048	0.000109159		ENSMUSG00000028073.16	-3.16494	1.34e-07
ENSMUSG00000058486.12	-3.16264	3.61e-06		ENSMUSG00000083474.2	-3.90036	0.018385		ENSMUSG00000029587.17	-3.16311	0.0453892
ENSMUSG00000027335.10	-3.15411	0.00662679		ENSMUSG00000022371.17	-3.89269	0.0451906		ENSMUSG00000069631.15	-3.1535	2.64e-07
ENSMUSG00000042708.13	-3.134	6.64e-08		ENSMUSG00000077422.3	-3.87788	0.0056264		ENSMUSG00000078935.2	-3.14668	0.03093
ENSMUSG00000014846.13	-3.12872	0.00432037		ENSMUSG00000028073.16	-3.85976	2.09e-07		ENSMUSG00000020734.14	-3.1434	6.43e-33
ENSMUSG00000050002.15	-3.12406	1.75e-05		ENSMUSG00000001131.12	-3.84663	0.0412654		ENSMUSG00000035473.11	-3.14319	1.77e-05
ENSMUSG00000029843.5	-3.12031	0.00811645		ENSMUSG00000117681.2	-3.84308	0.026193		ENSMUSG00000028952.13	-3.13244	1.05e-32
ENSMUSG00000014426.10	-3.10419	1.47e-08		ENSMUSG00000026778.14	-3.84114	0.0323179		ENSMUSG00000089267.3	-3.12381	0.000958276
ENSMUSG00000025069.16	-3.10288	1.5e-08		ENSMUSG00000104063.2	-3.83931	0.0389091		ENSMUSG00000081569.2	-3.12309	0.00249782
ENSMUSG00000033629.7	-3.08116	2.89e-07		ENSMUSG00000091549.2	-3.83146	0.0103954		ENSMUSG00000030996.9	-3.11412	0.00709587
ENSMUSG00000052102.16	-3.07619	4.31e-13		ENSMUSG00000015882.19	-3.82599	0.0326934		ENSMUSG00000016319.4	-3.113	0.0373029
ENSMUSG00000029633.10	-3.06567	0.0159107		ENSMUSG00000030880.15	-3.81482	0.0226785		ENSMUSG00000026342.11	-3.11211	0.000229527
ENSMUSG00000050640.17	-3.03707	0.0290884		ENSMUSG00000078935.2	-3.80833	0.0350709		ENSMUSG00000019505.8	-3.10504	0.0173967
ENSMUSG00000017548.16	-3.01833	0.00857371		ENSMUSG00000029633.10	-3.7948	0.0171056		ENSMUSG00000045730.5	-3.09939	0.00486762
ENSMUSG00000096930.2	-3.01804	0.000553984		ENSMUSG00000021975.10	-3.78471	3.11e-05		ENSMUSG00000047030.16	-3.09344	6.74e-05
ENSMUSG00000020826.10	-3.01159	3.13e-06		ENSMUSG00000044337.6	-3.78088	0.0377269		ENSMUSG00000036086.17	-3.09057	6.24e-05
ENSMUSG00000049164.8	-3.00514	0.0448933		ENSMUSG00000091534.3	-3.76844	0.000351866		ENSMUSG00000027164.9	-3.08173	0.0348836
ENSMUSG00000107653.2	-2.97454	2.69e-05		ENSMUSG00000036564.18	-3.76736	0.00287866		ENSMUSG00000047641.9	-3.07051	6.02e-07
ENSMUSG00000052298.13	-2.97245	0.000825582		ENSMUSG00000024538.9	-3.75884	0.0143726		ENSMUSG00000063430.10	-3.06848	2.05e-31
ENSMUSG00000031397.12	-2.97123	0.020628		ENSMUSG00000113262.2	-3.7362	4.56e-05		ENSMUSG00000031881.7	-3.06831	0.0425731
ENSMUSG00000084782.3	-2.95778	0.000267656		ENSMUSG00000050640.17	-3.73335	0.0269851		ENSMUSG00000079497.5	-3.0607	4.43e-08
ENSMUSG00000020098.8	-2.95652	1.83e-12		ENSMUSG00000029312.13	-3.73108	2.26e-05		ENSMUSG00000090939.2	-3.05174	2.31e-05
ENSMUSG00000038046.5	-2.9543	0.00941173		ENSMUSG00000037533.21	-3.72958	7.14e-06		ENSMUSG00000005968.15	-3.05028	0.043024
ENSMUSG00000059610.6	-2.94759	1.06e-08		ENSMUSG00000105554.2	-3.68591	0.0218729		ENSMUSG00000049649.9	-3.04868	1.67e-28
ENSMUSG00000027010.17	-2.94388	0.0191823		ENSMUSG00000042708.13	-3.68102	7.33e-08		ENSMUSG00000024319.19	-3.02553	0.00418721
ENSMUSG00000024268.17	-2.94107	0.0274085		ENSMUSG00000014426.10	-3.65981	2.16e-08		ENSMUSG00000037907.17	-3.02088	3.9e-08
ENSMUSG00000032579.15	-2.93425	0.0402738		ENSMUSG00000119468.1	-3.64629	0.0358064		ENSMUSG00000029581.15	-3.01742	8.76e-06
ENSMUSG00000028073.16	-2.92759	6.02e-07		ENSMUSG00000038745.16	-3.63709	0.00101318		ENSMUSG00000041935.11	-3.0143	0.0168453
ENSMUSG00000066440.6	-2.92594	0.0259649		ENSMUSG00000051721.7	-3.63305	0.0329069		ENSMUSG00000098488.8	-3.01254	9.44e-08
ENSMUSG00000008763.17	-2.91733	0.046361		ENSMUSG00000084782.3	-3.62876	0.000242226		ENSMUSG00000006299.14	-2.99839	7.91e-11
ENSMUSG00000093763.3	-2.91351	0.0081131		ENSMUSG00000001785.14	-3.61307	0.0219587		ENSMUSG00000025867.9	-2.96724	1.48e-06
ENSMUSG00000047712.9	-2.90715	0.0247083		ENSMUSG00000034112.10	-3.60959	3.61e-07		ENSMUSG00000091496.2	-2.96547	0.00333828
ENSMUSG00000021898.17	-2.89676	2.95e-06		ENSMUSG00000010453.13	-3.60104	1.14e-11		ENSMUSG00000029576.18	-2.95509	0.0089914
ENSMUSG00000030268.18	-2.89439	0.0107761		ENSMUSG00000034681.18	-3.58731	0.0380687		ENSMUSG00000021975.10	-2.94682	0.00011486
ENSMUSG00000039037.6	-2.88863	0.0186019		ENSMUSG00000039037.6	-3.5859	0.0139647		ENSMUSG00000025521.16	-2.93084	8.22e-05
ENSMUSG00000102543.6	-2.86457	1.69e-14		ENSMUSG00000029648.14	-3.58107	0.0116212		ENSMUSG00000026308.9	-2.91905	3.85e-09
ENSMUSG00000029468.18	-2.86227	2.44e-19		ENSMUSG00000031585.14	-3.57044	0.0329692		ENSMUSG00000114004.2	-2.91722	0.0379189
ENSMUSG00000024485.17	-2.86184	0.0170413		ENSMUSG00000050213.7	-3.567	0.0243378		ENSMUSG00000031385.15	-2.91112	1.16e-23
ENSMUSG00000030223.15	-2.86182	0.00196679		ENSMUSG00000024589.19	-3.5657	0.0452024		ENSMUSG00000031750.16	-2.90766	0.00413091
ENSMUSG00000043885.15	-2.85724	0.0081083		ENSMUSG00000047879.18	-3.56234	0.00235023		ENSMUSG00000014426.10	-2.90733	4.91e-08
ENSMUSG00000032656.15	-2.84498	2.7e-06		ENSMUSG00000099104.3	-3.49179	0.0385753		ENSMUSG00000019210.11	-2.90406	0.00657596
ENSMUSG00000113262.2	-2.83618	0.000136044		ENSMUSG00000049571.19	-3.47217	0.000374718		ENSMUSG00000031889.10	-2.89793	0.00438196
ENSMUSG00000057818.9	-2.83557	0.010494		ENSMUSG00000041935.11	-3.45963	0.0228823		ENSMUSG00000052563.14	-2.89414	0.0360202
ENSMUSG00000061288.14	-2.82969	0.0103446		ENSMUSG00000058351.12	-3.43654	0.013307		ENSMUSG00000032388.8	-2.88175	8.57e-11
ENSMUSG00000035455.13	-2.82602	9.41e-08		ENSMUSG00000029212.12	-3.42553	0.0038445		ENSMUSG00000073725.9	-2.86294	6.7e-09
ENSMUSG00000042523.13	-2.82321	1.32e-20		ENSMUSG00000031449.11	-3.41084	0.00848537		ENSMUSG00000020451.18	-2.86218	4.73e-13
ENSMUSG00000071552.6	-2.81502	0.00442241		ENSMUSG00000071226.12	-3.38329	4.21e-14		ENSMUSG00000066180.6	-2.85708	0.0158377
ENSMUSG00000020734.14	-2.78916	6e-28		ENSMUSG00000071552.6	-3.37473	0.00311636		ENSMUSG00000037754.14	-2.84866	0.037379
ENSMUSG00000030880.15	-2.7824	0.0369077		ENSMUSG00000040935.13	-3.36994	0.0276167		ENSMUSG00000030611.11	-2.84767	0.000849166
ENSMUSG00000022855.10	-2.77417	0.0362289		ENSMUSG00000021868.8	-3.3649	0.013984		ENSMUSG00000032773.10	-2.83949	6.24e-05
ENSMUSG00000021850.15	-2.77385	0.00865467		ENSMUSG00000032498.10	-3.35202	7.3e-16		ENSMUSG00000006435.17	-2.83533	1.21e-19
ENSMUSG00000026818.6	-2.77076	0.0293892		ENSMUSG00000055216.4	-3.34565	0.00349665		ENSMUSG00000004110.18	-2.8242	0.00930866
ENSMUSG00000025968.17	-2.76909	0.0212454		ENSMUSG00000031389.18	-3.34002	0.040591		ENSMUSG00000046280.10	-2.82039	1.27e-20
ENSMUSG00000113804.2	-2.74728	1.84e-05		ENSMUSG00000034452.8	-3.32228	9.4e-84		ENSMUSG00000040093.17	-2.81932	0.0280994
ENSMUSG00000091534.3	-2.74372	0.0014647		ENSMUSG00000067642.12	-3.31317	1.19e-05		ENSMUSG00000083258.4	-2.81089	0.0428629
ENSMUSG00000002845.15	-2.73047	2.98e-05		ENSMUSG00000029477.15	-3.30735	5.3e-14		ENSMUSG00000116945.2	-2.80632	4.62e-06
ENSMUSG00000034452.8	-2.6981	4.54e-64		ENSMUSG00000039714.10	-3.30186	0.0264423		ENSMUSG00000038776.14	-2.79966	0.0180248
ENSMUSG00000036534.7	-2.69748	0.0246746		ENSMUSG00000074738.3	-3.29134	0.00714139		ENSMUSG00000096606.3	-2.78045	5.62e-07
ENSMUSG00000116945.2	-2.69433	1.26e-05		ENSMUSG00000029545.14	-3.27797	2.28e-05		ENSMUSG00000034452.8	-2.77622	3.82e-68
ENSMUSG00000017210.15	-2.6929	2.75e-15		ENSMUSG00000004383.19	-3.27781	0.0477511		ENSMUSG00000025189.10	-2.77326	3.35e-06
ENSMUSG00000069631.15	-2.67987	6.75e-06		ENSMUSG00000061740.9	-3.26432	4.8e-05		ENSMUSG00000069867.4	-2.77219	6.24e-18
ENSMUSG00000033054.8	-2.6747	0.00595343		ENSMUSG00000069631.15	-3.26238	1.59e-06		ENSMUSG00000017737.3	-2.7651	0.0115479
ENSMUSG00000027340.16	-2.67255	0.0182494		ENSMUSG00000020098.8	-3.24867	4.63e-12		ENSMUSG00000106444.2	-2.7603	0.000136336
ENSMUSG00000014602.16	-2.65221	1.96e-05		ENSMUSG00000025586.18	-3.24247	0.0356937		ENSMUSG00000109238.3	-2.75752	0.00257484
ENSMUSG00000047030.16	-2.64963	0.000725356		ENSMUSG00000041153.10	-3.23277	0.00404953		ENSMUSG00000062432.5	-2.75368	5.17e-05
ENSMUSG00000010453.13	-2.64357	2.05e-09		ENSMUSG00000022809.5	-3.22273	0.0011534		ENSMUSG00000035614.12	-2.7472	5.42e-05
ENSMUSG00000027236.9	-2.63733	0.0151087		ENSMUSG00000042523.13	-3.21618	2.23e-21		ENSMUSG00000056665.3	-2.74571	0.0256165
ENSMUSG00000062028.9	-2.63433	2.7e-07		ENSMUSG00000102817.3	-3.21592	0.0324791		ENSMUSG00000026142.16	-2.74499	0.000880334
ENSMUSG00000021715.13	-2.62704	0.000378529		ENSMUSG00000036052.15	-3.20808	0.000234724		ENSMUSG00000024805.17	-2.73913	0.00193387
ENSMUSG00000032388.8	-2.62099	1.45e-09		ENSMUSG00000031342.18	-3.16944	0.0338017		ENSMUSG00000039860.20	-2.73283	0.00264857
ENSMUSG00000035754.9	-2.61566	0.00495972		ENSMUSG00000038344.15	-3.16002	0.00595345		ENSMUSG00000039714.10	-2.71775	0.0311208
ENSMUSG00000006299.14	-2.60242	3.83e-09		ENSMUSG00000009549.15	-3.15428	0.034322		ENSMUSG00000026976.16	-2.71594	0.0346948
ENSMUSG00000015957.13	-2.58874	0.048059		ENSMUSG00000038807.20	-3.14768	0.0453136		ENSMUSG00000040935.13	-2.71395	0.0302919
ENSMUSG00000006356.11	-2.56424	0.0498977		ENSMUSG00000034518.15	-3.14471	0.00114216		ENSMUSG00000042121.17	-2.70864	1.84e-09
ENSMUSG00000055416.7	-2.54948	5.16e-07		ENSMUSG00000030996.9	-3.14463	0.0171471		ENSMUSG00000036155.14	-2.70496	6.27e-07
ENSMUSG00000037210.17	-2.53695	0.00061334		ENSMUSG00000043648.8	-3.13846	0.00069816		ENSMUSG00000042506.16	-2.70368	2.76e-05
ENSMUSG00000089267.3	-2.53475	0.00487862		ENSMUSG00000024485.17	-3.13266	0.0203518		ENSMUSG00000032745.19	-2.70338	0.0132384
ENSMUSG00000018925.4	-2.5343	0.000230551		ENSMUSG00000000632.14	-3.12925	0.0267193		ENSMUSG00000027381.17	-2.70142	0.000250463
ENSMUSG00000021982.15	-2.53378	0.0152312		ENSMUSG00000003555.9	-3.12403	0.000252325		ENSMUSG00000046562.6	-2.69415	0.0233095
ENSMUSG00000036564.18	-2.52995	0.00842429		ENSMUSG00000051067.9	-3.0842	0.0056264		ENSMUSG00000025019.18	-2.67987	0.0202562
ENSMUSG00000034112.10	-2.51305	6.85e-06		ENSMUSG00000053469.15	-3.07608	0.000255001		ENSMUSG00000024286.9	-2.67981	8.76e-14
ENSMUSG00000077422.3	-2.50776	0.0253109		ENSMUSG00000084325.3	-3.07536	0.0276167		ENSMUSG00000037148.9	-2.67491	0.0101702
ENSMUSG00000022849.6	-2.50057	0.0113322		ENSMUSG00000026308.9	-3.07212	2.37e-08		ENSMUSG00000113262.2	-2.6746	0.000205954
ENSMUSG00000038965.18	-2.49612	0.0418699		ENSMUSG00000029408.14	-3.05546	3.81e-05		ENSMUSG00000040725.14	-2.66827	3.68e-21
ENSMUSG00000091685.7	-2.49138	9.44e-06		ENSMUSG00000078772.3	-3.04635	0.0314221		ENSMUSG00000035863.15	-2.65935	0.0424377
ENSMUSG00000027185.16	-2.48542	1.11e-05		ENSMUSG00000044957.4	-3.04568	0.0169628		ENSMUSG00000022109.7	-2.65609	0.0060519
ENSMUSG00000066441.15	-2.48495	0.0141397		ENSMUSG00000102047.2	-3.03263	0.00406844		ENSMUSG00000033629.7	-2.65192	4.69e-06
ENSMUSG00000098500.3	-2.48342	0.0332948		ENSMUSG00000083841.2	-3.0202	0.01292		ENSMUSG00000032788.16	-2.64712	0.0426914
ENSMUSG00000018322.11	-2.48172	0.0450275		ENSMUSG00000035455.13	-3.01376	1.99e-07		ENSMUSG00000040521.12	-2.63402	0.0133184
ENSMUSG00000028884.15	-2.48067	0.00039963		ENSMUSG00000020734.14	-3.01185	6.6e-27		ENSMUSG00000039476.14	-2.63117	0.00102025
ENSMUSG00000079497.5	-2.47834	4.18e-06		ENSMUSG00000044966.5	-3.00587	0.000714379		ENSMUSG00000080912.2	-2.63041	0.0339773
ENSMUSG00000085521.5	-2.47618	0.0264626		ENSMUSG00000038044.9	-2.99855	0.0233673		ENSMUSG00000077422.3	-2.6106	0.0149758
ENSMUSG00000038058.15	-2.472	0.000318561		ENSMUSG00000028107.15	-2.98809	3.13e-11		ENSMUSG00000027951.17	-2.60963	0.000191305
ENSMUSG00000058579.6	-2.46919	0.0482862		ENSMUSG00000098488.8	-2.98651	1.31e-06		ENSMUSG00000000384.16	-2.59857	0.00287124
ENSMUSG00000025384.16	-2.46834	0.0188761		ENSMUSG00000032388.8	-2.9746	1.35e-09		ENSMUSG00000043885.15	-2.59829	0.0106675
ENSMUSG00000030054.5	-2.44192	3.6e-07		ENSMUSG00000025759.12	-2.9721	0.0204134		ENSMUSG00000112184.2	-2.58915	0.0256165
ENSMUSG00000035473.11	-2.43769	0.000465063		ENSMUSG00000105379.3	-2.97176	0.0417399		ENSMUSG00000031015.9	-2.58759	9.1e-05
ENSMUSG00000117008.2	-2.42488	0.0152504		ENSMUSG00000020392.9	-2.94364	0.0353394		ENSMUSG00000025373.15	-2.58686	1.69e-08
ENSMUSG00000066180.6	-2.42304	0.0442766		ENSMUSG00000027010.17	-2.93357	0.032262		ENSMUSG00000034324.17	-2.57668	0.0190644
ENSMUSG00000028602.13	-2.41978	1.95e-08		ENSMUSG00000091685.7	-2.92107	4.34e-06		ENSMUSG00000042854.10	-2.56007	0.00598894
ENSMUSG00000039754.11	-2.41559	0.000122647		ENSMUSG00000049950.7	-2.91635	0.0293759		ENSMUSG00000028544.15	-2.55939	0.000895805
ENSMUSG00000031700.12	-2.41505	0.0163838		ENSMUSG00000091091.3	-2.90907	5.71e-05		ENSMUSG00000034557.15	-2.55525	0.000660781
ENSMUSG00000092246.3	-2.41454	0.000242652		ENSMUSG00000061455.14	-2.90724	0.0154676		ENSMUSG00000032411.16	-2.53283	4.66e-05
ENSMUSG00000021868.8	-2.39893	0.0440425		ENSMUSG00000114344.2	-2.90567	1.6e-11		ENSMUSG00000017548.16	-2.53203	0.018076
ENSMUSG00000003555.9	-2.39867	0.00145131		ENSMUSG00000021670.15	-2.89967	1.03e-10		ENSMUSG00000070298.7	-2.53134	8.84e-88
ENSMUSG00000034324.17	-2.39497	0.0378155		ENSMUSG00000056763.17	-2.89967	9.79e-05		ENSMUSG00000076432.14	-2.52669	0.0265767
ENSMUSG00000042377.9	-2.38795	2.32e-05		ENSMUSG00000018925.4	-2.89401	0.00020831		ENSMUSG00000029477.15	-2.51776	9.19e-12
ENSMUSG00000116652.3	-2.38192	5.68e-06		ENSMUSG00000002846.10	-2.89381	0.00102589		ENSMUSG00000093763.3	-2.48278	0.0145889
ENSMUSG00000032560.15	-2.38036	0.00566544		ENSMUSG00000112184.2	-2.87839	0.0344655		ENSMUSG00000115070.2	-2.47605	8.21e-06
ENSMUSG00000006362.17	-2.3744	3.65e-18		ENSMUSG00000079598.5	-2.87817	0.00957624		ENSMUSG00000034112.10	-2.47023	6.96e-06
ENSMUSG00000098488.8	-2.37279	1.15e-05		ENSMUSG00000070699.6	-2.86541	0.00194295		ENSMUSG00000034518.15	-2.46377	0.00365296
ENSMUSG00000061780.7	-2.36708	0.00612876		ENSMUSG00000081569.2	-2.86477	0.0115661		ENSMUSG00000026192.14	-2.46256	4.94e-05
ENSMUSG00000030089.16	-2.36637	7.03e-05		ENSMUSG00000021253.8	-2.86297	0.0240675		ENSMUSG00000030223.15	-2.45277	0.00499536
ENSMUSG00000005609.17	-2.36079	0.0111833		ENSMUSG00000048483.7	-2.84318	7.25e-05		ENSMUSG00000037014.5	-2.45162	1.45e-14
ENSMUSG00000027215.14	-2.35688	4.46e-05		ENSMUSG00000049265.9	-2.83346	0.0275151		ENSMUSG00000031397.12	-2.43944	0.0404853
ENSMUSG00000024008.17	-2.35542	3.1e-10		ENSMUSG00000053460.9	-2.82746	8.9e-06		ENSMUSG00000006362.17	-2.43141	6.98e-19
ENSMUSG00000021109.14	-2.35382	0.00245663		ENSMUSG00000088005.3	-2.81919	0.0291003		ENSMUSG00000038970.8	-2.42654	0.000560505
ENSMUSG00000071226.12	-2.34648	8.18e-10		ENSMUSG00000032911.7	-2.81069	0.000258443		ENSMUSG00000079559.6	-2.42328	4.29e-05
ENSMUSG00000113237.2	-2.3407	0.0284785		ENSMUSG00000108926.2	-2.80984	0.00689773		ENSMUSG00000029169.12	-2.42262	0.00659361
ENSMUSG00000044783.17	-2.3346	0.000665328		ENSMUSG00000025189.10	-2.79945	2.14e-05		ENSMUSG00000030268.18	-2.41455	0.0210255
ENSMUSG00000041153.10	-2.33216	0.0143985		ENSMUSG00000031403.15	-2.79055	1.36e-11		ENSMUSG00000006542.14	-2.41039	2.66e-09
ENSMUSG00000032492.15	-2.33137	8.12e-07		ENSMUSG00000039476.14	-2.78855	0.00200943		ENSMUSG00000109695.2	-2.40921	0.047096
ENSMUSG00000006740.15	-2.32225	0.00228073		ENSMUSG00000021982.15	-2.78089	0.0146462		ENSMUSG00000020634.13	-2.40915	0.000618364
ENSMUSG00000028495.15	-2.31935	0.0199186		ENSMUSG00000020629.13	-2.7797	0.0337026		ENSMUSG00000038894.8	-2.39827	4.39e-16
ENSMUSG00000098110.2	-2.31802	0.012001		ENSMUSG00000031750.16	-2.77968	0.0138984		ENSMUSG00000096930.2	-2.38566	0.00376032
ENSMUSG00000004264.18	-2.3153	0.0262895		ENSMUSG00000057818.9	-2.76727	0.0212541		ENSMUSG00000037750.17	-2.38235	0.0243603
ENSMUSG00000017764.3	-2.30965	2.71e-36		ENSMUSG00000032624.17	-2.75315	0.000125523		ENSMUSG00000028460.7	-2.37813	0.00117932
ENSMUSG00000042772.16	-2.30676	1.26e-22		ENSMUSG00000025968.17	-2.75078	0.0355595		ENSMUSG00000031449.11	-2.37662	0.0226209
ENSMUSG00000039196.3	-2.30505	0.00832134		ENSMUSG00000027997.10	-2.74106	2.87e-12		ENSMUSG00000027452.12	-2.37002	2.42e-05
ENSMUSG00000020629.13	-2.30271	0.0464449		ENSMUSG00000091730.2	-2.74067	1.82e-13		ENSMUSG00000070699.6	-2.35885	0.00355954
ENSMUSG00000026112.8	-2.29981	8.37e-08		ENSMUSG00000025068.9	-2.7374	0.00379652		ENSMUSG00000051768.10	-2.35293	0.000855408
ENSMUSG00000021266.17	-2.29658	3.85e-07		ENSMUSG00000082145.2	-2.73038	0.000604808		ENSMUSG00000037419.10	-2.34548	0.000848305
ENSMUSG00000058192.17	-2.28808	0.0286627		ENSMUSG00000047898.8	-2.72837	0.0136432		ENSMUSG00000053644.14	-2.34277	0.0173076
ENSMUSG00000071089.4	-2.28649	0.00215843		ENSMUSG00000040860.17	-2.72544	0.000178556		ENSMUSG00000053469.15	-2.33731	0.000992409
ENSMUSG00000028860.14	-2.28604	0.00148689		ENSMUSG00000020024.8	-2.7242	0.00204083		ENSMUSG00000042523.13	-2.33335	1.9e-15
ENSMUSG00000114344.2	-2.2819	2.01e-09		ENSMUSG00000032777.10	-2.70993	4.49e-05		ENSMUSG00000026657.18	-2.32894	0.0478315
ENSMUSG00000022109.7	-2.28017	0.0210317		ENSMUSG00000009876.14	-2.70847	0.0428219		ENSMUSG00000033427.15	-2.32734	0.000230579
ENSMUSG00000067642.12	-2.27476	0.000329081		ENSMUSG00000021898.17	-2.70637	4.54e-05		ENSMUSG00000017007.10	-2.32364	4.92e-09
ENSMUSG00000034422.15	-2.2718	0.00567136		ENSMUSG00000006299.14	-2.70165	2.71e-08		ENSMUSG00000062028.9	-2.32342	3.56e-06
ENSMUSG00000032498.10	-2.26672	1.07e-10		ENSMUSG00000021070.7	-2.69909	0.00736792		ENSMUSG00000061288.14	-2.32282	0.0234492
ENSMUSG00000061740.9	-2.26241	0.00148982		ENSMUSG00000020137.6	-2.6971	0.0189328		ENSMUSG00000116652.3	-2.31835	6.93e-06
ENSMUSG00000014550.15	-2.25929	2.18e-06		ENSMUSG00000002845.15	-2.68957	0.000156459		ENSMUSG00000022292.17	-2.31039	7.31e-05
ENSMUSG00000034675.18	-2.25871	6.46e-08		ENSMUSG00000098043.2	-2.68669	0.0093031		ENSMUSG00000020826.10	-2.30951	8.56e-05
ENSMUSG00000039735.17	-2.25153	0.0357742		ENSMUSG00000038058.15	-2.68595	0.000366686		ENSMUSG00000026426.11	-2.30764	4.34e-11
ENSMUSG00000047798.16	-2.25018	0.00745121		ENSMUSG00000084390.2	-2.67637	0.0209182		ENSMUSG00000045973.19	-2.30177	0.0405684
ENSMUSG00000035246.17	-2.24811	0.00778161		ENSMUSG00000024008.17	-2.67303	1.92e-10		ENSMUSG00000029671.16	-2.30061	0.000596886
ENSMUSG00000021567.16	-2.24579	4.34e-07		ENSMUSG00000068263.12	-2.67217	0.00715137		ENSMUSG00000084782.3	-2.29874	0.00213966
ENSMUSG00000029916.12	-2.23166	0.0105113		ENSMUSG00000029671.16	-2.67111	0.000587553		ENSMUSG00000039037.6	-2.29795	0.0428003
ENSMUSG00000027951.17	-2.21567	0.00139494		ENSMUSG00000020627.11	-2.66649	2.37e-05		ENSMUSG00000034906.16	-2.29379	0.00439495
ENSMUSG00000024319.19	-2.21496	0.0367966		ENSMUSG00000028082.15	-2.65741	1.34e-05		ENSMUSG00000051243.15	-2.28948	0.0487586
ENSMUSG00000060098.12	-2.20762	0.00433425		ENSMUSG00000022621.17	-2.65715	0.00142385		ENSMUSG00000005667.9	-2.28892	0.00326536
ENSMUSG00000027997.10	-2.2065	9.72e-11		ENSMUSG00000034872.7	-2.65444	1.41e-07		ENSMUSG00000032572.10	-2.28516	9.06e-23
ENSMUSG00000114086.2	-2.19646	0.0078635		ENSMUSG00000025781.15	-2.65372	0.00481832		ENSMUSG00000048142.10	-2.2811	7.26e-11
ENSMUSG00000021670.15	-2.19593	4.79e-08		ENSMUSG00000030611.11	-2.64516	0.0048079		ENSMUSG00000020627.11	-2.27966	4.24e-05
ENSMUSG00000022698.18	-2.19156	0.000147804		ENSMUSG00000079036.11	-2.6423	0.017247		ENSMUSG00000015013.10	-2.27579	0.0181558
ENSMUSG00000039851.12	-2.18581	1.65e-05		ENSMUSG00000090100.8	-2.63122	5.36e-08		ENSMUSG00000034903.19	-2.26742	0.0143299
ENSMUSG00000028152.11	-2.184	0.00165241		ENSMUSG00000039851.12	-2.62546	6.32e-06		ENSMUSG00000041552.8	-2.26472	2.54e-07
ENSMUSG00000041616.10	-2.17283	5.38e-12		ENSMUSG00000024254.16	-2.62203	0.0176153		ENSMUSG00000041594.19	-2.26436	0.0424183
ENSMUSG00000063430.10	-2.17247	2.85e-18		ENSMUSG00000042331.14	-2.60019	0.00345721		ENSMUSG00000034707.8	-2.26264	1.08e-12
ENSMUSG00000037251.6	-2.17233	0.00943256		ENSMUSG00000041096.14	-2.59783	0.0371783		ENSMUSG00000045078.13	-2.26255	0.0289646
ENSMUSG00000026883.18	-2.17152	0.000173605		ENSMUSG00000028078.15	-2.59158	0.00308906		ENSMUSG00000039633.8	-2.25755	0.0062507
ENSMUSG00000040687.17	-2.1578	5.35e-16		ENSMUSG00000063430.10	-2.58993	2.5e-21		ENSMUSG00000022416.16	-2.25357	0.0248185
ENSMUSG00000102218.2	-2.15251	0.00339449		ENSMUSG00000052102.16	-2.58966	2.35e-09		ENSMUSG00000035726.9	-2.25181	0.0143809
ENSMUSG00000026342.11	-2.14903	0.0108365		ENSMUSG00000026353.10	-2.5835	0.0280737		ENSMUSG00000021902.8	-2.24638	0.000997084
ENSMUSG00000109238.3	-2.14616	0.0241099		ENSMUSG00000021567.16	-2.58211	2.09e-07		ENSMUSG00000029162.16	-2.24063	0.00984435
ENSMUSG00000009630.11	-2.14529	0.0142869		ENSMUSG00000056174.9	-2.58164	0.0497473		ENSMUSG00000024270.12	-2.2351	0.0365731
ENSMUSG00000073423.11	-2.14473	0.000827143		ENSMUSG00000028460.7	-2.57522	0.00199365		ENSMUSG00000036661.15	-2.23264	0.000136964
ENSMUSG00000000628.11	-2.14425	1.02e-05		ENSMUSG00000077265.3	-2.5712	0.0152602		ENSMUSG00000061780.7	-2.23013	0.00724897
ENSMUSG00000031503.14	-2.14055	6.7e-16		ENSMUSG00000037907.17	-2.55577	8.75e-06		ENSMUSG00000041607.18	-2.2295	0.0130537
ENSMUSG00000081282.3	-2.13933	0.00501137		ENSMUSG00000043572.8	-2.55361	0.0116049		ENSMUSG00000027215.14	-2.22794	8.59e-05
ENSMUSG00000090100.8	-2.139	4.64e-07		ENSMUSG00000002059.19	-2.54941	4.57e-05		ENSMUSG00000027776.13	-2.22495	0.00370737
ENSMUSG00000068263.12	-2.13782	0.0199186		ENSMUSG00000089179.4	-2.54123	0.0309007		ENSMUSG00000068105.12	-2.21859	0.0117199
ENSMUSG00000032624.17	-2.13755	0.000552934		ENSMUSG00000035783.10	-2.53738	5.95e-05		ENSMUSG00000045252.12	-2.21381	4.7e-25
ENSMUSG00000019433.10	-2.13503	2.25e-10		ENSMUSG00000038369.15	-2.53155	4.88e-11		ENSMUSG00000024013.16	-2.21234	0.0257889
ENSMUSG00000037815.8	-2.13473	5.94e-05		ENSMUSG00000040875.13	-2.51869	0.0314091		ENSMUSG00000039735.17	-2.20866	0.0298426
ENSMUSG00000057069.8	-2.12771	1.68e-09		ENSMUSG00000040521.12	-2.5167	0.0350709		ENSMUSG00000046610.16	-2.20797	0.02247
ENSMUSG00000028078.15	-2.12114	0.00580685		ENSMUSG00000058486.12	-2.51653	0.000310537		ENSMUSG00000005533.11	-2.2045	0.000177329
ENSMUSG00000105999.2	-2.11669	0.0132155		ENSMUSG00000033373.17	-2.51328	0.00116373		ENSMUSG00000038369.15	-2.19897	1.71e-10
ENSMUSG00000095105.3	-2.11575	2.7e-12		ENSMUSG00000079435.10	-2.50417	0.00441409		ENSMUSG00000052298.13	-2.16809	0.0104372
ENSMUSG00000005667.9	-2.10427	0.00827278		ENSMUSG00000036860.15	-2.49848	0.0117264		ENSMUSG00000033813.16	-2.15318	0.0179979
ENSMUSG00000054021.7	-2.10055	1.37e-05		ENSMUSG00000026596.14	-2.49341	1.03e-14		ENSMUSG00000032649.15	-2.15205	9.69e-05
ENSMUSG00000069867.4	-2.09284	6.91e-12		ENSMUSG00000009035.16	-2.48838	2.4e-14		ENSMUSG00000118535.2	-2.14114	0.000624216
ENSMUSG00000026308.9	-2.09196	1.1e-05		ENSMUSG00000069867.4	-2.488	2.01e-13		ENSMUSG00000020628.17	-2.14072	5.65e-07
ENSMUSG00000047898.8	-2.0911	0.042084		ENSMUSG00000017764.3	-2.48192	8.74e-36		ENSMUSG00000078440.11	-2.13915	0.000569776
ENSMUSG00000024527.11	-2.08319	1.42e-10		ENSMUSG00000032309.16	-2.47857	0.0103315		ENSMUSG00000117641.2	-2.13907	0.00462606
ENSMUSG00000026820.6	-2.0817	0.003518		ENSMUSG00000047205.13	-2.46451	0.0349496		ENSMUSG00000033857.13	-2.13469	1.64e-06
ENSMUSG00000089917.8	-2.07779	0.00171888		ENSMUSG00000118258.2	-2.46183	0.0411234		ENSMUSG00000040310.13	-2.13351	0.000178882
ENSMUSG00000028136.16	-2.0762	0.029406		ENSMUSG00000080914.2	-2.45601	0.024675		ENSMUSG00000000263.16	-2.1299	0.0022963
ENSMUSG00000038369.15	-2.07489	1.53e-09		ENSMUSG00000032656.15	-2.45395	0.000130001		ENSMUSG00000028385.15	-2.12625	0.00229427
ENSMUSG00000079598.5	-2.07246	0.0347651		ENSMUSG00000020183.12	-2.44886	1.08e-09		ENSMUSG00000071226.12	-2.12369	1.91e-08
ENSMUSG00000062352.16	-2.06878	0.0356516		ENSMUSG00002075554.1	-2.44514	0.000440448		ENSMUSG00000025190.14	-2.12359	0.00110028
ENSMUSG00000084144.2	-2.06507	0.0433287		ENSMUSG00000006435.17	-2.43326	6.69e-14		ENSMUSG00000039196.3	-2.1202	0.0114878
ENSMUSG00000020183.12	-2.0649	1.64e-08		ENSMUSG00000067879.4	-2.42855	0.000130001		ENSMUSG00000015314.11	-2.11756	0.027002
ENSMUSG00000025189.10	-2.06348	0.000435798		ENSMUSG00000096606.3	-2.42352	5.29e-05		ENSMUSG00000049353.18	-2.11484	0.0252134
ENSMUSG00000094626.2	-2.03341	1.93e-15		ENSMUSG00000042535.10	-2.41361	0.023212		ENSMUSG00000041930.8	-2.09685	0.0335276
ENSMUSG00000024798.16	-2.03138	0.0187962		ENSMUSG00000000869.13	-2.40975	0.0123458		ENSMUSG00000050002.15	-2.09131	0.00245546
ENSMUSG00000032911.7	-2.02853	0.00391374		ENSMUSG00000034282.4	-2.402	0.010686		ENSMUSG00000038143.17	-2.08779	1.13e-09
ENSMUSG00000106188.2	-2.02804	0.0122936		ENSMUSG00000073423.11	-2.39138	0.000633626		ENSMUSG00000064410.2	-2.08522	0.00855384
ENSMUSG00000002846.10	-2.02728	0.00903705		ENSMUSG00000041949.7	-2.38962	0.00160792		ENSMUSG00000044456.17	-2.08491	1.09e-50
ENSMUSG00000021981.11	-2.02559	0.00094046		ENSMUSG00000017478.16	-2.38872	1.36e-52		ENSMUSG00000058446.15	-2.08329	1.42e-10
ENSMUSG00000026014.16	-2.02207	0.048287		ENSMUSG00000014782.17	-2.37394	0.00212729		ENSMUSG00000037660.6	-2.08141	0.00328312
ENSMUSG00000112263.2	-2.01717	0.00767894		ENSMUSG00000010554.15	-2.37119	0.00997147		ENSMUSG00000014496.9	-2.07897	0.0118891
ENSMUSG00000029477.15	-2.01526	2.23e-08		ENSMUSG00000003135.16	-2.36494	5.9e-14		ENSMUSG00000037251.6	-2.07782	0.00988513
ENSMUSG00000021112.10	-2.00629	0.000103623		ENSMUSG00000094626.2	-2.34805	1.08e-16		ENSMUSG00000030030.6	-2.0736	0.00470996
ENSMUSG00000033813.16	-2.00461	0.0353955		ENSMUSG00000040725.14	-2.34638	2.77e-15		ENSMUSG00000082141.2	-2.07119	0.000227732
ENSMUSG00000070699.6	-2.00258	0.0170653		ENSMUSG00000038970.8	-2.34031	0.00260035		ENSMUSG00000028626.6	-2.06443	0.00470474
ENSMUSG00000032036.16	-1.99777	4.13e-11		ENSMUSG00000027951.17	-2.33974	0.002062		ENSMUSG00000030054.5	-2.06012	9.22e-06
ENSMUSG00000033722.10	-1.99218	2.45e-09		ENSMUSG00000004951.11	-2.32282	0.00204083		ENSMUSG00000005043.14	-2.05804	7.15e-06
ENSMUSG00000036862.16	-1.99143	0.0328788		ENSMUSG00000021916.17	-2.32178	0.00400567		ENSMUSG00000041997.17	-2.05504	0.0113554
ENSMUSG00000081594.2	-1.98646	1.32e-06		ENSMUSG00000025069.16	-2.32024	2.37e-05		ENSMUSG00000117008.2	-2.05385	0.031969
ENSMUSG00000028544.15	-1.97936	0.0118236		ENSMUSG00000006362.17	-2.31973	2.84e-15		ENSMUSG00000058192.17	-2.05383	0.0380804
ENSMUSG00000025495.16	-1.97749	4.64e-10		ENSMUSG00000049608.10	-2.31884	0.0478303		ENSMUSG00000021109.14	-2.05309	0.00574837
ENSMUSG00000066108.8	-1.97552	3.45e-26		ENSMUSG00000021223.14	-2.31562	4.35e-15		ENSMUSG00000016495.13	-2.05005	0.00700983
ENSMUSG00000028540.7	-1.9728	0.0390304		ENSMUSG00000081594.2	-2.31349	3.34e-07		ENSMUSG00000027217.14	-2.04925	1.41e-10
ENSMUSG00000002763.17	-1.96295	0.000343558		ENSMUSG00000029468.18	-2.30996	2.43e-12		ENSMUSG00000027963.15	-2.04685	0.0328592
ENSMUSG00000020076.8	-1.9626	0.0119		ENSMUSG00000040687.17	-2.30316	1.8e-15		ENSMUSG00000028427.14	-2.04509	0.0390287
ENSMUSG00000042895.7	-1.95903	0.0118905		ENSMUSG00000061288.14	-2.29409	0.047688		ENSMUSG00000006498.17	-2.04456	2e-10
ENSMUSG00000038540.15	-1.95753	5.24e-07		ENSMUSG00000035900.19	-2.29231	5.9e-39		ENSMUSG00000031807.11	-2.0444	1.21e-12
ENSMUSG00000042328.14	-1.95524	0.0101711		ENSMUSG00000014550.15	-2.29145	1.05e-05		ENSMUSG00000021898.17	-2.04142	0.000531603
ENSMUSG00000025432.12	-1.94757	0.00262458		ENSMUSG00000113237.2	-2.27036	0.048649		ENSMUSG00000116030.2	-2.04068	1.36e-27
ENSMUSG00000117406.2	-1.94554	0.0174052		ENSMUSG00000054385.15	-2.26673	0.0164879		ENSMUSG00000025069.16	-2.03379	3.35e-05
ENSMUSG00000029408.14	-1.94346	0.00265682		ENSMUSG00000051747.16	-2.26276	8.38e-33		ENSMUSG00000094626.2	-2.03249	1.51e-15
ENSMUSG00000091730.2	-1.94211	5.43e-09		ENSMUSG00000049354.9	-2.26207	0.0396583		ENSMUSG00000034422.15	-2.0318	0.00978093
ENSMUSG00000041117.9	-1.94189	0.0050586		ENSMUSG00000047798.16	-2.25603	0.0135924		ENSMUSG00000042396.11	-2.02697	9.74e-06
ENSMUSG00000051747.16	-1.93322	2.96e-28		ENSMUSG00000046139.9	-2.25376	0.0259461		ENSMUSG00000050608.12	-2.02479	0.00515857
ENSMUSG00000057880.13	-1.92885	0.00455172		ENSMUSG00000096930.2	-2.25313	0.0141526		ENSMUSG00000034647.16	-2.02038	0.0417149
ENSMUSG00000024052.18	-1.92215	6.78e-16		ENSMUSG00000032036.16	-2.24947	1.45e-11		ENSMUSG00000071089.4	-2.01919	0.00493696
ENSMUSG00000030769.16	-1.92134	0.0256478		ENSMUSG00000015968.19	-2.24841	0.0363262		ENSMUSG00000028152.11	-2.01874	0.00262557
ENSMUSG00000048029.11	-1.91943	0.00539625		ENSMUSG00000038664.17	-2.24644	2.33e-22		ENSMUSG00000002763.17	-2.00859	0.000184228
ENSMUSG00000038143.17	-1.91281	2.28e-08		ENSMUSG00000038145.18	-2.24237	4.56e-06		ENSMUSG00000035754.9	-2.00658	0.0201332
ENSMUSG00000096606.3	-1.91013	0.000665328		ENSMUSG00000082463.2	-2.23826	0.0368504		ENSMUSG00000002107.19	-2.00186	8.71e-06
ENSMUSG00000029009.18	-1.90382	1.54e-06		ENSMUSG00000004988.10	-2.23823	1.14e-29		ENSMUSG00000037822.13	-1.99847	0.000186296
ENSMUSG00000029671.16	-1.90173	0.00476788		ENSMUSG00000107653.2	-2.2362	0.00212729		ENSMUSG00000032560.15	-1.9934	0.0156469
ENSMUSG00000043648.8	-1.90004	0.0195558		ENSMUSG00000025041.18	-2.23438	1.9e-11		ENSMUSG00000020069.17	-1.98782	0.0033899
ENSMUSG00000000276.12	-1.89623	0.0234125		ENSMUSG00000086123.4	-2.23135	0.0467255		ENSMUSG00000078291.2	-1.98636	0.044697
ENSMUSG00000025135.13	-1.89481	0.00317549		ENSMUSG00000096546.3	-2.23006	0.0102703		ENSMUSG00000019312.11	-1.98605	1.25e-07
ENSMUSG00000028082.15	-1.89408	0.000365763		ENSMUSG00000028626.6	-2.22619	0.00704025		ENSMUSG00000091534.3	-1.98543	0.0151775
ENSMUSG00000030082.15	-1.89069	5.67e-05		ENSMUSG00000033581.18	-2.22466	0.0124478		ENSMUSG00000027313.4	-1.98386	0.0176872
ENSMUSG00000073805.6	-1.89017	9.41e-08		ENSMUSG00000057069.8	-2.2198	7.03e-09		ENSMUSG00000047264.9	-1.98311	0.0459873
ENSMUSG00000035900.19	-1.89014	2.53e-30		ENSMUSG00000032492.15	-2.21612	1.35e-05		ENSMUSG00000055216.4	-1.98084	0.0329901
ENSMUSG00000034872.7	-1.888	1.74e-05		ENSMUSG00000042772.16	-2.21583	1.34e-18		ENSMUSG00000022698.18	-1.97944	0.000415579
ENSMUSG00000049928.16	-1.88643	3.9e-17		ENSMUSG00000003660.11	-2.20811	0.00226201		ENSMUSG00000000276.12	-1.97797	0.0133479
ENSMUSG00000043572.8	-1.88032	0.0402895		ENSMUSG00000020826.10	-2.20587	0.000641185		ENSMUSG00000025825.13	-1.9778	1.48e-05
ENSMUSG00000029545.14	-1.87733	0.00446155		ENSMUSG00000036661.15	-2.20332	0.000673101		ENSMUSG00000025978.15	-1.97299	0.0303696
ENSMUSG00000035783.10	-1.87538	0.00113634		ENSMUSG00000115025.2	-2.203	0.00831909		ENSMUSG00000017446.15	-1.96964	0.0392279
ENSMUSG00000082141.2	-1.86956	0.00117794		ENSMUSG00000025495.16	-2.20273	1.52e-10		ENSMUSG00000020085.16	-1.96942	0.0297535
ENSMUSG00000042506.16	-1.86477	0.0041458		ENSMUSG00000116945.2	-2.20233	0.000891412		ENSMUSG00000036052.15	-1.96934	0.00585966
ENSMUSG00000058446.15	-1.85997	1.12e-08		ENSMUSG00000083199.2	-2.19977	0.000487995		ENSMUSG00000045382.7	-1.96381	0.0498909
ENSMUSG00000042269.16	-1.85814	2.4e-15		ENSMUSG00000034422.15	-2.19951	0.0135092		ENSMUSG00000048483.7	-1.96297	0.000796267
ENSMUSG00000040043.18	-1.8506	2.84e-05		ENSMUSG00000042506.16	-2.1964	0.00162445		ENSMUSG00000026797.17	-1.96006	0.0445948
ENSMUSG00000038664.17	-1.84599	4.84e-19		ENSMUSG00000021775.12	-2.19586	0.0299386		ENSMUSG00000004951.11	-1.95882	0.00404473
ENSMUSG00000028359.5	-1.84271	1.27e-12		ENSMUSG00000031575.19	-2.19389	2.45e-05		ENSMUSG00000022849.6	-1.95787	0.0381921
ENSMUSG00000045252.12	-1.83655	8.38e-19		ENSMUSG00000003279.18	-2.18719	0.00833544		ENSMUSG00000091712.3	-1.95713	0.0044445
ENSMUSG00000025020.12	-1.83647	1.44e-07		ENSMUSG00000027667.14	-2.18152	0.0345733		ENSMUSG00000029312.13	-1.95223	0.00469211
ENSMUSG00000025041.18	-1.8307	4.46e-09		ENSMUSG00000047030.16	-2.17122	0.0113285		ENSMUSG00000019433.10	-1.95218	3.18e-09
ENSMUSG00000037995.16	-1.83021	0.00517011		ENSMUSG00000041616.10	-2.17026	1.51e-10		ENSMUSG00000049571.19	-1.95217	0.00697833
ENSMUSG00000021223.14	-1.82649	7.85e-12		ENSMUSG00000024527.11	-2.1688	7.89e-10		ENSMUSG00000039754.11	-1.95067	0.00135645
ENSMUSG00000058975.8	-1.8215	0.0386964		ENSMUSG00000037815.8	-2.16819	0.000163705		ENSMUSG00000042377.9	-1.94955	0.000332843
ENSMUSG00000041445.10	-1.81599	1.36e-08		ENSMUSG00000073805.6	-2.16478	7.89e-09		ENSMUSG00000035900.19	-1.94238	4.24e-32
ENSMUSG00000017478.16	-1.81243	5.38e-38		ENSMUSG00000117008.2	-2.16163	0.0445825		ENSMUSG00000017478.16	-1.94103	4.77e-43
ENSMUSG00000037014.5	-1.80885	5.55e-09		ENSMUSG00000031503.14	-2.15835	3.39e-14		ENSMUSG00000015829.14	-1.93731	1.12e-11
ENSMUSG00000039168.16	-1.80569	8.39e-15		ENSMUSG00000044716.13	-2.1582	0.0349733		ENSMUSG00000014550.15	-1.93676	2.7e-05
ENSMUSG00000053460.9	-1.80168	0.000757991		ENSMUSG00000026112.8	-2.15344	3.08e-06		ENSMUSG00000025020.12	-1.9353	2.86e-08
ENSMUSG00000021222.10	-1.80069	3.66e-10		ENSMUSG00000021112.10	-2.15006	0.000120646		ENSMUSG00000039741.16	-1.9326	4.05e-06
ENSMUSG00000020627.11	-1.79916	0.00143402		ENSMUSG00000042993.7	-2.13976	0.0313044		ENSMUSG00000037815.8	-1.92309	0.000231486
ENSMUSG00000029364.16	-1.79329	1.12e-12		ENSMUSG00000055416.7	-2.13641	8.16e-05		ENSMUSG00000010307.8	-1.91702	0.00592222
ENSMUSG00000005899.15	-1.78462	1.86e-08		ENSMUSG00000052298.13	-2.12982	0.0250125		ENSMUSG00000030042.16	-1.91597	0.0425291
ENSMUSG00000066151.13	-1.78334	2.82e-18		ENSMUSG00000060621.7	-2.12356	0.0105043		ENSMUSG00000038780.15	-1.91595	1.8e-07
ENSMUSG00000117641.2	-1.78332	0.0221388		ENSMUSG00000009630.11	-2.1231	0.0254222		ENSMUSG00000001039.13	-1.91492	0.000708555
ENSMUSG00000045896.15	-1.78327	2.21e-08		ENSMUSG00000087298.4	-2.12039	0.0286879		ENSMUSG00000040675.18	-1.91232	2.06e-05
ENSMUSG00000020628.17	-1.78032	3.63e-05		ENSMUSG00000000276.12	-2.1177	0.0190912		ENSMUSG00000040010.11	-1.90869	8.59e-05
ENSMUSG00000112696.2	-1.7797	5.88e-08		ENSMUSG00000089054.2	-2.11688	0.0277758		ENSMUSG00000020078.17	-1.90258	0.0116329
ENSMUSG00000053469.15	-1.77865	0.0149346		ENSMUSG00000021222.10	-2.11426	1.83e-11		ENSMUSG00000058486.12	-1.90075	0.00195629
ENSMUSG00000115539.2	-1.77453	0.00980189		ENSMUSG00000065126.3	-2.10982	0.0198249		ENSMUSG00000027358.7	-1.89215	0.000108071
ENSMUSG00000042647.14	-1.77015	0.000465063		ENSMUSG00000036086.17	-2.104	0.00928269		ENSMUSG00000042647.14	-1.89182	0.000136336
ENSMUSG00000028245.16	-1.76531	2.29e-13		ENSMUSG00000029787.11	-2.10248	0.0183536		ENSMUSG00000073700.4	-1.89159	2.54e-07
ENSMUSG00000032777.10	-1.76467	0.00297564		ENSMUSG00000031700.12	-2.09958	0.0494734		ENSMUSG00000024670.18	-1.89027	0.000267911
ENSMUSG00000040010.11	-1.76304	0.000366172		ENSMUSG00000028136.16	-2.09446	0.0409439		ENSMUSG00000032035.17	-1.87733	0.00521559
ENSMUSG00000006542.14	-1.76084	1.19e-05		ENSMUSG00000058248.13	-2.07541	0.00129384		ENSMUSG00000039168.16	-1.87656	6.64e-16
ENSMUSG00000004951.11	-1.75268	0.0141233		ENSMUSG00000041712.8	-2.07464	0.00235595		ENSMUSG00000031485.16	-1.87119	0.000244033
ENSMUSG00000006273.15	-1.75203	0.0446746		ENSMUSG00000039168.16	-2.07152	2.58e-16		ENSMUSG00000003555.9	-1.8699	0.0104037
ENSMUSG00000037907.17	-1.75193	0.000744124		ENSMUSG00000020029.7	-2.0675	0.0255111		ENSMUSG00000068263.12	-1.86532	0.0350452
ENSMUSG00000027490.18	-1.74135	0.0380829		ENSMUSG00000058975.8	-2.06678	0.0286879		ENSMUSG00000062991.10	-1.86234	0.00838107
ENSMUSG00000020232.18	-1.74074	0.0227649		ENSMUSG00000045639.15	-2.0443	3.63e-07		ENSMUSG00000039328.12	-1.86224	0.0357283
ENSMUSG00000041895.16	-1.7286	3.36e-08		ENSMUSG00000021266.17	-2.04389	2.22e-05		ENSMUSG00000038351.15	-1.86151	2.49e-30
ENSMUSG00000032359.15	-1.72179	0.0116451		ENSMUSG00000024082.6	-2.04235	0.000436997		ENSMUSG00000040952.17	-1.85957	8.78e-08
ENSMUSG00000038351.15	-1.71865	2.46e-26		ENSMUSG00000057778.15	-2.04188	0.0157381		ENSMUSG00000033581.18	-1.85616	0.0174431
ENSMUSG00000032309.16	-1.71801	0.0429864		ENSMUSG00000025173.14	-2.04084	0.00706633		ENSMUSG00000022415.13	-1.85294	3.07e-07
ENSMUSG00000031506.12	-1.71763	2.37e-05		ENSMUSG00000040310.13	-2.03936	0.00116373		ENSMUSG00000078919.11	-1.85255	0.00123378
ENSMUSG00000026596.14	-1.71319	2.24e-09		ENSMUSG00000002763.17	-2.03432	0.000587842		ENSMUSG00000039982.9	-1.84801	9.96e-15
ENSMUSG00000029175.18	-1.71063	1.19e-10		ENSMUSG00000066151.13	-2.03288	7.58e-20		ENSMUSG00000040140.16	-1.84347	9.77e-09
ENSMUSG00000038644.15	-1.70888	5.53e-09		ENSMUSG00000028952.13	-2.03242	2.21e-14		ENSMUSG00000020166.16	-1.84049	0.034181
ENSMUSG00000028107.15	-1.70692	2.94e-05		ENSMUSG00000040043.18	-2.03229	2.3e-05		ENSMUSG00000038172.15	-1.83802	0.0365731
ENSMUSG00000056260.16	-1.70525	0.0326099		ENSMUSG00000024052.18	-2.02796	6.29e-15		ENSMUSG00000092246.3	-1.83792	0.00346588
ENSMUSG00000030541.17	-1.70425	1.52e-08		ENSMUSG00000046727.14	-2.02687	0.00325202		ENSMUSG00000029175.18	-1.83696	5.19e-12
ENSMUSG00000084301.2	-1.70145	0.00799107		ENSMUSG00000047409.14	-2.02641	0.0263576		ENSMUSG00000022817.16	-1.8357	0.00166823
ENSMUSG00000002728.15	-1.6987	0.000136044		ENSMUSG00000028884.15	-2.02043	0.0070619		ENSMUSG00000047591.6	-1.83422	0.00970943
ENSMUSG00000034271.17	-1.69807	0.0400026		ENSMUSG00000028602.13	-2.01845	9.62e-06		ENSMUSG00000020024.8	-1.83285	0.0160685
ENSMUSG00000031575.19	-1.69609	0.000334127		ENSMUSG00000095105.3	-2.01836	5.07e-10		ENSMUSG00000022809.5	-1.83223	0.0211756
ENSMUSG00000053470.14	-1.68428	0.00334042		ENSMUSG00000075425.11	-2.00715	0.0466429		ENSMUSG00000041616.10	-1.83022	4.38e-09
ENSMUSG00000065126.3	-1.68362	0.0430169		ENSMUSG00000020216.14	-2.00458	0.000859141		ENSMUSG00000016529.6	-1.82926	6.33e-08
ENSMUSG00000000149.11	-1.67834	0.00197257		ENSMUSG00000038351.15	-2.00439	5.33e-30		ENSMUSG00000024414.14	-1.82678	4.6e-07
ENSMUSG00000022809.5	-1.67436	0.0474582		ENSMUSG00000082141.2	-2.00024	0.00125804		ENSMUSG00000021222.10	-1.82205	1.9e-10
ENSMUSG00000028744.16	-1.6743	9.72e-11		ENSMUSG00000031428.12	-1.99945	0.000149581		ENSMUSG00000029009.18	-1.82061	3.3e-06
ENSMUSG00000053128.16	-1.67416	0.004505		ENSMUSG00000050295.5	-1.99643	0.0134789		ENSMUSG00000067642.12	-1.81565	0.00318294
ENSMUSG00000050796.5	-1.67317	0.00629371		ENSMUSG00000036551.7	-1.99604	0.0498681		ENSMUSG00000055416.7	-1.81355	0.000242986
ENSMUSG00000029787.11	-1.67151	0.0464449		ENSMUSG00000032322.15	-1.99602	1.26e-12		ENSMUSG00000026490.19	-1.80428	4.51e-05
ENSMUSG00000045275.18	-1.67147	0.0105113		ENSMUSG00000021179.9	-1.99009	0.000211939		ENSMUSG00000002059.19	-1.8036	0.000877254
ENSMUSG00000038780.15	-1.66784	6.35e-06		ENSMUSG00000028359.5	-1.98129	2.22e-12		ENSMUSG00000029016.14	-1.80255	0.00406489
ENSMUSG00000081769.10	-1.66735	1.11e-05		ENSMUSG00000051169.15	-1.98003	1.15e-13		ENSMUSG00000034675.18	-1.79873	9.92e-06
ENSMUSG00000015944.10	-1.66698	0.00616726		ENSMUSG00000042377.9	-1.97884	0.00100947		ENSMUSG00000020647.11	-1.79853	0.0278501
ENSMUSG00000028745.19	-1.66696	0.000158454		ENSMUSG00000037014.5	-1.97832	3.82e-09		ENSMUSG00000063659.12	-1.79782	0.0227029
ENSMUSG00000024286.9	-1.66392	5.4e-07		ENSMUSG00000082013.2	-1.97236	0.000441902		ENSMUSG00000074634.13	-1.79731	0.0179152
ENSMUSG00000045639.15	-1.66122	7.02e-06		ENSMUSG00000000628.11	-1.95897	0.000184702		ENSMUSG00000017765.18	-1.79226	0.0163022
ENSMUSG00000026426.11	-1.65897	1.45e-06		ENSMUSG00000006542.14	-1.95801	6.12e-06		ENSMUSG00000045294.12	-1.79028	3.16e-05
ENSMUSG00000042121.17	-1.65549	0.000181345		ENSMUSG00000021771.15	-1.95761	4.28e-05		ENSMUSG00000076937.4	-1.7855	0.00217263
ENSMUSG00000033544.7	-1.65487	0.00156172		ENSMUSG00000017210.15	-1.95696	1.25e-08		ENSMUSG00000025731.17	-1.77797	4.01e-10
ENSMUSG00000021250.14	-1.64851	0.0416003		ENSMUSG00000029463.6	-1.95667	0.00106077		ENSMUSG00000100090.2	-1.77724	0.000619023
ENSMUSG00000051169.15	-1.64422	1.41e-11		ENSMUSG00000020647.11	-1.9551	0.0345733		ENSMUSG00000028744.16	-1.77598	7.1e-12
ENSMUSG00000016529.6	-1.64368	1.28e-06		ENSMUSG00000116652.3	-1.95383	0.00044904		ENSMUSG00000057337.14	-1.7737	6.56e-09
ENSMUSG00000002059.19	-1.64326	0.00323935		ENSMUSG00000029009.18	-1.95187	4.88e-06		ENSMUSG00000000282.13	-1.77039	1.59e-08
ENSMUSG00000054967.8	-1.64271	0.0348775		ENSMUSG00000046442.5	-1.9489	0.00021496		ENSMUSG00000037171.7	-1.77015	0.000171103
ENSMUSG00000111473.2	-1.63845	0.00466688		ENSMUSG00000112209.2	-1.94452	0.0144032		ENSMUSG00000023495.14	-1.77014	0.00481101
ENSMUSG00000057554.14	-1.63369	0.000173605		ENSMUSG00000021057.16	-1.94289	1.24e-06		ENSMUSG00000046546.4	-1.76991	4.64e-08
ENSMUSG00000022490.8	-1.63362	0.000244425		ENSMUSG00000115539.2	-1.9414	0.00934099		ENSMUSG00000001270.10	-1.76407	1.09e-09
ENSMUSG00000032739.17	-1.63296	0.0241266		ENSMUSG00000040140.16	-1.94085	2.66e-08		ENSMUSG00000038042.12	-1.76359	0.0479227
ENSMUSG00000026854.17	-1.62983	0.00316983		ENSMUSG00000024121.14	-1.93861	0.00272939		ENSMUSG00000116442.2	-1.76172	0.00732718
ENSMUSG00000005043.14	-1.62776	0.000459221		ENSMUSG00000062028.9	-1.93794	0.000410922		ENSMUSG00000039145.17	-1.76021	0.000751942
ENSMUSG00000050390.13	-1.62396	1.47e-23		ENSMUSG00000018666.14	-1.93792	0.0211398		ENSMUSG00000025981.14	-1.75798	0.000397083
ENSMUSG00000013236.18	-1.61634	0.000163991		ENSMUSG00000092246.3	-1.93351	0.00591895		ENSMUSG00000030769.16	-1.74584	0.0343339
ENSMUSG00000028115.17	-1.61632	0.0433287		ENSMUSG00000096780.8	-1.93274	0.0452592		ENSMUSG00000111473.2	-1.7456	0.00183774
ENSMUSG00000068323.13	-1.61609	0.00149881		ENSMUSG00000066108.8	-1.93267	3.27e-22		ENSMUSG00000022587.15	-1.74445	7.88e-06
ENSMUSG00000003032.9	-1.61473	1.01e-06		ENSMUSG00000050002.15	-1.93111	0.0125227		ENSMUSG00000042520.17	-1.74081	0.000450935
ENSMUSG00000040140.16	-1.60988	6.68e-07		ENSMUSG00000050930.6	-1.93028	0.042665		ENSMUSG00000033373.17	-1.73872	0.00838004
ENSMUSG00000033799.11	-1.60746	0.00227752		ENSMUSG00000033799.11	-1.92967	0.000654867		ENSMUSG00000020098.8	-1.73532	1.06e-05
ENSMUSG00000024170.16	-1.6007	0.000109891		ENSMUSG00000030269.15	-1.92424	0.00478923		ENSMUSG00000029833.18	-1.7347	0.0055225
ENSMUSG00000041552.8	-1.59894	0.00041162		ENSMUSG00000083207.2	-1.92339	3.15e-13		ENSMUSG00000031930.12	-1.73153	0.0256165
ENSMUSG00000049848.8	-1.59849	0.00172411		ENSMUSG00000118661.1	-1.92214	3.97e-24		ENSMUSG00000032359.15	-1.73016	0.00841343
ENSMUSG00000028385.15	-1.589	0.0256643		ENSMUSG00000044098.15	-1.9216	0.022271		ENSMUSG00000032436.18	-1.72938	0.000108842
ENSMUSG00000029504.6	-1.5864	2.15e-06		ENSMUSG00000107695.2	-1.92143	2.62e-05		ENSMUSG00000033722.10	-1.71911	1.84e-07
ENSMUSG00000017713.10	-1.58419	0.0137298		ENSMUSG00000027131.4	-1.91775	1.48e-06		ENSMUSG00000028799.16	-1.71828	0.00202979
ENSMUSG00000041362.18	-1.57662	0.0172466		ENSMUSG00000026782.16	-1.91687	0.000932256		ENSMUSG00000025880.12	-1.71617	3.62e-09
ENSMUSG00000028952.13	-1.56985	2.81e-10		ENSMUSG00000032243.9	-1.91481	7.94e-10		ENSMUSG00000105999.2	-1.71581	0.036013
ENSMUSG00000073725.9	-1.56983	0.000505952		ENSMUSG00000021972.15	-1.9142	2.89e-10		ENSMUSG00000021179.9	-1.71578	0.000385351
ENSMUSG00000048264.17	-1.56878	0.0234909		ENSMUSG00000034321.15	-1.91325	0.00184469		ENSMUSG00000001053.16	-1.71371	0.00190052
ENSMUSG00000021193.11	-1.56692	0.0316744		ENSMUSG00000026784.15	-1.90764	0.000171445		ENSMUSG00000046668.10	-1.71102	0.00164241
ENSMUSG00000031949.18	-1.56177	0.000274506		ENSMUSG00000068923.15	-1.90471	0.0342457		ENSMUSG00000066278.7	-1.70837	4.35e-12
ENSMUSG00000040495.5	-1.55778	1.95e-05		ENSMUSG00000021193.11	-1.90319	0.0136432		ENSMUSG00000102218.2	-1.70603	0.0146987
ENSMUSG00000090628.2	-1.55426	1.83e-12		ENSMUSG00000031949.18	-1.89993	4.48e-05		ENSMUSG00000074406.6	-1.69696	0.0189828
ENSMUSG00000006435.17	-1.55207	7.11e-08		ENSMUSG00000082057.2	-1.89968	0.0202455		ENSMUSG00000029364.16	-1.69425	1.25e-11
ENSMUSG00000107252.2	-1.55181	0.0452393		ENSMUSG00000013367.6	-1.89752	0.00121145		ENSMUSG00000057229.12	-1.69207	2.44e-08
ENSMUSG00000034557.15	-1.54693	0.0429553		ENSMUSG00000031990.16	-1.89261	0.00114674		ENSMUSG00000024208.17	-1.6919	0.00129626
ENSMUSG00000078861.9	-1.54439	0.000978194		ENSMUSG00000105999.2	-1.88929	0.0400054		ENSMUSG00000102984.2	-1.69135	0.0075236
ENSMUSG00000002486.16	-1.54339	4.35e-19		ENSMUSG00000044066.15	-1.88511	1.19e-26		ENSMUSG00000048058.18	-1.69036	0.00134154
ENSMUSG00000061119.8	-1.53833	0.00360918		ENSMUSG00000028245.16	-1.88485	5.53e-13		ENSMUSG00000020132.11	-1.68896	0.0119794
ENSMUSG00000045374.19	-1.53828	0.00635232		ENSMUSG00000035614.12	-1.87837	0.00873419		ENSMUSG00000028078.15	-1.6886	0.0203169
ENSMUSG00000031428.12	-1.53827	0.00145493		ENSMUSG00000026342.11	-1.87758	0.0401475		ENSMUSG00000028115.17	-1.68846	0.0250457
ENSMUSG00000004356.9	-1.5358	0.0384783		ENSMUSG00000036639.13	-1.87656	1.54e-27		ENSMUSG00000022537.19	-1.68612	0.00589842
ENSMUSG00000067158.10	-1.53492	0.00121086		ENSMUSG00000058013.12	-1.87602	4.61e-05		ENSMUSG00000002257.9	-1.68375	0.021852
ENSMUSG00000026615.15	-1.53421	0.0216816		ENSMUSG00000081769.10	-1.87488	5.52e-06		ENSMUSG00000037236.17	-1.68297	0.0261024
ENSMUSG00000037533.21	-1.53174	0.021511		ENSMUSG00000032560.15	-1.87371	0.0441227		ENSMUSG00000032300.8	-1.67946	4.77e-07
ENSMUSG00000052632.17	-1.52261	0.000710617		ENSMUSG00000030769.16	-1.87272	0.0426273		ENSMUSG00000038037.6	-1.67497	0.0228997
ENSMUSG00000036646.14	-1.52185	1.75e-11		ENSMUSG00000079871.5	-1.8704	0.0125412		ENSMUSG00000041189.10	-1.67401	1.45e-06
ENSMUSG00000025521.16	-1.51893	0.0398392		ENSMUSG00000071537.7	-1.86728	5.1e-12		ENSMUSG00000069516.9	-1.67188	1.49e-10
ENSMUSG00000032121.10	-1.51807	0.0123254		ENSMUSG00000025591.7	-1.86407	0.000314445		ENSMUSG00000034751.18	-1.66604	1.75e-42
ENSMUSG00000038145.18	-1.51622	0.000667631		ENSMUSG00000025137.16	-1.86338	0.0170698		ENSMUSG00000029001.16	-1.66101	0.0188082
ENSMUSG00000034614.15	-1.51554	0.000161753		ENSMUSG00000025235.9	-1.85979	0.000512309		ENSMUSG00000061787.16	-1.65858	0.0432259
ENSMUSG00000059866.14	-1.51421	6.86e-08		ENSMUSG00000062040.15	-1.85241	0.0334272		ENSMUSG00000020232.18	-1.65745	0.0230681
ENSMUSG00000040354.15	-1.51058	7.43e-24		ENSMUSG00000040010.11	-1.85113	0.000536032		ENSMUSG00000042978.12	-1.65671	0.000199466
ENSMUSG00000076937.4	-1.49943	0.0129666		ENSMUSG00000067158.10	-1.84944	0.000257455		ENSMUSG00000037608.17	-1.65527	0.00462465
ENSMUSG00000017405.15	-1.49871	3.08e-10		ENSMUSG00000029655.18	-1.84791	0.0263576		ENSMUSG00000038145.18	-1.65491	0.000143418
ENSMUSG00000019987.10	-1.49825	0.0045289		ENSMUSG00000057880.13	-1.84759	0.0121416		ENSMUSG00000022272.18	-1.65394	0.0478854
ENSMUSG00000083473.2	-1.4946	1.35e-08		ENSMUSG00000012535.15	-1.84644	8.66e-17		ENSMUSG00000030894.6	-1.64906	0.0312208
ENSMUSG00000032322.15	-1.49386	4.72e-09		ENSMUSG00000041895.16	-1.84433	4.27e-08		ENSMUSG00000044221.15	-1.64654	0.0271431
ENSMUSG00000022197.17	-1.48879	2.4e-09		ENSMUSG00000083745.2	-1.84282	0.0200484		ENSMUSG00000059901.13	-1.64555	5.96e-05
ENSMUSG00000025140.16	-1.48809	5.46e-09		ENSMUSG00000030298.11	-1.84218	3.52e-21		ENSMUSG00000042724.9	-1.64521	2.89e-05
ENSMUSG00000059022.16	-1.48786	0.0143245		ENSMUSG00000035459.19	-1.84035	0.000112864		ENSMUSG00000027510.18	-1.64297	0.0335077
ENSMUSG00000083199.2	-1.48598	0.00980189		ENSMUSG00000028318.15	-1.83827	0.002062		ENSMUSG00000057069.8	-1.63825	2.21e-06
ENSMUSG00000071537.7	-1.48121	3.05e-09		ENSMUSG00000030541.17	-1.83814	1.49e-08		ENSMUSG00000056055.14	-1.62843	0.0136095
ENSMUSG00000048856.10	-1.47355	2.47e-07		ENSMUSG00000090628.2	-1.83812	1.28e-14		ENSMUSG00000029408.14	-1.62811	0.00983411
ENSMUSG00000034751.18	-1.47311	3.1e-33		ENSMUSG00000026627.8	-1.83596	3.02e-08		ENSMUSG00000028772.20	-1.6266	0.0324194
ENSMUSG00000025173.14	-1.47159	0.0340121		ENSMUSG00000024798.16	-1.83536	0.0492372		ENSMUSG00000031949.18	-1.62388	0.000115602
ENSMUSG00002075691.1	-1.46847	8.98e-13		ENSMUSG00000005899.15	-1.83484	8.42e-08		ENSMUSG00000081769.10	-1.62305	1.44e-05
ENSMUSG00000070298.7	-1.46667	1.67e-32		ENSMUSG00000052539.16	-1.82945	4.54e-05		ENSMUSG00000021972.15	-1.61683	5.83e-09
ENSMUSG00000032212.11	-1.4662	0.0119019		ENSMUSG00000051518.9	-1.82482	0.000145767		ENSMUSG00000044709.7	-1.61409	9.52e-06
ENSMUSG00000041479.15	-1.4656	0.00283776		ENSMUSG00000038540.15	-1.82431	1.42e-05		ENSMUSG00000091685.7	-1.61227	0.00299711
ENSMUSG00000020220.17	-1.46491	0.00248753		ENSMUSG00000017679.17	-1.82154	2.76e-30		ENSMUSG00000021893.15	-1.61155	2.66e-06
ENSMUSG00000035614.12	-1.46439	0.0295485		ENSMUSG00000020076.8	-1.81456	0.0315229		ENSMUSG00000013367.6	-1.60688	0.00237171
ENSMUSG00000115070.2	-1.46399	0.00731875		ENSMUSG00000061119.8	-1.81302	0.00134365		ENSMUSG00000020396.9	-1.60575	0.0075236
ENSMUSG00000032724.6	-1.46243	4.08e-09		ENSMUSG00000081143.3	-1.81015	0.0128126		ENSMUSG00000081594.2	-1.60518	6.86e-05
ENSMUSG00000004988.10	-1.46206	7.45e-17		ENSMUSG00000022490.8	-1.80925	0.00016509		ENSMUSG00000032228.17	-1.60387	0.00148585
ENSMUSG00000029016.14	-1.45849	0.0276954		ENSMUSG00000049323.9	-1.80751	0.00257879		ENSMUSG00000110195.2	-1.60246	0.0123326
ENSMUSG00000082013.2	-1.45487	0.00540856		ENSMUSG00000025437.16	-1.80733	0.0139614		ENSMUSG00000066270.4	-1.6006	0.0148131
ENSMUSG00000044072.15	-1.45266	1.3e-08		ENSMUSG00000056260.16	-1.80381	0.033428		ENSMUSG00000026854.17	-1.5991	0.00283093
ENSMUSG00000070709.13	-1.45012	0.0443235		ENSMUSG00000065936.3	-1.80262	1.34e-08		ENSMUSG00000028794.14	-1.59833	0.0162245
ENSMUSG00000036639.13	-1.44815	4.67e-20		ENSMUSG00000037251.6	-1.80185	0.0467902		ENSMUSG00000032633.13	-1.59646	6.73e-05
ENSMUSG00000030793.5	-1.44579	8.98e-13		ENSMUSG00000033722.10	-1.79276	5.69e-07		ENSMUSG00000024853.11	-1.58895	0.0496073
ENSMUSG00000033396.14	-1.44096	7.35e-09		ENSMUSG00000014602.16	-1.78417	0.00751475		ENSMUSG00000028745.19	-1.58885	0.000239975
ENSMUSG00000118661.1	-1.43918	5.64e-16		ENSMUSG00000027601.14	-1.78287	0.00216937		ENSMUSG00000047394.10	-1.58827	0.0278335
ENSMUSG00000009035.16	-1.4373	5.15e-07		ENSMUSG00000034675.18	-1.77808	6.62e-05		ENSMUSG00000030082.15	-1.58725	0.000574318
ENSMUSG00000058013.12	-1.43478	0.000692445		ENSMUSG00000031004.9	-1.77473	3.36e-22		ENSMUSG00000015396.5	-1.58599	3.08e-05
ENSMUSG00000057531.15	-1.43024	1.81e-08		ENSMUSG00000024530.9	-1.77457	0.0203518		ENSMUSG00000050677.3	-1.58582	0.000436121
ENSMUSG00000033373.17	-1.42802	0.0409388		ENSMUSG00000037660.6	-1.77374	0.024982		ENSMUSG00000031987.7	-1.58501	0.00148461
ENSMUSG00000030298.11	-1.42652	2.4e-15		ENSMUSG00000028744.16	-1.77187	2.67e-10		ENSMUSG00000091119.3	-1.58225	6.5e-08
ENSMUSG00000058248.13	-1.42363	0.0157561		ENSMUSG00000029504.6	-1.76868	9.92e-07		ENSMUSG00000112696.2	-1.58119	9.52e-07
ENSMUSG00000012535.15	-1.42163	2.53e-12		ENSMUSG00000034751.18	-1.7676	4.37e-42		ENSMUSG00000022354.5	-1.57852	0.0296804
ENSMUSG00000044066.15	-1.41983	6.6e-18		ENSMUSG00000015944.10	-1.76333	0.00751725		ENSMUSG00000070709.13	-1.57482	0.0202857
ENSMUSG00000041205.9	-1.41895	0.0290424		ENSMUSG00000001039.13	-1.76302	0.00500262		ENSMUSG00000006527.17	-1.5746	0.00493696
ENSMUSG00000021972.15	-1.41312	4.34e-07		ENSMUSG00000022865.15	-1.76266	0.00139446		ENSMUSG00000020893.18	-1.57372	0.0453511
ENSMUSG00000117074.2	-1.41073	0.027819		ENSMUSG00000054252.19	-1.76126	4.62e-06		ENSMUSG00000021715.13	-1.57331	0.0246463
ENSMUSG00000074628.10	-1.40912	2.09e-06		ENSMUSG00000038304.15	-1.75679	2.56e-07		ENSMUSG00000043648.8	-1.57013	0.0461539
ENSMUSG00000034707.8	-1.40689	9.06e-06		ENSMUSG00000043015.16	-1.75594	2.09e-05		ENSMUSG00000020841.6	-1.56754	0.00306788
ENSMUSG00000051306.8	-1.40562	1.76e-07		ENSMUSG00000046280.10	-1.75457	1.8e-08		ENSMUSG00000048856.10	-1.56668	3.55e-08
ENSMUSG00000062054.8	-1.40502	8.9e-08		ENSMUSG00000047361.17	-1.75194	0.0126816		ENSMUSG00000018796.14	-1.56617	0.00698407
ENSMUSG00000020900.16	-1.40293	7.94e-14		ENSMUSG00000075419.5	-1.75125	0.0250893		ENSMUSG00000024527.11	-1.56411	8.16e-07
ENSMUSG00000019850.12	-1.40288	0.0205525		ENSMUSG00000041479.15	-1.74947	0.000924428		ENSMUSG00000006784.15	-1.56325	0.0101181
ENSMUSG00000055235.12	-1.39353	1.54e-15		ENSMUSG00000041445.10	-1.74747	4.18e-07		ENSMUSG00000053128.16	-1.56197	0.00632181
ENSMUSG00000017679.17	-1.39338	5.87e-21		ENSMUSG00000054967.8	-1.74625	0.0362657		ENSMUSG00000007122.12	-1.56189	0.0336752
ENSMUSG00000074785.6	-1.39302	5.15e-07		ENSMUSG00000025135.13	-1.74611	0.012136		ENSMUSG00000024991.9	-1.56132	0.000515388
ENSMUSG00000005774.13	-1.3903	0.0424823		ENSMUSG00000049848.8	-1.7433	0.00141659		ENSMUSG00000038467.16	-1.56046	0.00162945
ENSMUSG00000022351.15	-1.38377	0.000692445		ENSMUSG00000118065.2	-1.74081	0.0121416		ENSMUSG00000052631.16	-1.55995	0.0046696
ENSMUSG00000064105.14	-1.38201	7.03e-08		ENSMUSG00000115412.2	-1.73887	0.0112546		ENSMUSG00000034614.15	-1.55979	7.4e-05
ENSMUSG00000001627.13	-1.37618	0.00239007		ENSMUSG00000056476.14	-1.7357	0.00206722		ENSMUSG00000041308.7	-1.55917	0.00498515
ENSMUSG00000045312.13	-1.37522	5.72e-07		ENSMUSG00000028152.11	-1.73512	0.0206839		ENSMUSG00000005142.11	-1.55912	0.000534823
ENSMUSG00000031403.15	-1.36932	9.98e-05		ENSMUSG00000037568.13	-1.73324	0.0227387		ENSMUSG00000022965.9	-1.55803	2.5e-05
ENSMUSG00000037108.14	-1.36523	0.000531056		ENSMUSG00000086598.10	-1.73175	0.0429321		ENSMUSG00000030298.11	-1.55633	4.6e-18
ENSMUSG00000065936.3	-1.36006	4.22e-06		ENSMUSG00000028745.19	-1.72993	0.000295881		ENSMUSG00000030256.12	-1.55627	1.34e-13
ENSMUSG00000032243.9	-1.35722	1.91e-06		ENSMUSG00000020900.16	-1.72949	2.76e-18		ENSMUSG00000037533.21	-1.55444	0.0143809
ENSMUSG00000034449.8	-1.35218	0.00296578		ENSMUSG00000052632.17	-1.7269	0.000384559		ENSMUSG00000035711.6	-1.55328	7.55e-08
ENSMUSG00000021057.16	-1.34772	0.000257239		ENSMUSG00000026779.7	-1.7266	0.00160265		ENSMUSG00000048264.17	-1.54916	0.0189527
ENSMUSG00000036894.4	-1.34124	8.72e-22		ENSMUSG00000028115.17	-1.72618	0.0409685		ENSMUSG00000059895.14	-1.54728	4.5e-07
ENSMUSG00000064326.14	-1.33972	0.00233959		ENSMUSG00000059602.15	-1.72477	1.58e-05		ENSMUSG00000026112.8	-1.5433	0.000187166
ENSMUSG00000046280.10	-1.33868	5.47e-06		ENSMUSG00000112999.2	-1.72454	3.46e-06		ENSMUSG00000037013.18	-1.54318	0.0367613
ENSMUSG00000029359.14	-1.33858	0.00133615		ENSMUSG00000112696.2	-1.72172	1.19e-06		ENSMUSG00000052102.16	-1.54121	3.6e-05
ENSMUSG00000073700.4	-1.33816	0.000272689		ENSMUSG00000035473.11	-1.72161	0.0215832		ENSMUSG00000026841.8	-1.54052	0.0136095
ENSMUSG00000113931.2	-1.33785	0.00580137		ENSMUSG00000031775.6	-1.71857	0.0122885		ENSMUSG00000119635.1	-1.53745	0.0155114
ENSMUSG00000040725.14	-1.33504	5.83e-07		ENSMUSG00000030166.15	-1.71705	2.99e-08		ENSMUSG00000020109.14	-1.53112	1.75e-06
ENSMUSG00000026784.15	-1.33122	0.00588054		ENSMUSG00000113804.2	-1.71654	0.00837776		ENSMUSG00000035356.18	-1.53104	0.016048
ENSMUSG00000052157.5	-1.33063	0.00861623		ENSMUSG00000045252.12	-1.71521	9.1e-15		ENSMUSG00000025495.16	-1.53023	1.19e-06
ENSMUSG00000052631.16	-1.32964	0.0215745		ENSMUSG00000032724.6	-1.71184	2.35e-10		ENSMUSG00000042772.16	-1.53022	3.81e-11
ENSMUSG00000031774.9	-1.32696	0.0297028		ENSMUSG00000026452.16	-1.71105	0.00166255		ENSMUSG00000072487.12	-1.52966	1.32e-12
ENSMUSG00000043068.7	-1.3253	0.0458268		ENSMUSG00000030894.6	-1.70469	0.0478303		ENSMUSG00000038415.11	-1.52686	0.000750563
ENSMUSG00000026779.7	-1.32522	0.00895779		ENSMUSG00000030793.5	-1.70231	2.61e-15		ENSMUSG00000034449.8	-1.52285	0.000565598
ENSMUSG00000035459.19	-1.32331	0.0033958		ENSMUSG00000026854.17	-1.70049	0.00417127		ENSMUSG00000000149.11	-1.52171	0.00393058
ENSMUSG00000034321.15	-1.3199	0.0227282		ENSMUSG00000021022.10	-1.69191	0.00242967		ENSMUSG00000032243.9	-1.52151	7.19e-08
ENSMUSG00000038507.7	-1.31281	0.00659575		ENSMUSG00000100021.2	-1.68978	0.0102218		ENSMUSG00000094282.2	-1.52136	5.93e-10
ENSMUSG00000029402.9	-1.3123	5.54e-05		ENSMUSG00000025521.16	-1.68975	0.0306651		ENSMUSG00000020572.9	-1.51949	0.00053233
ENSMUSG00000022450.7	-1.31136	0.0070695		ENSMUSG00000028690.5	-1.68443	0.00454405		ENSMUSG00000021910.16	-1.51845	1.15e-08
ENSMUSG00000045294.12	-1.30915	0.00350132		ENSMUSG00000027185.16	-1.68348	0.00421478		ENSMUSG00000026773.20	-1.51175	0.00246806
ENSMUSG00000091091.3	-1.30565	0.0472358		ENSMUSG00000020802.9	-1.6792	0.000223838		ENSMUSG00000032212.11	-1.50844	0.00702964
ENSMUSG00000015133.18	-1.30314	0.0155074		ENSMUSG00000058101.4	-1.67702	0.0059342		ENSMUSG00000061462.19	-1.50777	8.38e-06
ENSMUSG00000018796.14	-1.29896	0.0364614		ENSMUSG00000020902.13	-1.67456	2.87e-07		ENSMUSG00000028318.15	-1.50697	0.0051349
ENSMUSG00000003135.16	-1.29708	8.3e-06		ENSMUSG00000079497.5	-1.67371	0.00400515		ENSMUSG00000042688.17	-1.50525	0.0050715
ENSMUSG00000021242.10	-1.29185	0.0118144		ENSMUSG00000029465.15	-1.67111	0.0150928		ENSMUSG00000090863.2	-1.5011	3.89e-08
ENSMUSG00000037171.7	-1.29091	0.00888733		ENSMUSG00000062054.8	-1.66181	6.91e-09		ENSMUSG00000014782.17	-1.49997	0.0287659
ENSMUSG00000083207.2	-1.28606	1.1e-07		ENSMUSG00000027215.14	-1.65974	0.00895364		ENSMUSG00000066621.13	-1.49912	0.00132771
ENSMUSG00000063506.15	-1.286	0.0288609		ENSMUSG00000040006.14	-1.65626	0.0368504		ENSMUSG00000021366.9	-1.49448	0.00255921
ENSMUSG00000034744.14	-1.28463	0.027817		ENSMUSG00000076937.4	-1.65524	0.0110277		ENSMUSG00000063849.7	-1.49217	0.0439785
ENSMUSG00000044456.17	-1.282	8.27e-21		ENSMUSG00000074628.10	-1.65339	2.69e-07		ENSMUSG00000066026.15	-1.49024	0.00563809
ENSMUSG00000024082.6	-1.28122	0.0199186		ENSMUSG00000026273.14	-1.65026	0.0110641		ENSMUSG00000021948.18	-1.48969	7.62e-09
ENSMUSG00000027397.15	-1.2779	0.0175698		ENSMUSG00000051855.16	-1.64939	0.021303		ENSMUSG00000020802.9	-1.48898	0.00031929
ENSMUSG00000109492.2	-1.27564	0.0083316		ENSMUSG00000038507.7	-1.64445	0.00119077		ENSMUSG00000028884.15	-1.48863	0.02722
ENSMUSG00000027601.14	-1.27377	0.0206689		ENSMUSG00000081372.2	-1.64412	9.04e-05		ENSMUSG00000020876.15	-1.4877	0.00285213
ENSMUSG00000030166.15	-1.27218	9.13e-06		ENSMUSG00000042942.19	-1.64382	4.56e-06		ENSMUSG00000023951.19	-1.48679	2.42e-05
ENSMUSG00000061462.19	-1.26778	0.0002473		ENSMUSG00000038143.17	-1.64375	8.19e-06		ENSMUSG00000058248.13	-1.48649	0.00860013
ENSMUSG00000001053.16	-1.26657	0.027819		ENSMUSG00000029923.5	-1.64303	0.0126816		ENSMUSG00000057554.14	-1.48476	0.000534762
ENSMUSG00000075268.3	-1.26513	0.000583285		ENSMUSG00002076244.1	-1.64296	4.62e-06		ENSMUSG00000042328.14	-1.48403	0.0405166
ENSMUSG00000031004.9	-1.26486	2.87e-13		ENSMUSG00000035354.10	-1.63974	0.0323197		ENSMUSG00000089917.8	-1.48101	0.0232874
ENSMUSG00000097715.3	-1.26209	3.14e-12		ENSMUSG00000020132.11	-1.63713	0.0304637		ENSMUSG00000042708.13	-1.47767	0.00654991
ENSMUSG00000039103.13	-1.26142	0.00369351		ENSMUSG00000029234.14	-1.63579	0.0345733		ENSMUSG00000063354.8	-1.47568	0.00200451
ENSMUSG00000092526.2	-1.26012	0.00653171		ENSMUSG00000025731.17	-1.63546	9.94e-08		ENSMUSG00000029050.16	-1.4732	3.44e-07
ENSMUSG00000022372.15	-1.25977	0.0317736		ENSMUSG00000041347.6	-1.63519	0.000163981		ENSMUSG00000031575.19	-1.47069	0.00152272
ENSMUSG00000021179.9	-1.25927	0.0129392		ENSMUSG00000045064.6	-1.63062	0.000312318		ENSMUSG00000034744.14	-1.46935	0.00780364
ENSMUSG00000041712.8	-1.25893	0.0446568		ENSMUSG00000030082.15	-1.63048	0.00134365		ENSMUSG00000037966.16	-1.46859	1.73e-16
ENSMUSG00000082484.2	-1.25042	0.00832134		ENSMUSG00000023087.16	-1.63021	3.99e-05		ENSMUSG00000038587.11	-1.46786	5.85e-06
ENSMUSG00000037363.10	-1.25007	4.7e-10		ENSMUSG00000059022.16	-1.62954	0.0128961		ENSMUSG00000100021.2	-1.46743	0.0136095
ENSMUSG00000083943.2	-1.24816	0.017187		ENSMUSG00000005936.20	-1.62858	3.53e-09		ENSMUSG00000031765.9	-1.46467	0.0428629
ENSMUSG00000039068.17	-1.24501	0.0378155		ENSMUSG00000017405.15	-1.62427	2.82e-10		ENSMUSG00000075419.5	-1.46435	0.0363062
ENSMUSG00000066621.13	-1.24473	0.0101297		ENSMUSG00000001270.10	-1.61633	2.39e-07		ENSMUSG00000025193.15	-1.46409	0.0324394
ENSMUSG00000027131.4	-1.24181	0.000714285		ENSMUSG00000063800.6	-1.6157	0.0385753		ENSMUSG00000025372.17	-1.4637	0.000193891
ENSMUSG00000040310.13	-1.24117	0.0353757		ENSMUSG00000090939.2	-1.61393	0.0313575		ENSMUSG00000027947.12	-1.46356	0.00341184
ENSMUSG00000005533.11	-1.23816	0.0469483		ENSMUSG00000089657.2	-1.61192	0.00719546		ENSMUSG00000014602.16	-1.4627	0.0157641
ENSMUSG00000030270.12	-1.23608	2.47e-05		ENSMUSG00000115070.2	-1.61127	0.00609525		ENSMUSG00000105524.3	-1.46214	0.0187196
ENSMUSG00000048483.7	-1.23524	0.0446568		ENSMUSG00000063506.15	-1.60997	0.00929242		ENSMUSG00000009035.16	-1.45629	2.87e-07
ENSMUSG00000028656.15	-1.23377	0.00145597		ENSMUSG00000038587.11	-1.60926	4.65e-06		ENSMUSG00000022992.18	-1.44823	9.47e-05
ENSMUSG00000026627.8	-1.23255	6.2e-05		ENSMUSG00000038780.15	-1.6087	5.38e-05		ENSMUSG00000042514.12	-1.44806	0.00238912
ENSMUSG00000006527.17	-1.23107	0.0406929		ENSMUSG00000082367.2	-1.60751	0.00126313		ENSMUSG00000002985.17	-1.44748	4.73e-07
ENSMUSG00000075415.14	-1.23022	0.0212454		ENSMUSG00000081282.3	-1.60714	0.0483752		ENSMUSG00000031453.17	-1.44723	0.00709587
ENSMUSG00000112978.2	-1.22824	0.00439233		ENSMUSG00000064280.15	-1.60635	2.5e-07		ENSMUSG00000040495.5	-1.44656	6e-05
ENSMUSG00000042364.12	-1.22508	0.000175068		ENSMUSG00000037336.15	-1.6054	0.0276294		ENSMUSG00000033819.17	-1.44497	0.0159382
ENSMUSG00000056476.14	-1.22355	0.0212359		ENSMUSG00000015879.9	-1.60396	0.00182503		ENSMUSG00000095105.3	-1.44422	7.3e-07
ENSMUSG00000027184.15	-1.22208	0.00374506		ENSMUSG00000005774.13	-1.60347	0.0264423		ENSMUSG00000055235.12	-1.44277	1.4e-16
ENSMUSG00000017715.12	-1.21874	0.000854442		ENSMUSG00000018796.14	-1.60211	0.0135391		ENSMUSG00000045672.16	-1.4417	0.0248492
ENSMUSG00000021893.15	-1.21856	0.000661834		ENSMUSG00000017713.10	-1.59625	0.021303		ENSMUSG00000024842.9	-1.4411	0.00119603
ENSMUSG00000019432.16	-1.21689	1.45e-06		ENSMUSG00000100090.2	-1.59499	0.00567168		ENSMUSG00000024664.6	-1.44074	0.00021478
ENSMUSG00000038587.11	-1.21578	0.00029121		ENSMUSG00000112978.2	-1.59424	0.00045872		ENSMUSG00000035828.12	-1.43339	0.00124878
ENSMUSG00000026809.16	-1.21425	0.0256109		ENSMUSG00000049928.16	-1.59281	2.59e-11		ENSMUSG00000042650.4	-1.43327	1.18e-06
ENSMUSG00000041831.18	-1.2107	0.000431686		ENSMUSG00000030981.10	-1.58859	0.00249421		ENSMUSG00000017405.15	-1.43179	1.4e-09
ENSMUSG00000020739.12	-1.2086	3.88e-08		ENSMUSG00000022372.15	-1.58701	0.0113936		ENSMUSG00000018750.15	-1.4315	0.00721
ENSMUSG00000110612.2	-1.20551	0.0184464		ENSMUSG00000082873.2	-1.58627	0.0487518		ENSMUSG00000004043.15	-1.42205	3.13e-21
ENSMUSG00000027583.14	-1.20551	0.00835669		ENSMUSG00000038156.17	-1.58416	1.17e-06		ENSMUSG00000023990.19	-1.42088	5.43e-06
ENSMUSG00000033416.16	-1.20056	0.000832533		ENSMUSG00000058446.15	-1.58257	6.87e-06		ENSMUSG00000019738.16	-1.42062	0.000624503
ENSMUSG00000005936.20	-1.19852	3.41e-06		ENSMUSG00000053470.14	-1.58021	0.0111993		ENSMUSG00000032498.10	-1.42005	4.62e-05
ENSMUSG00000025591.7	-1.19776	0.0132155		ENSMUSG00000047343.5	-1.58014	9.38e-09		ENSMUSG00000066108.8	-1.41759	3.06e-14
ENSMUSG00000035403.11	-1.1945	6.54e-11		ENSMUSG00000057531.15	-1.56931	1.12e-08		ENSMUSG00000053470.14	-1.41487	0.011911
ENSMUSG00000020451.18	-1.19061	0.00311851		ENSMUSG00000025020.12	-1.56511	3.18e-05		ENSMUSG00000112999.2	-1.41447	3.24e-05
ENSMUSG00000045160.15	-1.18958	9.72e-11		ENSMUSG00000044456.17	-1.56078	1.47e-26		ENSMUSG00000018427.9	-1.41384	0.00724189
ENSMUSG00000017007.10	-1.18474	0.00281863		ENSMUSG00000024170.16	-1.5588	0.000483234		ENSMUSG00000058756.14	-1.41249	7.78e-20
ENSMUSG00000034685.5	-1.18445	1.35e-08		ENSMUSG00000022351.15	-1.55557	0.000369104		ENSMUSG00000031696.10	-1.41244	0.00120501
ENSMUSG00000030691.16	-1.184	2.54e-05		ENSMUSG00000032436.18	-1.55406	0.00161543		ENSMUSG00000042269.16	-1.41026	9.58e-10
ENSMUSG00000001270.10	-1.1766	6.37e-05		ENSMUSG00000018500.3	-1.55404	0.0466159		ENSMUSG00000054648.9	-1.40833	0.00528174
ENSMUSG00000025701.13	-1.17082	0.000127517		ENSMUSG00000031101.7	-1.55258	0.00277504		ENSMUSG00000017764.3	-1.40697	4.39e-15
ENSMUSG00000035399.13	-1.16715	0.00153546		ENSMUSG00000034744.14	-1.55057	0.0121306		ENSMUSG00000026885.14	-1.40551	0.0467038
ENSMUSG00000038304.15	-1.16057	0.000324542		ENSMUSG00000025432.12	-1.54895	0.0268869		ENSMUSG00000026596.14	-1.40523	7.94e-07
ENSMUSG00000026490.19	-1.16049	0.0146178		ENSMUSG00000061462.19	-1.54886	2.95e-05		ENSMUSG00000074071.12	-1.40327	0.0411629
ENSMUSG00000025372.17	-1.15344	0.0050054		ENSMUSG00000045106.13	-1.54635	0.00153535		ENSMUSG00000038872.11	-1.40066	0.00435042
ENSMUSG00000037070.11	-1.15332	0.0290424		ENSMUSG00000082653.2	-1.54097	1.01e-06		ENSMUSG00000023169.16	-1.39542	5.62e-16
ENSMUSG00000064280.15	-1.15208	8.06e-05		ENSMUSG00000022197.17	-1.54086	1.15e-08		ENSMUSG00002075691.1	-1.39442	8.97e-12
ENSMUSG00000028386.2	-1.15189	0.000193407		ENSMUSG00000107990.2	-1.54029	0.0184913		ENSMUSG00000075256.10	-1.39408	2.29e-25
ENSMUSG00000031748.17	-1.14631	0.00895228		ENSMUSG00000051306.8	-1.53955	1.18e-07		ENSMUSG00000038058.15	-1.39341	0.0401776
ENSMUSG00000032741.10	-1.14544	2.3e-19		ENSMUSG00000040667.12	-1.53802	1.66e-07		ENSMUSG00000031004.9	-1.39057	5.42e-16
ENSMUSG00000038859.8	-1.13478	2.11e-14		ENSMUSG00000072582.10	-1.53372	7.59e-06		ENSMUSG00000028795.16	-1.38479	0.000315088
ENSMUSG00000024613.17	-1.13435	1.79e-08		ENSMUSG00000029364.16	-1.53223	1.3e-08		ENSMUSG00000035109.15	-1.38278	5.28e-05
ENSMUSG00000042942.19	-1.13205	0.000842504		ENSMUSG00000020949.10	-1.52765	0.0140505		ENSMUSG00000059555.7	-1.38213	4.02e-08
ENSMUSG00000038518.16	-1.13197	1.57e-09		ENSMUSG00000021114.10	-1.52636	0.0423616		ENSMUSG00000003032.9	-1.38118	2.42e-05
ENSMUSG00000040616.4	-1.13133	3.34e-09		ENSMUSG00000048264.17	-1.5224	0.0408588		ENSMUSG00000020463.16	-1.3801	0.00364122
ENSMUSG00000004043.15	-1.12824	4.78e-14		ENSMUSG00000048636.8	-1.52115	0.0368517		ENSMUSG00000041347.6	-1.37995	0.000470393
ENSMUSG00000024583.4	-1.12487	0.000451864		ENSMUSG00000044447.6	-1.51663	6.2e-05		ENSMUSG00000045639.15	-1.37985	0.00016832
ENSMUSG00000019564.13	-1.12329	0.00374506		ENSMUSG00000023009.15	-1.51502	0.0339118		ENSMUSG00000069633.13	-1.37966	3.24e-09
ENSMUSG00002075232.1	-1.12219	0.00557066		ENSMUSG00000038859.8	-1.51174	9.74e-22		ENSMUSG00000022389.16	-1.37964	0.0137935
ENSMUSG00000028479.19	-1.1211	8.09e-07		ENSMUSG00000045896.15	-1.50889	1.09e-05		ENSMUSG00000055675.7	-1.37621	0.000137118
ENSMUSG00000077271.2	-1.1205	1.09e-06		ENSMUSG00000082484.2	-1.5085	0.00252999		ENSMUSG00000048794.15	-1.37499	1.39e-11
ENSMUSG00000107695.2	-1.11888	0.0123258		ENSMUSG00000028386.2	-1.50666	4.97e-06		ENSMUSG00000027601.14	-1.37283	0.00883418
ENSMUSG00000023169.16	-1.11855	1.12e-10		ENSMUSG00000042269.16	-1.50433	1.55e-09		ENSMUSG00000038664.17	-1.37133	1.15e-11
ENSMUSG00000054648.9	-1.11837	0.0395081		ENSMUSG00000071533.12	-1.50226	0.0219796		ENSMUSG00000033799.11	-1.37106	0.00784271
ENSMUSG00000034247.10	-1.11775	0.0129298		ENSMUSG00000036023.7	-1.49951	0.0434324		ENSMUSG00000062300.15	-1.36331	0.0061103
ENSMUSG00000031987.7	-1.11356	0.0365981		ENSMUSG00000035211.10	-1.49819	4.15e-12		ENSMUSG00002075408.1	-1.36312	0.0491083
ENSMUSG00000005501.15	-1.11105	4.08e-09		ENSMUSG00000020628.17	-1.49463	0.00149524		ENSMUSG00000024082.6	-1.36225	0.00935803
ENSMUSG00000046242.9	-1.11083	0.0052777		ENSMUSG00000027247.17	-1.49397	7.77e-05		ENSMUSG00000025357.9	-1.36119	0.0473694
ENSMUSG00000086962.5	-1.10891	2.49e-07		ENSMUSG00000026750.7	-1.49305	0.0205923		ENSMUSG00000009585.19	-1.35967	0.000166809
ENSMUSG00000072568.5	-1.10733	5.65e-05		ENSMUSG00000054021.7	-1.49112	0.00405936		ENSMUSG00000037601.12	-1.35562	0.00748386
ENSMUSG00000031072.15	-1.10704	0.0322673		ENSMUSG00000015533.10	-1.49025	0.0394423		ENSMUSG00000049775.17	-1.3517	0.00162344
ENSMUSG00000025371.13	-1.10681	2.5e-05		ENSMUSG00000045275.18	-1.48928	0.0356937		ENSMUSG00000025371.13	-1.3509	1.43e-07
ENSMUSG00000033237.20	-1.10344	0.00271143		ENSMUSG00000060512.8	-1.48918	3.76e-05		ENSMUSG00000029603.16	-1.34405	2.57e-07
ENSMUSG00000095704.3	-1.10247	0.0350078		ENSMUSG00000027669.15	-1.48869	0.0145823		ENSMUSG00000019432.16	-1.34112	7.96e-08
ENSMUSG00000031570.18	-1.10053	0.00606902		ENSMUSG00000020482.5	-1.48817	0.018223		ENSMUSG00000034685.5	-1.33892	8.3e-11
ENSMUSG00000006050.13	-1.09661	0.0217352		ENSMUSG00000086962.5	-1.48675	6.8e-11		ENSMUSG00000033237.20	-1.33792	0.00015418
ENSMUSG00000051723.8	-1.09656	0.0023449		ENSMUSG00000005533.11	-1.48285	0.0226229		ENSMUSG00000059022.16	-1.33672	0.02247
ENSMUSG00000005237.15	-1.09356	0.0254576		ENSMUSG00000059866.14	-1.48257	1e-06		ENSMUSG00000060126.15	-1.33625	0.00177579
ENSMUSG00000072582.10	-1.0856	0.00100085		ENSMUSG00000071757.11	-1.48149	0.022803		ENSMUSG00000038593.19	-1.33368	7.05e-15
ENSMUSG00000082653.2	-1.08394	0.000324457		ENSMUSG00000042647.14	-1.48058	0.00748307		ENSMUSG00000020220.17	-1.3324	0.00477881
ENSMUSG00000041390.19	-1.08247	0.0417394		ENSMUSG00000028794.14	-1.48049	0.0487518		ENSMUSG00000002984.18	-1.33046	1.52e-06
ENSMUSG00000020644.10	-1.08165	0.00283051		ENSMUSG00000044783.17	-1.47883	0.0473186		ENSMUSG00000039985.15	-1.32971	0.00986743
ENSMUSG00000040424.16	-1.08097	0.00450066		ENSMUSG00000044072.15	-1.47339	9.88e-08		ENSMUSG00000071757.11	-1.32889	0.0231315
ENSMUSG00000052684.5	-1.07881	1.42e-05		ENSMUSG00000025337.11	-1.4733	0.0304915		ENSMUSG00000031971.16	-1.32545	0.0447603
ENSMUSG00000027358.7	-1.07808	0.0362777		ENSMUSG00000040354.15	-1.46597	7.38e-20		ENSMUSG00000020190.14	-1.32141	5.09e-05
ENSMUSG00000052539.16	-1.07727	0.0112265		ENSMUSG00000031506.12	-1.46558	0.000854317		ENSMUSG00000058835.15	-1.32056	6.29e-08
ENSMUSG00000031101.7	-1.07206	0.0323244		ENSMUSG00000045312.13	-1.46133	7.09e-07		ENSMUSG00000041117.9	-1.31949	0.0494549
ENSMUSG00000027424.12	-1.06362	0.00169248		ENSMUSG00000045672.16	-1.45438	0.0440538		ENSMUSG00000024613.17	-1.31925	2.59e-11
ENSMUSG00000084292.2	-1.06273	0.000432551		ENSMUSG00000035713.16	-1.45431	7.63e-19		ENSMUSG00000059208.16	-1.31795	0.00848005
ENSMUSG00000070979.6	-1.06219	0.023237		ENSMUSG00000029501.15	-1.45375	0.00194547		ENSMUSG00000045509.8	-1.31731	0.00554671
ENSMUSG00000054252.19	-1.06056	0.00417803		ENSMUSG00000029111.8	-1.45155	0.000875058		ENSMUSG00000021670.15	-1.3161	0.00126271
ENSMUSG00000032633.13	-1.06008	0.0118109		ENSMUSG00000055235.12	-1.4494	1.36e-14		ENSMUSG00000056917.14	-1.31457	0.00131765
ENSMUSG00000037960.12	-1.05941	0.0359121		ENSMUSG00000021893.15	-1.44823	0.000121377		ENSMUSG00000033713.13	-1.31223	0.0154959
ENSMUSG00000111777.2	-1.05536	0.0286627		ENSMUSG00000021234.10	-1.44692	0.0135391		ENSMUSG00000002845.15	-1.3117	0.03628
ENSMUSG00000035713.16	-1.05291	1.58e-11		ENSMUSG00000024842.9	-1.44675	0.00338343		ENSMUSG00000021057.16	-1.30908	0.00029588
ENSMUSG00000042622.15	-1.04708	4.17e-12		ENSMUSG00000117518.2	-1.44232	0.0183769		ENSMUSG00000027247.17	-1.3061	0.000156449
ENSMUSG00000036856.5	-1.04648	9.42e-18		ENSMUSG00000038121.7	-1.43906	1.78e-07		ENSMUSG00000054434.15	-1.30422	1.48e-06
ENSMUSG00000078439.10	-1.04613	7.15e-09		ENSMUSG00000025608.10	-1.43765	6.64e-10		ENSMUSG00000040818.11	-1.30041	0.048941
ENSMUSG00000026805.15	-1.0441	0.0146178		ENSMUSG00000019433.10	-1.43362	4.24e-05		ENSMUSG00000036687.14	-1.29882	4.05e-13
ENSMUSG00000060519.12	-1.04274	0.00147839		ENSMUSG00000057465.6	-1.43147	0.000778091		ENSMUSG00000040785.20	-1.29837	0.0359849
ENSMUSG00000018599.6	-1.03927	0.0232961		ENSMUSG00000112577.2	-1.4291	0.000730824		ENSMUSG00000015944.10	-1.29567	0.0288302
ENSMUSG00000039579.16	-1.03608	0.00793439		ENSMUSG00000013236.18	-1.42805	0.00209011		ENSMUSG00000029817.12	-1.29432	0.000270471
ENSMUSG00000112577.2	-1.03246	0.0119022		ENSMUSG00000052684.5	-1.42743	8.96e-08		ENSMUSG00000013236.18	-1.29315	0.00206747
ENSMUSG00000030980.18	-1.03129	0.0118592		ENSMUSG00000027284.17	-1.42702	7.55e-27		ENSMUSG00000027184.15	-1.29295	0.0014681
ENSMUSG00000040274.12	-1.02748	0.0320626		ENSMUSG00000053205.10	-1.42478	0.00101318		ENSMUSG00000029541.13	-1.29285	9.64e-06
ENSMUSG00002076244.1	-1.02456	0.00215969		ENSMUSG00000032860.6	-1.42301	1.54e-07		ENSMUSG00000028757.5	-1.29221	4.04e-08
ENSMUSG00000027247.17	-1.02217	0.00481589		ENSMUSG00000033396.14	-1.42107	1.14e-07		ENSMUSG00000035530.14	-1.28602	0.00881485
ENSMUSG00000060512.8	-1.02185	0.003197		ENSMUSG00000024027.9	-1.41522	0.0125866		ENSMUSG00000028550.16	-1.28125	0.000864116
ENSMUSG00000038894.8	-1.02011	0.000413173		ENSMUSG00000048856.10	-1.41304	4.56e-06		ENSMUSG00000050390.13	-1.28107	1.24e-15
ENSMUSG00000001227.13	-1.01857	0.0156739		ENSMUSG00000082990.2	-1.4105	0.00123953		ENSMUSG00000027397.15	-1.28046	0.0130281
ENSMUSG00000024251.11	-1.01648	0.0170071		ENSMUSG00000027679.14	-1.40856	0.0327162		ENSMUSG00000049928.16	-1.27985	9.51e-09
ENSMUSG00000004054.10	-1.01539	2.6e-17		ENSMUSG00000032121.10	-1.40686	0.032295		ENSMUSG00000001627.13	-1.27586	0.00386997
ENSMUSG00000063931.15	-1.0143	2.39e-14		ENSMUSG00000042121.17	-1.40002	0.00387315		ENSMUSG00000028334.11	-1.27444	1.61e-17
ENSMUSG00000041347.6	-1.01381	0.0155309		ENSMUSG00000028582.15	-1.39741	0.000197078		ENSMUSG00000029642.12	-1.27414	0.00122398
ENSMUSG00000030678.8	-1.01344	4.01e-06		ENSMUSG00000038644.15	-1.39545	9.87e-06		ENSMUSG00000028879.5	-1.27408	0.0373029
ENSMUSG00000021823.11	-1.01329	0.00689288		ENSMUSG00000031774.9	-1.39497	0.0323861		ENSMUSG00000017707.10	-1.27372	0.00025889
ENSMUSG00000044254.7	-1.01296	0.000324182		ENSMUSG00000005501.15	-1.39142	2.4e-12		ENSMUSG00000034928.17	-1.27305	2.92e-08
ENSMUSG00000038121.7	-1.01205	0.000105062		ENSMUSG00000016529.6	-1.38783	0.000161676		ENSMUSG00000047123.9	-1.27264	0.000204905
ENSMUSG00000046442.5	-1.00933	0.043306		ENSMUSG00000041552.8	-1.38135	0.0054605		ENSMUSG00000005936.20	-1.27138	5.79e-07
ENSMUSG00000025157.9	-1.00719	0.00296985		ENSMUSG00000024169.17	-1.38122	0.022573		ENSMUSG00000029863.14	-1.27027	0.0407123
ENSMUSG00000001741.13	-1.00558	0.000161035		ENSMUSG00000082481.2	-1.37613	0.014734		ENSMUSG00000029416.18	-1.27003	0.00172253
ENSMUSG00000025350.16	-1.00338	8.66e-06		ENSMUSG00000002486.16	-1.37472	8.35e-14		ENSMUSG00000060376.8	-1.26994	0.000168685
ENSMUSG00000025731.17	-1.00276	0.000564214		ENSMUSG00000031987.7	-1.37382	0.0137996		ENSMUSG00000061410.7	-1.26983	3.37e-06
ENSMUSG00000020610.18	-1.00206	6.86e-05		ENSMUSG00000117074.2	-1.37311	0.0456482		ENSMUSG00000075415.14	-1.2698	0.0126155
ENSMUSG00000040370.14	-1.00079	0.00875002		ENSMUSG00000029126.8	-1.37309	0.000333115		ENSMUSG00000032698.16	-1.26716	0.0074673
ENSMUSG00000022265.8	-0.99892	9.08e-07		ENSMUSG00000037257.9	-1.37178	1.78e-06		ENSMUSG00000033318.8	-1.26553	6.76e-06
ENSMUSG00000047343.5	-0.996345	0.000119725		ENSMUSG00000021684.18	-1.37012	1.49e-08		ENSMUSG00000022623.18	-1.26543	0.037379
ENSMUSG00000024006.18	-0.995797	0.00605784		ENSMUSG00000064105.14	-1.36957	6.91e-07		ENSMUSG00000003226.8	-1.26008	0.000147418
ENSMUSG00000018677.10	-0.995204	0.0394833		ENSMUSG00000045160.15	-1.36933	4.87e-12		ENSMUSG00000036646.14	-1.25929	2.07e-08
ENSMUSG00000021771.15	-0.994317	0.0332721		ENSMUSG00000070298.7	-1.36928	2.56e-25		ENSMUSG00000028700.15	-1.25528	0.00214103
ENSMUSG00000029126.8	-0.993676	0.0079055		ENSMUSG00000043029.3	-1.36886	0.0121416		ENSMUSG00000081051.5	-1.25287	0.029615
ENSMUSG00000059555.7	-0.993137	0.000158788		ENSMUSG00000026646.17	-1.36569	0.003278		ENSMUSG00000006699.18	-1.25125	0.0332293
ENSMUSG00000028647.14	-0.992495	0.000497564		ENSMUSG00000083943.2	-1.36261	0.0152861		ENSMUSG00000072568.5	-1.24923	3.5e-06
ENSMUSG00000059901.13	-0.991777	0.0250868		ENSMUSG00000022772.13	-1.3604	0.0331469		ENSMUSG00000042079.14	-1.24641	1.77e-08
ENSMUSG00000057691.9	-0.98843	0.0159831		ENSMUSG00000037363.10	-1.35908	1.92e-10		ENSMUSG00000026277.15	-1.24606	1.58e-05
ENSMUSG00000002233.14	-0.986136	0.00165241		ENSMUSG00000043702.10	-1.35636	1.43e-05		ENSMUSG00000024052.18	-1.24538	5.42e-08
ENSMUSG00000041836.11	-0.983512	0.00808636		ENSMUSG00000034216.13	-1.35135	0.0207204		ENSMUSG00000020152.8	-1.24423	0.0302919
ENSMUSG00000005150.17	-0.982906	5.76e-19		ENSMUSG00000029049.15	-1.34863	3.62e-06		ENSMUSG00000036990.14	-1.244	0.00706114
ENSMUSG00000040675.18	-0.982681	0.0392809		ENSMUSG00000068323.13	-1.34324	0.0169628		ENSMUSG00000074452.14	-1.24376	0.000515388
ENSMUSG00000064177.9	-0.980276	9.52e-11		ENSMUSG00000005370.5	-1.3431	1.1e-10		ENSMUSG00000028245.16	-1.24256	1.57e-07
ENSMUSG00000049871.15	-0.978473	0.000187474		ENSMUSG00000038518.16	-1.34296	1.93e-11		ENSMUSG00000039851.12	-1.24065	0.010925
ENSMUSG00000057465.6	-0.971494	0.0208891		ENSMUSG00000101437.2	-1.33884	0.0190912		ENSMUSG00000005150.17	-1.23985	1.05e-29
ENSMUSG00000032363.16	-0.969582	6.44e-07		ENSMUSG00000060519.12	-1.33851	9.05e-05		ENSMUSG00000015879.9	-1.23962	0.00827489
ENSMUSG00000030098.16	-0.968248	2.29e-06		ENSMUSG00000057554.14	-1.33685	0.00513165		ENSMUSG00000021266.17	-1.23938	0.00396191
ENSMUSG00000044709.7	-0.96677	0.014713		ENSMUSG00000039103.13	-1.3364	0.00406844		ENSMUSG00000043068.7	-1.23917	0.0492613
ENSMUSG00000022822.17	-0.964666	0.0488563		ENSMUSG00000040370.14	-1.33426	0.000716254		ENSMUSG00000030691.16	-1.23688	7.88e-06
ENSMUSG00000034593.17	-0.961908	0.0378155		ENSMUSG00000027805.17	-1.3298	0.0313575		ENSMUSG00000022528.9	-1.23554	0.0389828
ENSMUSG00000022415.13	-0.961819	0.0141397		ENSMUSG00000028329.14	-1.32636	0.0188348		ENSMUSG00000049285.5	-1.23371	0.00342536
ENSMUSG00000030272.16	-0.960693	1.67e-05		ENSMUSG00000070979.6	-1.32542	0.00683236		ENSMUSG00000024006.18	-1.23275	0.000341355
ENSMUSG00000042228.15	-0.958995	0.00281494		ENSMUSG00000081838.2	-1.3222	0.0111178		ENSMUSG00000024855.11	-1.23129	0.0124501
ENSMUSG00000024096.18	-0.953971	0.000963957		ENSMUSG00000041831.18	-1.31999	0.000333115		ENSMUSG00000017679.17	-1.23058	9.11e-17
ENSMUSG00000062202.15	-0.952623	3.18e-12		ENSMUSG00000030098.16	-1.31904	1.08e-09		ENSMUSG00000034255.19	-1.22989	0.00194195
ENSMUSG00000025608.10	-0.951397	1.42e-05		ENSMUSG00000006527.17	-1.31564	0.0378723		ENSMUSG00000061119.8	-1.2296	0.0178618
ENSMUSG00000026456.19	-0.946579	0.0084579		ENSMUSG00000022698.18	-1.31354	0.0361073		ENSMUSG00000020279.11	-1.22883	3.27e-05
ENSMUSG00000017740.18	-0.943522	0.00465157		ENSMUSG00000022265.8	-1.31294	1.16e-09		ENSMUSG00000057531.15	-1.22826	1.14e-06
ENSMUSG00000002608.9	-0.940085	4.63e-14		ENSMUSG00000114558.2	-1.30991	0.00126042		ENSMUSG00000019564.13	-1.22393	0.00104012
ENSMUSG00000053046.17	-0.938333	3.19e-06		ENSMUSG00000027583.14	-1.30918	0.00703957		ENSMUSG00000034216.13	-1.22306	0.0189494
ENSMUSG00000021265.4	-0.938239	8.62e-05		ENSMUSG00000029392.13	-1.30833	6.67e-07		ENSMUSG00000038828.14	-1.2228	0.0293175
ENSMUSG00000023087.16	-0.938139	0.0152504		ENSMUSG00000097715.3	-1.30758	1.66e-11		ENSMUSG00000014353.16	-1.22053	0.0360958
ENSMUSG00000038026.13	-0.938075	9.07e-14		ENSMUSG00002075232.1	-1.30745	0.00229294		ENSMUSG00000045896.15	-1.22013	0.000118605
ENSMUSG00000013707.4	-0.934607	0.0141448		ENSMUSG00000090121.11	-1.30738	0.00806512		ENSMUSG00000028082.15	-1.21787	0.0201332
ENSMUSG00000033987.17	-0.93314	7.7e-12		ENSMUSG00000050390.13	-1.30561	3.49e-14		ENSMUSG00000024085.14	-1.21618	1.12e-21
ENSMUSG00000029449.12	-0.929685	3.41e-06		ENSMUSG00000019987.10	-1.30274	0.0239916		ENSMUSG00000020882.18	-1.21347	0.00665549
ENSMUSG00000020612.17	-0.929225	0.0479768		ENSMUSG00000024670.18	-1.3021	0.0276167		ENSMUSG00000028107.15	-1.21229	0.00365296
ENSMUSG00000029392.13	-0.925914	0.000240163		ENSMUSG00000053046.17	-1.29652	7.43e-10		ENSMUSG00000026922.14	-1.21171	4.58e-05
ENSMUSG00000048794.15	-0.923042	1.23e-05		ENSMUSG00000029175.18	-1.29621	5.33e-06		ENSMUSG00000041895.16	-1.21014	0.000139586
ENSMUSG00000020279.11	-0.920267	0.00338178		ENSMUSG00000073700.4	-1.29452	0.00113078		ENSMUSG00002075739.1	-1.20689	0.00215912
ENSMUSG00000062115.16	-0.919754	1.19e-05		ENSMUSG00000057990.5	-1.29399	5.69e-07		ENSMUSG00000041870.18	-1.20625	0.0011163
ENSMUSG00000007872.4	-0.913453	0.0253334		ENSMUSG00000040302.18	-1.29147	0.00564304		ENSMUSG00000028692.15	-1.20284	0.0439785
ENSMUSG00000040280.11	-0.9131	0.000165451		ENSMUSG00000078861.9	-1.29073	0.0121416		ENSMUSG00000063382.7	-1.2012	0.000217519
ENSMUSG00000021687.15	-0.912161	0.0239657		ENSMUSG00000046168.10	-1.28884	0.00641226		ENSMUSG00000032624.17	-1.19356	0.0473797
ENSMUSG00000029505.18	-0.910588	0.0254413		ENSMUSG00000031485.16	-1.28623	0.0228108		ENSMUSG00000000628.11	-1.19232	0.0156785
ENSMUSG00000021948.18	-0.910458	0.000714285		ENSMUSG00000018372.14	-1.27875	0.00137285		ENSMUSG00000034265.9	-1.18978	1.86e-05
ENSMUSG00000034255.19	-0.908155	0.0364673		ENSMUSG00000038894.8	-1.27711	2.63e-05		ENSMUSG00000063015.13	-1.18926	7.84e-06
ENSMUSG00000027339.16	-0.907305	6.92e-05		ENSMUSG00000035828.12	-1.27679	0.0103297		ENSMUSG00000004054.10	-1.18728	3.54e-23
ENSMUSG00000099428.2	-0.907023	0.015425		ENSMUSG00000029359.14	-1.27422	0.0048079		ENSMUSG00000028602.13	-1.18695	0.00477881
ENSMUSG00000015829.14	-0.904741	0.00179173		ENSMUSG00000083473.2	-1.27241	7.4e-06		ENSMUSG00000036639.13	-1.18636	3.84e-14
ENSMUSG00000057229.12	-0.904403	0.00581687		ENSMUSG00000040158.13	-1.26157	0.0138984		ENSMUSG00000039239.15	-1.18489	0.0127182
ENSMUSG00000082990.2	-0.903236	0.0373341		ENSMUSG00000005043.14	-1.25863	0.0142892		ENSMUSG00000021273.12	-1.18339	5.91e-18
ENSMUSG00000033703.10	-0.902246	9.3e-06		ENSMUSG00000041189.10	-1.25836	0.0010418		ENSMUSG00000037960.12	-1.18316	0.0123323
ENSMUSG00000026179.15	-0.900985	0.00156628		ENSMUSG00000020739.12	-1.25675	1.08e-07		ENSMUSG00000038540.15	-1.18272	0.00252347
ENSMUSG00000043702.10	-0.900186	0.00360918		ENSMUSG00000032741.10	-1.25507	2.16e-20		ENSMUSG00000015120.16	-1.17835	0.015383
ENSMUSG00000020697.17	-0.900182	3.65e-11		ENSMUSG00000079559.6	-1.25504	0.0471069		ENSMUSG00000027995.11	-1.17832	0.00132771
ENSMUSG00000057990.5	-0.899892	0.000305833		ENSMUSG00000063931.15	-1.25156	6.57e-19		ENSMUSG00000081223.2	-1.17763	0.00541635
ENSMUSG00000016253.13	-0.899088	1.12e-13		ENSMUSG00000009108.16	-1.2511	0.0134806		ENSMUSG00000032860.6	-1.17747	2.56e-06
ENSMUSG00000029397.16	-0.898334	2.19e-12		ENSMUSG00000057406.17	-1.25041	0.000273531		ENSMUSG00000036002.13	-1.17321	0.0417407
ENSMUSG00000030592.19	-0.893787	0.000212628		ENSMUSG00000000149.11	-1.25003	0.0359725		ENSMUSG00000035713.16	-1.17204	3.08e-14
ENSMUSG00000025572.19	-0.890129	6.74e-07		ENSMUSG00000062202.15	-1.24929	1.65e-17		ENSMUSG00000018217.13	-1.16923	0.0140192
ENSMUSG00000023990.19	-0.89006	0.00880975		ENSMUSG00000020697.17	-1.24793	4.19e-18		ENSMUSG00000032741.10	-1.16787	2.8e-20
ENSMUSG00000064307.14	-0.88803	4.86e-05		ENSMUSG00000029505.18	-1.24402	0.00296642		ENSMUSG00000035403.11	-1.16611	1.46e-10
ENSMUSG00000035211.10	-0.882493	2.17e-05		ENSMUSG00000037172.15	-1.2423	0.000448232		ENSMUSG00000025728.17	-1.16606	0.000142922
ENSMUSG00000057948.13	-0.880337	9.77e-05		ENSMUSG00000002718.15	-1.24185	0.00771225		ENSMUSG00000047710.9	-1.16457	0.0126568
ENSMUSG00000026618.12	-0.879551	0.00118359		ENSMUSG00000002233.14	-1.24018	0.000161137		ENSMUSG00000033416.16	-1.16264	0.000940562
ENSMUSG00000029470.16	-0.877716	6.86e-15		ENSMUSG00000029470.16	-1.23968	1.54e-25		ENSMUSG00000042507.16	-1.16183	0.00368411
ENSMUSG00000059602.15	-0.877046	0.0252786		ENSMUSG00000024639.6	-1.23967	0.0358765		ENSMUSG00000022507.7	-1.16173	0.0106675
ENSMUSG00000063015.13	-0.875971	0.00162808		ENSMUSG00000035960.15	-1.23962	1.35e-09		ENSMUSG00000074141.14	-1.16098	1.14e-14
ENSMUSG00000005370.5	-0.875657	1.39e-05		ENSMUSG00000036155.14	-1.23906	0.0265142		ENSMUSG00000046805.11	-1.16077	8.96e-07
ENSMUSG00000034175.14	-0.875157	0.00191568		ENSMUSG00000039579.16	-1.23864	0.00247154		ENSMUSG00000041390.19	-1.16015	0.0198921
ENSMUSG00000035960.15	-0.874223	7.64e-06		ENSMUSG00000050677.3	-1.2371	0.0143963		ENSMUSG00000052477.16	-1.15857	0.000250295
ENSMUSG00000027244.15	-0.868943	0.000324182		ENSMUSG00000040675.18	-1.23397	0.0127599		ENSMUSG00000064105.14	-1.1577	6.48e-06
ENSMUSG00000027942.18	-0.8677	0.0107761		ENSMUSG00000046242.9	-1.23273	0.0038221		ENSMUSG00000026018.13	-1.15761	7.04e-13
ENSMUSG00000037465.11	-0.867441	0.0014874		ENSMUSG00000034614.15	-1.23006	0.00567435		ENSMUSG00000037174.19	-1.15716	0.00128081
ENSMUSG00000040761.17	-0.861444	4.24e-05		ENSMUSG00000009640.12	-1.22922	0.00235023		ENSMUSG00000018677.10	-1.15437	0.0105137
ENSMUSG00000018411.18	-0.860384	0.00776777		ENSMUSG00000040495.5	-1.22865	0.00217869		ENSMUSG00000024293.17	-1.15382	0.00653308
ENSMUSG00000040195.12	-0.859538	0.0117169		ENSMUSG00000074785.6	-1.22811	4.21e-05		ENSMUSG00000030055.17	-1.1538	0.000436473
ENSMUSG00000021684.18	-0.857795	0.000213971		ENSMUSG00000030270.12	-1.2278	0.000102017		ENSMUSG00000035247.17	-1.15193	0.0255566
ENSMUSG00000037656.10	-0.856736	0.0156913		ENSMUSG00000024696.10	-1.22637	0.0126965		ENSMUSG00000021048.8	-1.15098	0.0174431
ENSMUSG00000025555.15	-0.854888	2.13e-05		ENSMUSG00000020220.17	-1.22529	0.0212541		ENSMUSG00000074746.4	-1.15008	0.000549757
ENSMUSG00000044447.6	-0.853018	0.0209848		ENSMUSG00000073802.6	-1.22506	0.0008065		ENSMUSG00000051518.9	-1.1462	0.00773103
ENSMUSG00000021939.9	-0.851405	0.0447095		ENSMUSG00000001741.13	-1.22246	1.41e-05		ENSMUSG00000007030.9	-1.14487	0.000156661
ENSMUSG00000032172.9	-0.847126	0.027454		ENSMUSG00000019763.12	-1.21961	0.0131982		ENSMUSG00000018599.6	-1.14384	0.00813763
ENSMUSG00000021451.17	-0.846699	0.00195322		ENSMUSG00000004054.10	-1.21586	3.2e-21		ENSMUSG00000042719.18	-1.14292	1.08e-07
ENSMUSG00000061410.7	-0.845456	0.00410025		ENSMUSG00000064326.14	-1.21534	0.0114203		ENSMUSG00000059866.14	-1.14223	4.19e-05
ENSMUSG00000027284.17	-0.844422	2e-11		ENSMUSG00000040616.4	-1.21161	3.08e-09		ENSMUSG00000021796.16	-1.14003	0.0243335
ENSMUSG00000039457.5	-0.839319	9.49e-06		ENSMUSG00000113072.2	-1.2115	0.0289569		ENSMUSG00000024186.16	-1.13739	0.0226162
ENSMUSG00000050010.9	-0.838176	0.00321614		ENSMUSG00000050244.10	-1.21088	5.28e-09		ENSMUSG00000025555.15	-1.1369	4.39e-09
ENSMUSG00000027901.13	-0.837687	3.04e-05		ENSMUSG00000006050.13	-1.20865	0.0160227		ENSMUSG00000030254.17	-1.1335	0.00893381
ENSMUSG00000028497.13	-0.83759	0.0296278		ENSMUSG00000036646.14	-1.2077	7.07e-07		ENSMUSG00000042406.9	-1.13236	0.0023772
ENSMUSG00000026277.15	-0.83659	0.00614494		ENSMUSG00000040044.12	-1.20711	0.0131982		ENSMUSG00000051747.16	-1.13194	1.3e-10
ENSMUSG00000066306.14	-0.836217	3.87e-08		ENSMUSG00000021748.10	-1.19302	0.00591895		ENSMUSG00000098871.3	-1.13067	0.000101814
ENSMUSG00000001750.17	-0.834664	0.00466578		ENSMUSG00000048794.15	-1.19261	6.66e-08		ENSMUSG00000029397.16	-1.12727	4.77e-19
ENSMUSG00000024354.14	-0.831381	7.71e-06		ENSMUSG00000084292.2	-1.18823	0.000242847		ENSMUSG00000025047.10	-1.12429	1.23e-26
ENSMUSG00000035085.6	-0.830842	0.0112265		ENSMUSG00000030272.16	-1.18711	4.46e-07		ENSMUSG00000002524.18	-1.12285	0.0065639
ENSMUSG00000023951.19	-0.83018	0.0322003		ENSMUSG00000059208.16	-1.18643	0.0358598		ENSMUSG00000020361.14	-1.12235	3.27e-12
ENSMUSG00000022517.18	-0.824253	0.00660199		ENSMUSG00000064177.9	-1.1848	1.04e-13		ENSMUSG00000039046.16	-1.12105	0.0155412
ENSMUSG00000039982.9	-0.823541	0.00155822		ENSMUSG00000037656.10	-1.1841	0.00117968		ENSMUSG00000078439.10	-1.11993	4.52e-10
ENSMUSG00000057406.17	-0.818423	0.0172184		ENSMUSG00000003032.9	-1.18078	0.00114216		ENSMUSG00000031101.7	-1.11892	0.018076
ENSMUSG00000020063.17	-0.817817	0.0254576		ENSMUSG00000051723.8	-1.17844	0.00209001		ENSMUSG00000063506.15	-1.11875	0.0492951
ENSMUSG00000028410.14	-0.816256	0.0252786		ENSMUSG00000037108.14	-1.17678	0.00669907		ENSMUSG00000024696.10	-1.11823	0.0117067
ENSMUSG00002075149.1	-0.810869	0.0137634		ENSMUSG00000029814.11	-1.17524	0.000347383		ENSMUSG00000033016.17	-1.11814	4.95e-06
ENSMUSG00000057137.10	-0.806334	3.48e-10		ENSMUSG00000028656.15	-1.16964	0.00534202		ENSMUSG00000040424.16	-1.11779	0.00230729
ENSMUSG00000015850.12	-0.80318	3.56e-06		ENSMUSG00000015850.12	-1.16777	4.93e-11		ENSMUSG00000058101.4	-1.11637	0.0443351
ENSMUSG00000053706.3	-0.802828	8.79e-18		ENSMUSG00000031748.17	-1.16768	0.0134806		ENSMUSG00000024639.6	-1.11581	0.0360958
ENSMUSG00000025876.16	-0.802813	1.22e-06		ENSMUSG00000002608.9	-1.16204	1.18e-18		ENSMUSG00000042228.15	-1.11301	0.00028227
ENSMUSG00000037172.15	-0.799903	0.0224054		ENSMUSG00000018599.6	-1.15981	0.0159012		ENSMUSG00000026696.16	-1.11294	2.09e-13
ENSMUSG00000036565.8	-0.796087	1.71e-05		ENSMUSG00000050891.11	-1.15922	1.01e-07		ENSMUSG00000042726.15	-1.11286	0.00907053
ENSMUSG00000063564.14	-0.795803	0.000194181		ENSMUSG00000020063.17	-1.15912	0.0018386		ENSMUSG00000037447.17	-1.11224	0.000117822
ENSMUSG00000047746.15	-0.794312	0.000274506		ENSMUSG00000028647.14	-1.15525	0.00013216		ENSMUSG00000036411.11	-1.112	0.00592222
ENSMUSG00000022761.13	-0.794223	0.000284034		ENSMUSG00000042797.10	-1.15511	0.0167946		ENSMUSG00000090247.8	-1.11055	0.00484895
ENSMUSG00000020287.16	-0.793659	1.03e-05		ENSMUSG00000017715.12	-1.15449	0.0036083		ENSMUSG00000023923.11	-1.10991	0.00240939
ENSMUSG00000041920.15	-0.793212	0.00660944		ENSMUSG00000021185.17	-1.14557	0.00188086		ENSMUSG00000046027.18	-1.10985	2.23e-06
ENSMUSG00000042744.17	-0.792293	0.0118109		ENSMUSG00000034707.8	-1.14404	0.00103266		ENSMUSG00000040043.18	-1.10969	0.013252
ENSMUSG00000004902.8	-0.788906	3.25e-09		ENSMUSG00000037845.15	-1.13971	0.0242745		ENSMUSG00000021022.10	-1.10884	0.0311136
ENSMUSG00000069911.12	-0.788554	3.82e-07		ENSMUSG00000057777.5	-1.13963	0.0123458		ENSMUSG00000036432.9	-1.10589	0.037917
ENSMUSG00000022546.6	-0.783898	0.00327446		ENSMUSG00000075268.3	-1.13705	0.00456979		ENSMUSG00000020387.16	-1.10536	0.000701882
ENSMUSG00000032311.18	-0.78165	0.00148415		ENSMUSG00000026490.19	-1.13546	0.0262409		ENSMUSG00000045374.19	-1.10383	0.0491083
ENSMUSG00000037447.17	-0.78024	0.0126668		ENSMUSG00000073725.9	-1.13501	0.0235013		ENSMUSG00000022536.15	-1.10381	3.85e-05
ENSMUSG00000046897.18	-0.776969	0.0364673		ENSMUSG00000026805.15	-1.1339	0.0124476		ENSMUSG00000036611.6	-1.1038	0.041579
ENSMUSG00000040430.19	-0.77589	0.00234655		ENSMUSG00000026004.16	-1.13221	0.0153796		ENSMUSG00000013707.4	-1.0989	0.00231805
ENSMUSG00000066278.7	-0.774202	0.00367822		ENSMUSG00000022518.17	-1.12842	0.0002589		ENSMUSG00000036867.8	-1.09882	0.0203587
ENSMUSG00000002324.9	-0.773249	0.0113203		ENSMUSG00000023951.19	-1.12808	0.00419923		ENSMUSG00000043770.11	-1.09798	0.0311208
ENSMUSG00000022477.14	-0.773043	0.0105376		ENSMUSG00000027536.7	-1.12791	0.0186864		ENSMUSG00000038072.15	-1.0965	0.0168999
ENSMUSG00000040667.12	-0.772593	0.00659964		ENSMUSG00000066621.13	-1.12589	0.0322882		ENSMUSG00000040723.15	-1.09618	0.0156504
ENSMUSG00000037966.16	-0.770984	5.61e-05		ENSMUSG00000077271.2	-1.1223	5.45e-06		ENSMUSG00000051355.19	-1.09595	1.02e-06
ENSMUSG00000021061.16	-0.769761	4.41e-05		ENSMUSG00000056888.12	-1.12147	0.0378297		ENSMUSG00000024096.18	-1.09317	9.67e-05
ENSMUSG00000074577.10	-0.769293	5.87e-06		ENSMUSG00000062859.16	-1.1199	0.000875058		ENSMUSG00000032604.17	-1.09249	5.84e-07
ENSMUSG00000112999.2	-0.769267	0.0450898		ENSMUSG00000036856.5	-1.11987	8.16e-18		ENSMUSG00000030678.8	-1.09043	4.53e-07
ENSMUSG00000038156.17	-0.768447	0.0198211		ENSMUSG00000020263.15	-1.11813	4.55e-07		ENSMUSG00000029602.12	-1.09022	0.00200451
ENSMUSG00000014418.17	-0.767972	0.00377189		ENSMUSG00000028479.19	-1.11445	5.02e-06		ENSMUSG00000034390.17	-1.08831	0.0142263
ENSMUSG00000034117.4	-0.765973	2.26e-05		ENSMUSG00000040424.16	-1.11314	0.00626964		ENSMUSG00000032489.18	-1.0845	0.0455447
ENSMUSG00000066149.12	-0.765415	0.0171787		ENSMUSG00000001750.17	-1.11255	0.000256907		ENSMUSG00000035851.15	-1.08449	0.0198541
ENSMUSG00000056752.17	-0.762043	0.0494969		ENSMUSG00000021451.17	-1.11164	8.89e-05		ENSMUSG00000027284.17	-1.08204	2.7e-18
ENSMUSG00000024669.9	-0.75921	0.00772626		ENSMUSG00000036473.17	-1.11067	4.6e-08		ENSMUSG00000018476.8	-1.07953	0.000460214
ENSMUSG00000055862.8	-0.758417	0.00875002		ENSMUSG00000002728.15	-1.10888	0.0237587		ENSMUSG00000025350.16	-1.07947	1.03e-06
ENSMUSG00000082402.2	-0.75723	0.000467		ENSMUSG00000024613.17	-1.10881	2.93e-07		ENSMUSG00000006221.8	-1.07904	2.72e-07
ENSMUSG00000107161.2	-0.756139	0.0393363		ENSMUSG00000114827.2	-1.10833	0.0462119		ENSMUSG00000022761.13	-1.07884	2.88e-07
ENSMUSG00000040018.10	-0.749272	0.000115371		ENSMUSG00000108269.2	-1.10653	0.00909314		ENSMUSG00000030032.15	-1.07575	0.000244033
ENSMUSG00000021461.18	-0.747717	0.000360594		ENSMUSG00000009112.5	-1.10519	0.000930089		ENSMUSG00000091996.9	-1.0755	6.38e-05
ENSMUSG00000000282.13	-0.746717	0.0290884		ENSMUSG00000064307.14	-1.10496	1.4e-06		ENSMUSG00000045092.9	-1.07508	1.23e-05
ENSMUSG00000101934.2	-0.744791	0.0287052		ENSMUSG00000052157.5	-1.10404	0.0475672		ENSMUSG00000029068.17	-1.074	0.000773195
ENSMUSG00000035877.18	-0.742399	1.04e-05		ENSMUSG00000020287.16	-1.10001	3.8e-09		ENSMUSG00000040354.15	-1.07184	4.05e-13
ENSMUSG00000000915.16	-0.740695	4.69e-12		ENSMUSG00000024414.14	-1.09926	0.00509379		ENSMUSG00000025041.18	-1.07125	0.00102467
ENSMUSG00000024392.18	-0.739741	0.014131		ENSMUSG00000001627.13	-1.09912	0.0276848		ENSMUSG00000039599.17	-1.07026	6.53e-05
ENSMUSG00000021773.12	-0.739655	5.68e-06		ENSMUSG00000062115.16	-1.09687	7.41e-07		ENSMUSG00000029359.14	-1.07007	0.00989906
ENSMUSG00000073795.12	-0.737509	0.000219616		ENSMUSG00000020982.10	-1.09599	0.00585809		ENSMUSG00000035529.11	-1.06999	0.0408147
ENSMUSG00000025265.15	-0.736152	0.0289787		ENSMUSG00000035403.11	-1.09528	2.65e-08		ENSMUSG00000020868.16	-1.06729	0.0102606
ENSMUSG00000022840.10	-0.73374	0.0196447		ENSMUSG00000053510.13	-1.09029	9.89e-07		ENSMUSG00000038886.11	-1.06597	0.000464554
ENSMUSG00000020263.15	-0.732883	0.000676607		ENSMUSG00000026110.16	-1.08958	0.035571		ENSMUSG00000015149.15	-1.06485	0.000784856
ENSMUSG00000025318.14	-0.731602	0.00528621		ENSMUSG00000038179.14	-1.08734	0.0230021		ENSMUSG00000118129.2	-1.06482	0.0011726
ENSMUSG00000026696.16	-0.731491	2.83e-06		ENSMUSG00000025140.16	-1.0873	9.42e-05		ENSMUSG00000029401.9	-1.06416	0.00017992
ENSMUSG00000010358.14	-0.726088	0.000349388		ENSMUSG00000034685.5	-1.0862	1.4e-06		ENSMUSG00000017740.18	-1.06252	0.000845048
ENSMUSG00000026018.13	-0.724536	1.65e-05		ENSMUSG00000026018.13	-1.08492	4.25e-10		ENSMUSG00000022105.7	-1.06084	6.55e-05
ENSMUSG00000032908.10	-0.723712	0.00978061		ENSMUSG00000039942.16	-1.08406	0.00231088		ENSMUSG00000001750.17	-1.05976	0.000144261
ENSMUSG00000032300.8	-0.722974	0.0470288		ENSMUSG00000028550.16	-1.08285	0.0124628		ENSMUSG00000063457.15	-1.0579	0.0335276
ENSMUSG00000020902.13	-0.720379	0.0357742		ENSMUSG00000004043.15	-1.08163	1.57e-11		ENSMUSG00000052271.8	-1.05788	0.00686767
ENSMUSG00000005045.17	-0.717526	0.00836201		ENSMUSG00000056917.14	-1.08138	0.0204657		ENSMUSG00000029471.14	-1.05658	3.74e-07
ENSMUSG00000070426.13	-0.715386	0.0433662		ENSMUSG00002075691.1	-1.08068	1.12e-06		ENSMUSG00000000915.16	-1.05132	9.39e-24
ENSMUSG00000007029.17	-0.712645	0.0187819		ENSMUSG00000013707.4	-1.07338	0.00757456		ENSMUSG00000010358.14	-1.04934	4.28e-08
ENSMUSG00000078771.11	-0.712408	0.00220651		ENSMUSG00000030678.8	-1.07304	4.78e-06		ENSMUSG00000032724.6	-1.04707	2.5e-05
ENSMUSG00000025473.17	-0.707799	0.0139941		ENSMUSG00000031570.18	-1.07161	0.0134582		ENSMUSG00000038976.13	-1.04399	3.91e-10
ENSMUSG00000086260.2	-0.70755	0.0386282		ENSMUSG00000022848.9	-1.07098	0.0275151		ENSMUSG00000090100.8	-1.03795	0.0137373
ENSMUSG00000036473.17	-0.70418	0.00041947		ENSMUSG00000092526.2	-1.07047	0.0352215		ENSMUSG00000034640.10	-1.03647	0.0054845
ENSMUSG00000003752.10	-0.698601	0.0498977		ENSMUSG00000047710.9	-1.07043	0.0425646		ENSMUSG00000018924.7	-1.03631	0.00620588
ENSMUSG00000061540.4	-0.696365	0.000405367		ENSMUSG00000085684.3	-1.07037	0.00636196		ENSMUSG00000032440.14	-1.03345	0.020667
ENSMUSG00000053510.13	-0.6954	0.00164334		ENSMUSG00000029635.16	-1.06989	0.0288699		ENSMUSG00000032492.15	-1.03244	0.0312379
ENSMUSG00000118669.2	-0.694581	0.000553984		ENSMUSG00000043154.16	-1.06971	0.00129666		ENSMUSG00000028359.5	-1.02863	6.75e-05
ENSMUSG00000026103.15	-0.693812	0.0411728		ENSMUSG00000036894.4	-1.06955	8.92e-13		ENSMUSG00000040687.17	-1.027	0.000110842
ENSMUSG00000031913.10	-0.689869	0.014253		ENSMUSG00000024286.9	-1.06855	0.0036492		ENSMUSG00000074785.6	-1.02686	0.000202515
ENSMUSG00000032567.17	-0.68529	0.0107163		ENSMUSG00000021265.4	-1.06675	2.48e-05		ENSMUSG00000015937.16	-1.02681	0.00914219
ENSMUSG00000042320.18	-0.684638	0.0187819		ENSMUSG00000029530.17	-1.06237	0.000281872		ENSMUSG00000038056.16	-1.02549	0.0219873
ENSMUSG00000041673.13	-0.684602	0.000521493		ENSMUSG00000029402.9	-1.06228	0.00294083		ENSMUSG00000074580.12	-1.02311	3.4e-10
ENSMUSG00000032485.15	-0.684127	0.0175698		ENSMUSG00000118116.2	-1.06086	3.9e-05		ENSMUSG00000040280.11	-1.02309	1.41e-05
ENSMUSG00000094282.2	-0.683882	0.0112443		ENSMUSG00000024991.9	-1.06064	0.0407338		ENSMUSG00000054823.18	-1.02197	1.56e-06
ENSMUSG00000028156.13	-0.681612	0.0287052		ENSMUSG00000042726.15	-1.05872	0.0272251		ENSMUSG00000039656.18	-1.02137	0.00691966
ENSMUSG00000027465.14	-0.68028	0.0134526		ENSMUSG00000029650.11	-1.05727	0.042665		ENSMUSG00000031506.12	-1.02056	0.0114878
ENSMUSG00000021273.12	-0.672351	3.95e-06		ENSMUSG00000044254.7	-1.05597	0.00047787		ENSMUSG00000021754.18	-1.01974	0.00094565
ENSMUSG00000059895.14	-0.665927	0.0484522		ENSMUSG00000101934.2	-1.05342	0.00222298		ENSMUSG00000020183.12	-1.01775	0.00697833
ENSMUSG00000029471.14	-0.665655	0.00327446		ENSMUSG00000026277.15	-1.05333	0.000976768		ENSMUSG00000091735.3	-1.01694	0.028729
ENSMUSG00000008845.10	-0.663826	4.79e-06		ENSMUSG00000039457.5	-1.04974	1.38e-07		ENSMUSG00000064177.9	-1.01564	1.3e-11
ENSMUSG00000039367.12	-0.661397	0.004047		ENSMUSG00000021687.15	-1.0495	0.0135391		ENSMUSG00000020515.14	-1.01537	0.000369277
ENSMUSG00000022961.19	-0.66135	0.000923331		ENSMUSG00000035877.18	-1.04875	2.49e-09		ENSMUSG00000054252.19	-1.0138	0.00483557
ENSMUSG00000026728.10	-0.658131	0.0222639		ENSMUSG00000032172.9	-1.04852	0.00861286		ENSMUSG00000044199.7	-1.01362	0.00192162
ENSMUSG00000029530.17	-0.652538	0.0261129		ENSMUSG00000039982.9	-1.04625	8.99e-05		ENSMUSG00000027339.16	-1.01358	5.47e-06
ENSMUSG00000004934.15	-0.650668	0.000895562		ENSMUSG00000021823.11	-1.04569	0.0094735		ENSMUSG00000040195.12	-1.01298	0.00160232
ENSMUSG00000050244.10	-0.650579	0.00160007		ENSMUSG00000083186.2	-1.04147	0.0048079		ENSMUSG00000034908.17	-1.01065	0.00119817
ENSMUSG00000049939.7	-0.648062	0.00317549		ENSMUSG00000066306.14	-1.04144	8.34e-11		ENSMUSG00000020788.16	-1.01017	0.00110495
ENSMUSG00000042719.18	-0.647922	0.0052777		ENSMUSG00000032567.17	-1.03325	0.000145767		ENSMUSG00000032307.17	-1.01012	0.0033899
ENSMUSG00000054364.6	-0.645822	0.0281421		ENSMUSG00000038209.13	-1.02778	0.0123885		ENSMUSG00000025024.8	-1.00928	0.0099956
ENSMUSG00000069633.13	-0.645589	0.0112713		ENSMUSG00000025555.15	-1.02731	1.07e-06		ENSMUSG00000032172.9	-1.00647	0.00509821
ENSMUSG00000037257.9	-0.637143	0.0385775		ENSMUSG00000048458.9	-1.02541	3.8e-05		ENSMUSG00000042744.17	-1.00642	0.000622889
ENSMUSG00000010095.14	-0.636105	0.0468692		ENSMUSG00000042719.18	-1.02153	1.32e-05		ENSMUSG00000029470.16	-1.00479	2.02e-19
ENSMUSG00000021125.7	-0.635001	0.0257187		ENSMUSG00000021273.12	-1.02047	5.57e-12		ENSMUSG00000038578.16	-1.00334	0.00978093
ENSMUSG00000072487.12	-0.633729	0.00774894		ENSMUSG00000026179.15	-1.01983	0.00068544		ENSMUSG00000027447.7	-1.0016	0.000927936
ENSMUSG00000033059.8	-0.632235	5.24e-07		ENSMUSG00000049871.15	-1.01157	0.000314445		ENSMUSG00000005501.15	-1.00022	1.3e-07
ENSMUSG00000038685.19	-0.63072	0.0005481		ENSMUSG00000001227.13	-1.01078	0.0255111		ENSMUSG00000001855.16	-0.995284	0.0381748
ENSMUSG00000033712.7	-0.628196	8.2e-08		ENSMUSG00000054364.6	-1.00955	0.000489614		ENSMUSG00000005045.17	-0.992625	8.88e-05
ENSMUSG00000046417.15	-0.626654	0.00602834		ENSMUSG00000032363.16	-1.00515	1.4e-06		ENSMUSG00000002324.9	-0.990524	0.000523819
ENSMUSG00000018574.15	-0.625935	4.05e-10		ENSMUSG00000022477.14	-0.99929	0.00127424		ENSMUSG00000029610.14	-0.990012	2.07e-08
ENSMUSG00000045679.15	-0.621917	0.0154469		ENSMUSG00000025701.13	-0.99863	0.00285087		ENSMUSG00000032322.15	-0.989036	0.000118605
ENSMUSG00000004933.18	-0.620736	2.06e-07		ENSMUSG00000022415.13	-0.993083	0.0174286		ENSMUSG00000032908.10	-0.988558	0.000127785
ENSMUSG00000050891.11	-0.612126	0.00478094		ENSMUSG00000027901.13	-0.992431	3.22e-06		ENSMUSG00000057465.6	-0.987667	0.0137021
ENSMUSG00000039873.5	-0.609261	0.00905881		ENSMUSG00000034593.17	-0.990608	0.0430994		ENSMUSG00000022518.17	-0.987565	0.000574318
ENSMUSG00000029363.15	-0.599904	3.38e-06		ENSMUSG00000004902.8	-0.989763	1.92e-12		ENSMUSG00000037465.11	-0.98739	0.000167077
ENSMUSG00000042605.17	-0.599194	4.19e-05		ENSMUSG00000025157.9	-0.988615	0.00685289		ENSMUSG00000028156.13	-0.98722	0.00049183
ENSMUSG00000036466.18	-0.587008	0.00341162		ENSMUSG00000033703.10	-0.987074	5.86e-06		ENSMUSG00000058709.12	-0.984955	0.00437101
ENSMUSG00000021203.16	-0.586986	9.81e-05		ENSMUSG00000021939.9	-0.984124	0.0243471		ENSMUSG00000000673.10	-0.984944	0.00477881
ENSMUSG00000032860.6	-0.585218	0.0416003		ENSMUSG00000000282.13	-0.981808	0.00492065		ENSMUSG00000034117.4	-0.983329	2.17e-08
ENSMUSG00000079429.10	-0.58354	0.00351507		ENSMUSG00000083849.2	-0.981241	0.0183706		ENSMUSG00000040907.16	-0.980478	0.0349187
ENSMUSG00000056666.14	-0.579492	0.00486659		ENSMUSG00000050010.9	-0.980754	0.000989595		ENSMUSG00000074577.10	-0.975821	2.84e-09
ENSMUSG00000082766.2	-0.568932	0.0112265		ENSMUSG00000026426.11	-0.979188	0.0127713		ENSMUSG00000086962.5	-0.975101	5.7e-06
ENSMUSG00000099311.3	-0.566749	0.0295439		ENSMUSG00000091996.9	-0.977498	0.00102242		ENSMUSG00000055805.16	-0.971675	0.0499539
ENSMUSG00000036948.18	-0.561499	0.00678581		ENSMUSG00000035004.4	-0.972363	0.0190912		ENSMUSG00000024608.12	-0.970511	0.0451334
ENSMUSG00000027829.16	-0.560157	0.000867537		ENSMUSG00000003617.17	-0.972281	0.0255181		ENSMUSG00000034593.17	-0.968192	0.027267
ENSMUSG00000024085.14	-0.557656	4.86e-05		ENSMUSG00000035399.13	-0.970991	0.0169695		ENSMUSG00000025576.18	-0.966243	0.0224606
ENSMUSG00000012819.17	-0.557162	1.86e-06		ENSMUSG00000020868.16	-0.961816	0.04086		ENSMUSG00000086414.3	-0.963138	0.00855384
ENSMUSG00000027651.17	-0.553137	0.000344243		ENSMUSG00000019432.16	-0.958978	0.000556076		ENSMUSG00000023393.16	-0.961943	0.0114878
ENSMUSG00000029623.15	-0.548351	0.000787046		ENSMUSG00000085486.3	-0.958852	0.0468625		ENSMUSG00000036908.18	-0.961198	0.00159414
ENSMUSG00000021824.14	-0.547388	3.35e-05		ENSMUSG00000042320.18	-0.957014	0.00114674		ENSMUSG00000055491.15	-0.959033	0.000838034
ENSMUSG00000067889.8	-0.542632	0.0106763		ENSMUSG00000023923.11	-0.955495	0.0208552		ENSMUSG00000040430.19	-0.957471	7.35e-05
ENSMUSG00000020534.15	-0.537046	0.0238576		ENSMUSG00000020610.18	-0.951281	0.000476964		ENSMUSG00000017760.17	-0.956817	1.56e-09
ENSMUSG00000031891.7	-0.532376	0.00627241		ENSMUSG00000020451.18	-0.950182	0.0344401		ENSMUSG00000026204.16	-0.956659	0.0158326
ENSMUSG00000040441.13	-0.526638	0.000863032		ENSMUSG00000052271.8	-0.947214	0.032584		ENSMUSG00000037369.18	-0.955432	0.0355066
ENSMUSG00000075256.10	-0.512135	0.00044083		ENSMUSG00000036565.8	-0.946981	1.19e-06		ENSMUSG00000022237.18	-0.955008	0.0441664
ENSMUSG00000028334.11	-0.500988	0.00206815		ENSMUSG00000040761.17	-0.946818	2.37e-05		ENSMUSG00000048406.6	-0.95126	0.0142622
ENSMUSG00000021458.18	-0.499523	0.0153862		ENSMUSG00000028334.11	-0.946002	4.3e-09		ENSMUSG00000036896.6	-0.950629	1.26e-10
ENSMUSG00000031390.9	-0.491535	1.3e-06		ENSMUSG00000028137.10	-0.939855	0.00337551		ENSMUSG00000029505.18	-0.947984	0.0141518
ENSMUSG00000032402.13	-0.486428	0.0268238		ENSMUSG00000021061.16	-0.936173	1.87e-06		ENSMUSG00000031709.16	-0.947983	0.000108842
ENSMUSG00000041617.11	-0.483495	0.00700176		ENSMUSG00000078439.10	-0.93372	1.75e-06		ENSMUSG00000062115.16	-0.946447	4.61e-06
ENSMUSG00000024410.16	-0.471735	0.00296985		ENSMUSG00000108347.2	-0.929576	0.00266104		ENSMUSG00000034247.10	-0.945481	0.0326702
ENSMUSG00000034493.2	-0.470621	0.0248719		ENSMUSG00000084231.2	-0.929366	0.00957894		ENSMUSG00000020101.15	-0.945001	0.0320152
ENSMUSG00000055053.19	-0.467102	0.0156433		ENSMUSG00000028555.16	-0.929339	0.0420272		ENSMUSG00000032059.14	-0.9448	0.0149758
ENSMUSG00000096351.3	-0.452354	0.000257239		ENSMUSG00000025473.17	-0.927364	0.0017009		ENSMUSG00000024170.16	-0.943536	0.0283436
ENSMUSG00000037509.22	-0.451044	0.0197857		ENSMUSG00000030029.15	-0.92647	0.0109705		ENSMUSG00000030098.16	-0.941522	3.43e-06
ENSMUSG00000051639.4	-0.450978	0.00481901		ENSMUSG00000083512.2	-0.922387	0.0492372		ENSMUSG00000002486.16	-0.940871	4.77e-08
ENSMUSG00000078630.9	-0.44767	0.00361487		ENSMUSG00000028410.14	-0.920882	0.0161335		ENSMUSG00000026288.15	-0.939274	0.00436638
ENSMUSG00000025047.10	-0.439811	0.000118466		ENSMUSG00000001419.18	-0.919389	0.0236286		ENSMUSG00000028680.15	-0.939079	0.0283491
ENSMUSG00000039463.15	-0.438483	0.0372226		ENSMUSG00000083606.4	-0.917113	0.0487518		ENSMUSG00000057137.10	-0.937026	1.22e-13
ENSMUSG00000056508.7	-0.434987	0.00972144		ENSMUSG00000005150.17	-0.916703	8.68e-15		ENSMUSG00000025265.15	-0.937005	0.00263638
ENSMUSG00000038976.13	-0.417279	0.0324065		ENSMUSG00000089336.3	-0.916245	0.00028778		ENSMUSG00000022517.18	-0.934927	0.00120571
ENSMUSG00000041309.18	-0.416378	0.0310251		ENSMUSG00000033849.4	-0.916222	0.0032945		ENSMUSG00000018405.8	-0.933271	1.05e-05
ENSMUSG00000074141.14	-0.411428	0.021209		ENSMUSG00000036411.11	-0.912244	0.0486805		ENSMUSG00000021223.14	-0.932427	0.000650803
ENSMUSG00000036561.10	-0.404065	0.0390098		ENSMUSG00000063015.13	-0.910815	0.00216815		ENSMUSG00000022848.9	-0.930561	0.0352383
ENSMUSG00000074652.4	-0.40052	0.00549844		ENSMUSG00000016253.13	-0.910502	1.76e-12		ENSMUSG00000052684.5	-0.930458	0.000169415
ENSMUSG00000004071.14	-0.400242	0.00540856		ENSMUSG00000032311.18	-0.908647	0.000427148		ENSMUSG00000057342.16	-0.929901	1.47e-05
ENSMUSG00000023988.9	-0.394188	0.0309504		ENSMUSG00000024413.15	-0.90856	0.0118474		ENSMUSG00000012535.15	-0.929101	5.67e-06
ENSMUSG00000078787.10	-0.386347	0.0116451		ENSMUSG00000021461.18	-0.906737	2.86e-05		ENSMUSG00000097715.3	-0.928958	3.25e-07
ENSMUSG00000005481.19	-0.380438	0.00526132		ENSMUSG00000042744.17	-0.906449	0.00591895		ENSMUSG00000063564.14	-0.923047	7.88e-06
ENSMUSG00000008690.16	-0.360099	0.00491285		ENSMUSG00000024354.14	-0.904141	4.82e-06		ENSMUSG00000001227.13	-0.923036	0.0240478
ENSMUSG00000034168.8	-0.335484	0.0205989		ENSMUSG00000026082.12	-0.902966	0.0382515		ENSMUSG00000040761.17	-0.921481	7.81e-06
ENSMUSG00000024736.16	-0.318181	0.0187819		ENSMUSG00000069911.12	-0.90147	3.24e-08		ENSMUSG00000063931.15	-0.921402	4.42e-12
ENSMUSG00000024194.17	0.245477	0.0498977		ENSMUSG00000047369.18	-0.901439	0.000302621		ENSMUSG00000029049.15	-0.919877	0.000846715
ENSMUSG00000039849.7	0.258357	0.0119		ENSMUSG00000070426.13	-0.897605	0.0135391		ENSMUSG00000044724.10	-0.919551	0.0401774
ENSMUSG00000006517.6	0.269461	0.0107761		ENSMUSG00000022160.19	-0.896256	0.0120351		ENSMUSG00000001056.4	-0.918696	7.74e-05
ENSMUSG00000035578.17	0.27781	0.0326644		ENSMUSG00000015396.5	-0.894903	0.0434324		ENSMUSG00000025422.11	-0.917814	0.0121478
ENSMUSG00000038502.18	0.298312	0.0262895		ENSMUSG00000040018.10	-0.893985	1.29e-05		ENSMUSG00000030677.9	-0.917292	0.000120116
ENSMUSG00000086322.8	0.301127	0.0139172		ENSMUSG00000030538.16	-0.892806	0.0265142		ENSMUSG00000093803.6	-0.916725	4.44e-07
ENSMUSG00000051786.16	0.310309	0.0386282		ENSMUSG00000036466.18	-0.886899	7.62e-06		ENSMUSG00000064307.14	-0.915311	1.99e-05
ENSMUSG00000057788.14	0.311477	0.00894927		ENSMUSG00000057691.9	-0.882004	0.0483493		ENSMUSG00000031403.15	-0.914955	0.010614
ENSMUSG00000043432.8	0.314099	0.0122275		ENSMUSG00000028795.16	-0.87993	0.0451395		ENSMUSG00000048001.8	-0.913832	0.0133596
ENSMUSG00000066952.12	0.328208	0.00774894		ENSMUSG00000075256.10	-0.877205	1.46e-09		ENSMUSG00000030697.8	-0.91275	0.0127375
ENSMUSG00000050373.14	0.336467	0.0126918		ENSMUSG00000021125.7	-0.8768	0.00221353		ENSMUSG00000040479.13	-0.909191	0.00838004
ENSMUSG00000013483.15	0.336607	0.0375564		ENSMUSG00000036390.9	-0.873011	0.0107616		ENSMUSG00000042404.17	-0.909129	3.38e-05
ENSMUSG00000020015.11	0.342546	0.0113632		ENSMUSG00000072437.5	-0.872067	0.0468677		ENSMUSG00000027130.16	-0.908914	0.000660781
ENSMUSG00000036120.11	0.342951	0.015425		ENSMUSG00000040537.18	-0.868338	0.0450793		ENSMUSG00000038000.11	-0.906589	0.000610442
ENSMUSG00000032609.13	0.343773	0.0322673		ENSMUSG00000020279.11	-0.867182	0.0109557		ENSMUSG00000110457.3	-0.90457	5.13e-09
ENSMUSG00000041528.16	0.345679	0.011626		ENSMUSG00000022681.16	-0.867071	0.00567435		ENSMUSG00000002608.9	-0.902504	4.05e-13
ENSMUSG00000059409.10	0.354118	0.0100658		ENSMUSG00000023764.19	-0.864852	3.76e-05		ENSMUSG00000004988.10	-0.898424	3.45e-07
ENSMUSG00000050357.10	0.354281	0.0493457		ENSMUSG00000033416.16	-0.862971	0.0314221		ENSMUSG00000082402.2	-0.895452	1.55e-05
ENSMUSG00000041629.8	0.362491	0.0493457		ENSMUSG00000037966.16	-0.862337	1.81e-05		ENSMUSG00000031503.14	-0.89542	0.00109546
ENSMUSG00000078786.10	0.362546	0.00727078		ENSMUSG00000022961.19	-0.86169	2.87e-05		ENSMUSG00000018574.15	-0.894839	5.14e-20
ENSMUSG00000064247.15	0.37031	0.00043225		ENSMUSG00000072568.5	-0.861592	0.00489077		ENSMUSG00000001419.18	-0.893573	0.0140351
ENSMUSG00000083907.3	0.374531	0.0418506		ENSMUSG00000030701.18	-0.861436	0.0253657		ENSMUSG00000023007.16	-0.892239	2.99e-12
ENSMUSG00000043059.17	0.375089	0.00698101		ENSMUSG00000038026.13	-0.853612	2.71e-10		ENSMUSG00000021939.9	-0.892192	0.0247678
ENSMUSG00000051495.9	0.37562	0.0141055		ENSMUSG00000008393.10	-0.85356	0.000157516		ENSMUSG00000033396.14	-0.891891	0.000541262
ENSMUSG00000026193.16	0.376463	0.0166965		ENSMUSG00000040479.13	-0.852435	0.0280737		ENSMUSG00000034252.15	-0.891539	0.018331
ENSMUSG00000028459.12	0.382263	0.0124255		ENSMUSG00000091119.3	-0.84901	0.016703		ENSMUSG00000025375.16	-0.890389	7.65e-05
ENSMUSG00000025736.16	0.385185	0.000451236		ENSMUSG00000053706.3	-0.843049	1.98e-17		ENSMUSG00000028599.11	-0.8874	0.00699492
ENSMUSG00000048731.16	0.387829	0.00547051		ENSMUSG00000042364.12	-0.840691	0.0225613		ENSMUSG00000029392.13	-0.887264	0.000349347
ENSMUSG00000071647.6	0.388212	0.0268781		ENSMUSG00000057229.12	-0.839872	0.0185869		ENSMUSG00000028945.10	-0.885906	0.0406567
ENSMUSG00000028467.16	0.391273	0.0372923		ENSMUSG00000041679.10	-0.838172	0.0395253		ENSMUSG00000031660.14	-0.883689	0.00315123
ENSMUSG00000105645.2	0.395275	0.0484522		ENSMUSG00000029397.16	-0.836988	1.1e-09		ENSMUSG00000042605.17	-0.88329	1.66e-10
ENSMUSG00002076711.1	0.397836	0.0410404		ENSMUSG00000001016.13	-0.828727	0.0418615		ENSMUSG00000027131.4	-0.88138	0.0167237
ENSMUSG00000025159.9	0.399568	0.0227282		ENSMUSG00000018411.18	-0.826593	0.018148		ENSMUSG00000090777.3	-0.878465	0.0012259
ENSMUSG00000001247.17	0.399895	0.000432551		ENSMUSG00000061410.7	-0.826406	0.00924481		ENSMUSG00000044950.8	-0.87757	0.00976515
ENSMUSG00000006638.16	0.400517	0.00189292		ENSMUSG00000099311.3	-0.825277	0.00153218		ENSMUSG00000031557.17	-0.875913	9.66e-05
ENSMUSG00000031821.12	0.401827	0.00195474		ENSMUSG00000005681.13	-0.819699	0.00896242		ENSMUSG00000097900.2	-0.874367	0.0498051
ENSMUSG00000024163.18	0.401911	0.00660939		ENSMUSG00000030691.16	-0.817643	0.0101672		ENSMUSG00000053158.11	-0.874317	0.0303696
ENSMUSG00000045302.14	0.403202	0.000667529		ENSMUSG00000029475.18	-0.809359	0.00267828		ENSMUSG00002076161.1	-0.873827	0.00335078
ENSMUSG00000031486.16	0.407975	0.0246179		ENSMUSG00000026504.18	-0.805238	0.0468677		ENSMUSG00000062078.16	-0.870967	0.000429001
ENSMUSG00000032086.13	0.415504	0.0163369		ENSMUSG00000056666.14	-0.804974	0.000106601		ENSMUSG00000045160.15	-0.870245	2.23e-06
ENSMUSG00000032513.9	0.420248	0.00185317		ENSMUSG00000081463.2	-0.803732	0.0402652		ENSMUSG00000027177.15	-0.868371	0.000204078
ENSMUSG00000067085.2	0.427401	0.0249469		ENSMUSG00000079429.10	-0.803142	6.46e-05		ENSMUSG00000020287.16	-0.86513	8.82e-07
ENSMUSG00000020211.16	0.431393	0.00184816		ENSMUSG00000025243.18	-0.800877	0.00144803		ENSMUSG00000043702.10	-0.864597	0.00409914
ENSMUSG00000024622.9	0.432744	0.000500233		ENSMUSG00000042622.15	-0.798506	1.13e-06		ENSMUSG00000022516.11	-0.864192	0.00944264
ENSMUSG00000058966.14	0.432919	0.000324182		ENSMUSG00000025876.16	-0.79636	7.14e-06		ENSMUSG00000021156.18	-0.863614	0.0294403
ENSMUSG00000029029.15	0.43293	0.0348775		ENSMUSG00000074269.11	-0.793827	0.0276167		ENSMUSG00000029449.12	-0.861122	1.51e-05
ENSMUSG00000013495.16	0.441992	0.0029187		ENSMUSG00000049741.5	-0.791289	0.0205438		ENSMUSG00000020424.4	-0.859567	0.00654313
ENSMUSG00000020135.14	0.442994	0.000270577		ENSMUSG00000082766.2	-0.788894	0.000512203		ENSMUSG00000049739.11	-0.858367	0.000300074
ENSMUSG00000039164.3	0.44466	0.0258034		ENSMUSG00000018821.4	-0.7888	0.00116373		ENSMUSG00000005907.15	-0.858304	0.00835805
ENSMUSG00000000693.11	0.446452	0.000871849		ENSMUSG00000033712.7	-0.780858	2.13e-10		ENSMUSG00000028656.15	-0.858259	0.0276735
ENSMUSG00000074569.5	0.446562	0.0149052		ENSMUSG00000006014.17	-0.773189	0.0442358		ENSMUSG00000056952.14	-0.857069	0.000360055
ENSMUSG00000035745.10	0.446652	0.0034065		ENSMUSG00000042650.4	-0.770061	0.0235449		ENSMUSG00000007659.19	-0.856407	0.00136233
ENSMUSG00000049728.15	0.447215	0.00127953		ENSMUSG00000035275.15	-0.766593	0.0113049		ENSMUSG00000005481.19	-0.850582	6.49e-13
ENSMUSG00000040447.16	0.451338	0.0153923		ENSMUSG00000037465.11	-0.764827	0.0108375		ENSMUSG00000036057.12	-0.85045	0.0100204
ENSMUSG00000030990.19	0.457997	0.00874681		ENSMUSG00000033987.17	-0.76421	2.77e-07		ENSMUSG00000035399.13	-0.85019	0.0215414
ENSMUSG00000024772.10	0.458576	0.0416003		ENSMUSG00000073795.12	-0.761787	0.000348016		ENSMUSG00000022265.8	-0.850164	3.02e-05
ENSMUSG00000030890.17	0.458662	0.00115264		ENSMUSG00000059150.4	-0.758845	0.0146401		ENSMUSG00000073421.7	-0.849856	2.69e-07
ENSMUSG00000033033.11	0.459952	0.00685634		ENSMUSG00000025371.13	-0.757885	0.0116904		ENSMUSG00000021218.11	-0.849607	0.0419519
ENSMUSG00000020327.5	0.461075	0.0372995		ENSMUSG00000038368.17	-0.756359	0.021004		ENSMUSG00000001435.16	-0.847255	0.00399883
ENSMUSG00000056629.17	0.461246	0.00691287		ENSMUSG00000010358.14	-0.75537	0.000468807		ENSMUSG00000008496.20	-0.846725	0.00497594
ENSMUSG00000039021.16	0.46321	0.0019144		ENSMUSG00000041488.17	-0.75491	0.04862		ENSMUSG00000094127.2	-0.845919	0.013623
ENSMUSG00000006673.15	0.465796	0.0179777		ENSMUSG00000017740.18	-0.753912	0.0424436		ENSMUSG00000058013.12	-0.845287	0.0498051
ENSMUSG00000072768.2	0.470384	0.0418002		ENSMUSG00000034908.17	-0.752479	0.0362073		ENSMUSG00000037185.10	-0.843307	0.000231489
ENSMUSG00000020888.17	0.470566	0.00490921		ENSMUSG00000030592.19	-0.749397	0.00487707		ENSMUSG00000033059.8	-0.842133	5.14e-12
ENSMUSG00000016510.12	0.471008	0.00297591		ENSMUSG00000021458.18	-0.748735	0.000273007		ENSMUSG00000042364.12	-0.84031	0.0108278
ENSMUSG00000023904.11	0.473726	0.0287052		ENSMUSG00000021910.16	-0.745937	0.0152797		ENSMUSG00000031827.14	-0.840189	0.00133743
ENSMUSG00000032855.7	0.475037	0.0256478		ENSMUSG00000058835.15	-0.74571	0.00864918		ENSMUSG00000050526.6	-0.839953	0.0485476
ENSMUSG00000036748.17	0.477915	0.0163838		ENSMUSG00000037447.17	-0.745191	0.027442		ENSMUSG00000034371.10	-0.837478	1.8e-07
ENSMUSG00000014551.9	0.481286	0.000385605		ENSMUSG00000027840.6	-0.74395	0.00806555		ENSMUSG00000028034.16	-0.837024	0.0332165
ENSMUSG00000026848.15	0.481545	0.0172334		ENSMUSG00000038188.18	-0.741494	0.0256685		ENSMUSG00000114344.2	-0.836691	0.0373172
ENSMUSG00000035757.18	0.483517	9.44e-06		ENSMUSG00000028559.18	-0.738562	0.00192441		ENSMUSG00000044254.7	-0.836101	0.00285571
ENSMUSG00000072571.4	0.4841	0.0201924		ENSMUSG00000032485.15	-0.73591	0.0155316		ENSMUSG00000029402.9	-0.83558	0.0115935
ENSMUSG00000013997.11	0.4865	6.86e-08		ENSMUSG00000043940.16	-0.735459	0.0257899		ENSMUSG00000000605.10	-0.834895	0.0242266
ENSMUSG00000063765.13	0.490204	0.00360918		ENSMUSG00000004934.15	-0.732396	0.000365871		ENSMUSG00000029126.8	-0.833398	0.0243603
ENSMUSG00000024160.17	0.49247	0.000531217		ENSMUSG00000025318.14	-0.731841	0.0094155		ENSMUSG00000074628.10	-0.832577	0.0062223
ENSMUSG00000036980.14	0.499072	0.00188069		ENSMUSG00000051212.9	-0.731444	0.032697		ENSMUSG00000006005.19	-0.831275	0.0280792
ENSMUSG00000054517.10	0.500749	0.048144		ENSMUSG00000039599.17	-0.730634	0.0187238		ENSMUSG00000034708.13	-0.83056	0.000186275
ENSMUSG00000024941.10	0.504918	0.0146178		ENSMUSG00000024583.4	-0.729264	0.0493903		ENSMUSG00000015950.14	-0.830522	0.0432306
ENSMUSG00000070427.5	0.505556	0.000282062		ENSMUSG00000007659.19	-0.728643	0.0161902		ENSMUSG00000021559.15	-0.830048	0.0302919
ENSMUSG00000031958.17	0.506008	0.00263265		ENSMUSG00000046324.13	-0.724923	0.0040238		ENSMUSG00000073418.5	-0.829344	0.000159714
ENSMUSG00000022565.16	0.506723	0.00987927		ENSMUSG00000049939.7	-0.724308	0.00158276		ENSMUSG00000023947.9	-0.828962	0.00838004
ENSMUSG00000040631.9	0.507162	0.00773388		ENSMUSG00000066152.12	-0.724207	0.0131982		ENSMUSG00000038188.18	-0.818838	0.00530506
ENSMUSG00000073418.5	0.508615	0.0290076		ENSMUSG00000057137.10	-0.724065	1.92e-07		ENSMUSG00000022477.14	-0.812765	0.00487999
ENSMUSG00000118421.2	0.510855	0.0269887		ENSMUSG00000031660.14	-0.717675	0.0362193		ENSMUSG00000035877.18	-0.809107	9.36e-07
ENSMUSG00000051557.16	0.511296	0.0012988		ENSMUSG00000074622.5	-0.714456	0.00492047		ENSMUSG00000038859.8	-0.80783	9.16e-08
ENSMUSG00000029146.15	0.511687	8.73e-05		ENSMUSG00000025265.15	-0.714366	0.0477511		ENSMUSG00000039285.13	-0.807638	0.0238947
ENSMUSG00000002803.15	0.512015	0.0171139		ENSMUSG00000024843.16	-0.71302	0.0128748		ENSMUSG00000025608.10	-0.804264	0.000244033
ENSMUSG00000042106.6	0.512276	0.00256514		ENSMUSG00000045679.15	-0.712258	0.00782834		ENSMUSG00000007944.9	-0.800953	0.000325192
ENSMUSG00000007589.10	0.513123	0.0250868		ENSMUSG00000033059.8	-0.704705	1.25e-07		ENSMUSG00000004667.19	-0.800896	0.0155017
ENSMUSG00000036078.17	0.514019	0.00327446		ENSMUSG00000021555.16	-0.698183	0.0174052		ENSMUSG00000022106.15	-0.800445	0.0168453
ENSMUSG00000060152.15	0.516184	0.00474412		ENSMUSG00000023169.16	-0.698035	0.000343477		ENSMUSG00000024354.14	-0.797939	1.44e-05
ENSMUSG00000026796.17	0.518554	0.0187341		ENSMUSG00000030967.16	-0.696819	0.042429		ENSMUSG00000030805.15	-0.793393	3.92e-05
ENSMUSG00000026941.17	0.519301	1.22e-05		ENSMUSG00000041673.13	-0.695548	0.000987073		ENSMUSG00000059355.14	-0.793381	0.0099673
ENSMUSG00000032596.15	0.522589	0.000702965		ENSMUSG00000025572.19	-0.695391	0.000452304		ENSMUSG00000036856.5	-0.788512	1.32e-10
ENSMUSG00000082180.2	0.52266	0.0362223		ENSMUSG00000032098.14	-0.695218	0.0187503		ENSMUSG00000033697.17	-0.78813	0.00180784
ENSMUSG00000023467.19	0.528633	0.00880827		ENSMUSG00000074170.6	-0.691272	0.0237306		ENSMUSG00000044147.9	-0.78785	0.00369693
ENSMUSG00000022091.7	0.531859	0.00164722		ENSMUSG00000038685.19	-0.687556	0.000364393		ENSMUSG00000024392.18	-0.787836	0.00604916
ENSMUSG00000118295.2	0.532427	0.0200685		ENSMUSG00000039242.11	-0.686692	0.0224765		ENSMUSG00000017697.4	-0.787168	0.00561791
ENSMUSG00000030041.10	0.53332	0.0494533		ENSMUSG00000025350.16	-0.681252	0.00851246		ENSMUSG00000066568.13	-0.786404	4.91e-05
ENSMUSG00000020843.16	0.534149	0.0212359		ENSMUSG00000039463.15	-0.679554	0.000906122		ENSMUSG00000025572.19	-0.780919	1.3e-05
ENSMUSG00000046806.14	0.534308	0.00020543		ENSMUSG00000026618.12	-0.679491	0.0256569		ENSMUSG00000033319.6	-0.779756	0.00404021
ENSMUSG00000031831.7	0.53449	0.0018362		ENSMUSG00000042605.17	-0.679296	9.5e-06		ENSMUSG00000007817.16	-0.779649	0.015892
ENSMUSG00000033597.10	0.546318	0.00422467		ENSMUSG00000024392.18	-0.676535	0.0387266		ENSMUSG00000077271.2	-0.779469	0.000936935
ENSMUSG00002076295.1	0.5467	0.0299228		ENSMUSG00000022840.10	-0.673416	0.0481986		ENSMUSG00000040441.13	-0.775585	1.09e-07
ENSMUSG00000090206.9	0.548691	0.00123403		ENSMUSG00000029821.16	-0.673235	0.0202153		ENSMUSG00000051306.8	-0.77163	0.00565775
ENSMUSG00000028949.14	0.548829	3.7e-05		ENSMUSG00000030447.16	-0.669729	0.00427031		ENSMUSG00000026504.18	-0.769983	0.0343925
ENSMUSG00000029708.10	0.549864	0.00379988		ENSMUSG00000045248.7	-0.666171	0.0424689		ENSMUSG00000025318.14	-0.764817	0.00242118
ENSMUSG00000026740.13	0.553068	0.000744841		ENSMUSG00000030651.6	-0.664536	0.0257724		ENSMUSG00000026103.15	-0.764224	0.015572
ENSMUSG00000045968.8	0.558023	0.0240568		ENSMUSG00000100127.7	-0.658494	0.021917		ENSMUSG00000052446.18	-0.763008	0.00202873
ENSMUSG00000017754.14	0.558767	0.00216867		ENSMUSG00000040430.19	-0.653924	0.0208521		ENSMUSG00000008690.16	-0.758287	1.71e-11
ENSMUSG00000039126.11	0.560777	0.0374814		ENSMUSG00000022668.11	-0.652873	0.0322519		ENSMUSG00000118661.1	-0.757227	4.78e-05
ENSMUSG00000014778.11	0.567214	0.00840674		ENSMUSG00000028979.18	-0.652502	0.0226637		ENSMUSG00000059479.8	-0.756555	4.6e-07
ENSMUSG00000027223.16	0.569075	0.000854442		ENSMUSG00000004070.16	-0.649559	0.0358064		ENSMUSG00000020719.15	-0.754933	0.0074673
ENSMUSG00000019320.15	0.569291	0.00581687		ENSMUSG00000022721.20	-0.648288	0.00153535		ENSMUSG00000029504.6	-0.751015	0.034181
ENSMUSG00000040385.8	0.572056	0.00796654		ENSMUSG00000029020.14	-0.640926	0.0485944		ENSMUSG00000031565.19	-0.749784	0.00332842
ENSMUSG00000069729.15	0.572431	0.0467747		ENSMUSG00000067889.8	-0.64012	0.003685		ENSMUSG00000041073.11	-0.749757	1.28e-09
ENSMUSG00000104280.2	0.573746	0.0402738		ENSMUSG00000047746.15	-0.632869	0.00960146		ENSMUSG00000024830.18	-0.749259	0.0320152
ENSMUSG00000015942.10	0.574846	2.81e-11		ENSMUSG00000040280.11	-0.630199	0.0233627		ENSMUSG00000021684.18	-0.749011	0.00116285
ENSMUSG00000026872.19	0.576194	4.11e-05		ENSMUSG00000117262.2	-0.627084	0.0383938		ENSMUSG00000067085.2	-0.74866	1.38e-05
ENSMUSG00000039477.17	0.579096	0.00893448		ENSMUSG00000008845.10	-0.625143	6.62e-05		ENSMUSG00000029570.6	-0.747897	0.0116329
ENSMUSG00000092609.2	0.580108	0.0464516		ENSMUSG00000024085.14	-0.624047	1.5e-05		ENSMUSG00000035960.15	-0.747607	0.000135634
ENSMUSG00000002396.9	0.581868	2.72e-10		ENSMUSG00000031913.10	-0.622078	0.0424689		ENSMUSG00000020534.15	-0.745377	0.000588108
ENSMUSG00000074646.12	0.585782	0.00244943		ENSMUSG00000037275.15	-0.618884	0.00651106		ENSMUSG00000048163.14	-0.744767	0.0182079
ENSMUSG00000022562.16	0.587196	0.00424901		ENSMUSG00000012819.17	-0.608759	8e-07		ENSMUSG00000027806.10	-0.741444	0.0133629
ENSMUSG00000034757.16	0.589234	0.0195441		ENSMUSG00000025047.10	-0.608544	1.84e-07		ENSMUSG00000082653.2	-0.741252	0.0164776
ENSMUSG00000024960.10	0.589347	0.00037614		ENSMUSG00000020534.15	-0.598272	0.0158386		ENSMUSG00000030029.15	-0.741178	0.0278501
ENSMUSG00000041840.9	0.590131	0.0201598		ENSMUSG00000074577.10	-0.595736	0.00170205		ENSMUSG00000022546.6	-0.738516	0.00452816
ENSMUSG00000074250.12	0.592242	2.54e-05		ENSMUSG00000024410.16	-0.595731	0.000239469		ENSMUSG00000020902.13	-0.738126	0.02247
ENSMUSG00000038352.16	0.592748	0.0106763		ENSMUSG00000021773.12	-0.593207	0.00100947		ENSMUSG00000051169.15	-0.733564	0.00367184
ENSMUSG00000025646.10	0.595584	2.06e-05		ENSMUSG00002075094.1	-0.584412	0.0492985		ENSMUSG00000052812.6	-0.731944	0.00158672
ENSMUSG00000021131.15	0.597373	0.0202742		ENSMUSG00000029623.15	-0.583603	0.000729182		ENSMUSG00000078787.10	-0.728919	7.43e-08
ENSMUSG00000093722.2	0.597664	0.00953939		ENSMUSG00000063564.14	-0.582739	0.0161902		ENSMUSG00000042622.15	-0.726509	1.87e-06
ENSMUSG00000003779.17	0.59842	0.0105561		ENSMUSG00000015501.11	-0.578063	0.00439274		ENSMUSG00000022263.11	-0.720685	0.0239949
ENSMUSG00000033540.19	0.598949	0.0105376		ENSMUSG00000028438.17	-0.57649	0.00529488		ENSMUSG00000038085.14	-0.720135	5.43e-05
ENSMUSG00000033272.13	0.599085	0.00198928		ENSMUSG00000027339.16	-0.572683	0.0301505		ENSMUSG00000036565.8	-0.718306	0.000100006
ENSMUSG00000038564.12	0.60448	0.00149881		ENSMUSG00000018574.15	-0.565449	1.79e-07		ENSMUSG00000019883.12	-0.715962	0.0138493
ENSMUSG00000023259.18	0.604503	0.000453205		ENSMUSG00000017386.11	-0.564711	0.0154472		ENSMUSG00000034493.2	-0.71562	0.000152282
ENSMUSG00000018040.10	0.604949	0.000160088		ENSMUSG00000036561.10	-0.561155	0.00364971		ENSMUSG00000021125.7	-0.712938	0.00755145
ENSMUSG00000021595.19	0.610452	0.0125763		ENSMUSG00000089886.2	-0.560952	0.0395253		ENSMUSG00000024240.14	-0.710979	0.0270946
ENSMUSG00000051503.3	0.616303	0.0419419		ENSMUSG00000020377.16	-0.559929	0.0016403		ENSMUSG00000024335.21	-0.710441	2.02e-07
ENSMUSG00000015337.6	0.617059	0.000259276		ENSMUSG00000029449.12	-0.556347	0.0180133		ENSMUSG00000027829.16	-0.70786	8.68e-06
ENSMUSG00000108571.2	0.617419	5.94e-05		ENSMUSG00000005763.16	-0.555286	0.00997147		ENSMUSG00000028386.2	-0.705431	0.0270168
ENSMUSG00000059070.17	0.620332	6.05e-08		ENSMUSG00000038976.13	-0.546614	0.00520689		ENSMUSG00000046897.18	-0.705184	0.0482682
ENSMUSG00000073436.12	0.623649	2.85e-08		ENSMUSG00000032402.13	-0.546529	0.016703		ENSMUSG00000071076.9	-0.704055	0.000433491
ENSMUSG00000025156.18	0.624742	2.31e-05		ENSMUSG00000041309.18	-0.545933	0.00493743		ENSMUSG00000003379.8	-0.702048	0.00667639
ENSMUSG00000047654.7	0.625706	0.0033958		ENSMUSG00000021203.16	-0.541578	0.000955878		ENSMUSG00000096257.3	-0.698814	0.000830117
ENSMUSG00000028756.13	0.628254	0.0364673		ENSMUSG00000103178.2	-0.535645	0.0157794		ENSMUSG00000036887.6	-0.698418	0.00490334
ENSMUSG00000023017.11	0.633793	0.0216962		ENSMUSG00000082402.2	-0.535059	0.0318126		ENSMUSG00000049526.9	-0.698074	2.42e-05
ENSMUSG00000033653.19	0.636069	0.00527745		ENSMUSG00000026696.16	-0.527806	0.00272939		ENSMUSG00000038500.16	-0.693555	0.0417407
ENSMUSG00000069808.14	0.638941	5.6e-07		ENSMUSG00000061540.4	-0.52595	0.0183742		ENSMUSG00000013483.15	-0.693522	4.88e-07
ENSMUSG00000004221.17	0.641373	0.048059		ENSMUSG00000004071.14	-0.525075	0.000300479		ENSMUSG00000026176.14	-0.692008	0.00103486
ENSMUSG00000040746.16	0.642784	0.000677668		ENSMUSG00000027651.17	-0.520737	0.00184245		ENSMUSG00000038034.16	-0.691817	0.0301391
ENSMUSG00000081801.2	0.643585	0.00204428		ENSMUSG00000034493.2	-0.516512	0.0185869		ENSMUSG00000028681.12	-0.687096	0.00622971
ENSMUSG00000022596.4	0.644488	0.000728939		ENSMUSG00000034117.4	-0.514927	0.013307		ENSMUSG00000037579.8	-0.686463	0.0114878
ENSMUSG00000044328.14	0.644562	0.0157561		ENSMUSG00000031445.6	-0.514292	0.00684584		ENSMUSG00000000253.14	-0.684744	0.000714622
ENSMUSG00000003680.17	0.646699	0.021439		ENSMUSG00000000253.14	-0.512909	0.0287596		ENSMUSG00000097854.2	-0.684423	1.81e-06
ENSMUSG00000039205.17	0.647099	0.0499136		ENSMUSG00000000915.16	-0.509823	2.12e-05		ENSMUSG00000052040.11	-0.682322	7.99e-05
ENSMUSG00000048481.16	0.64782	0.000299716		ENSMUSG00000021824.14	-0.507764	0.000393835		ENSMUSG00000007029.17	-0.677082	0.0203598
ENSMUSG00000051427.15	0.654063	0.00476788		ENSMUSG00000022761.13	-0.50288	0.048718		ENSMUSG00000054414.5	-0.675576	0.00989906
ENSMUSG00000059772.13	0.654108	0.000294991		ENSMUSG00000118669.2	-0.497933	0.0307052		ENSMUSG00000041445.10	-0.674915	0.0383211
ENSMUSG00000045098.20	0.655369	0.00728135		ENSMUSG00000037509.22	-0.496636	0.0139258		ENSMUSG00000022197.17	-0.673384	0.00907053
ENSMUSG00000049866.13	0.65774	0.0101711		ENSMUSG00000029859.7	-0.496397	0.00182621		ENSMUSG00000116138.2	-0.673324	0.00560683
ENSMUSG00000047880.16	0.658269	0.0273433		ENSMUSG00000020381.11	-0.491013	0.0251482		ENSMUSG00000021451.17	-0.673262	0.0139122
ENSMUSG00000038538.18	0.659197	0.00485328		ENSMUSG00000030788.17	-0.490739	0.0408098		ENSMUSG00000046806.14	-0.673184	1.26e-06
ENSMUSG00000048489.13	0.666623	0.000273681		ENSMUSG00000027829.16	-0.489847	0.00836063		ENSMUSG00000035697.15	-0.671142	0.015383
ENSMUSG00000029713.16	0.667425	0.00152852		ENSMUSG00000042594.17	-0.485918	0.0188623		ENSMUSG00000038368.17	-0.670605	0.0243141
ENSMUSG00000015467.15	0.668062	8.48e-05		ENSMUSG00000029610.14	-0.478396	0.0240675		ENSMUSG00000038518.16	-0.670317	0.000586667
ENSMUSG00000025862.15	0.668104	0.0168572		ENSMUSG00000029616.10	-0.477358	0.00715137		ENSMUSG00000026627.8	-0.669602	0.0396783
ENSMUSG00000022223.10	0.672751	1.32e-10		ENSMUSG00000111133.2	-0.459919	0.00801421		ENSMUSG00000056880.15	-0.667727	0.00211378
ENSMUSG00000025207.17	0.673509	0.0101261		ENSMUSG00000022555.13	-0.448399	0.0308482		ENSMUSG00000025239.4	-0.667361	0.0142368
ENSMUSG00000015776.13	0.673892	0.0224082		ENSMUSG00000031891.7	-0.436895	0.04415		ENSMUSG00000032554.16	-0.667249	0.00743841
ENSMUSG00000055725.12	0.675928	1.12e-07		ENSMUSG00000043831.13	-0.435524	0.034444		ENSMUSG00000008393.10	-0.667105	0.00181554
ENSMUSG00000024019.19	0.678095	0.000584333		ENSMUSG00000023051.12	-0.430234	0.0463919		ENSMUSG00000020900.16	-0.666284	0.00103092
ENSMUSG00000063235.19	0.678554	2.56e-06		ENSMUSG00000058756.14	-0.425507	0.0335861		ENSMUSG00000045312.13	-0.663667	0.0250457
ENSMUSG00000028059.17	0.681231	0.00117643		ENSMUSG00000039483.11	-0.418074	0.0254222		ENSMUSG00000041309.18	-0.656	0.000135316
ENSMUSG00000032815.17	0.681264	8.56e-09		ENSMUSG00000074652.4	-0.412967	0.00715018		ENSMUSG00000039770.7	-0.654949	0.026135
ENSMUSG00000063273.12	0.682386	0.00821924		ENSMUSG00000029363.15	-0.407336	0.0062761		ENSMUSG00000047407.18	-0.653939	0.000109186
ENSMUSG00000025208.10	0.683673	0.00127953		ENSMUSG00000041035.10	-0.407214	0.00851246		ENSMUSG00000040128.10	-0.652151	0.0132886
ENSMUSG00000030314.17	0.683841	1.79e-08		ENSMUSG00000047407.18	-0.406283	0.0453896		ENSMUSG00000020700.12	-0.652069	0.00041133
ENSMUSG00000024137.10	0.684613	0.000564729		ENSMUSG00000030126.18	-0.402203	0.00275395		ENSMUSG00000025140.16	-0.651973	0.0156785
ENSMUSG00000024833.16	0.686863	0.00209552		ENSMUSG00000004933.18	-0.398167	0.00403983		ENSMUSG00000024858.15	-0.651193	0.0247298
ENSMUSG00000062312.6	0.687072	0.0200685		ENSMUSG00000023084.12	-0.385038	0.00784597		ENSMUSG00000062859.16	-0.650883	0.0499812
ENSMUSG00000031901.13	0.689886	0.010001		ENSMUSG00000046108.4	-0.352193	0.0310104		ENSMUSG00000064330.10	-0.650507	2.76e-05
ENSMUSG00000031788.15	0.690738	0.0318909		ENSMUSG00000078787.10	-0.336125	0.0460352		ENSMUSG00000053560.6	-0.649689	0.00126106
ENSMUSG00000038271.18	0.691391	0.00731875		ENSMUSG00000032058.15	-0.323162	0.0323179		ENSMUSG00000020889.12	-0.645382	0.00477881
ENSMUSG00000024892.18	0.693121	0.0335513		ENSMUSG00000059149.18	-0.219767	0.0303559		ENSMUSG00000024014.9	-0.643577	0.0166559
ENSMUSG00000052142.16	0.693238	0.0284525		ENSMUSG00000040591.19	0.266794	0.0264423		ENSMUSG00000006641.13	-0.643526	0.0345317
ENSMUSG00000035382.10	0.693402	0.00501137		ENSMUSG00000062944.5	0.292726	0.0375048		ENSMUSG00000031445.6	-0.641052	0.000118605
ENSMUSG00000045404.17	0.697353	1.25e-06		ENSMUSG00000024622.9	0.295711	0.04194		ENSMUSG00000062054.8	-0.640746	0.0199305
ENSMUSG00000074818.14	0.69805	0.0127463		ENSMUSG00000118642.2	0.301151	0.0420028		ENSMUSG00000010095.14	-0.639728	0.0342895
ENSMUSG00000025369.16	0.698188	0.0168572		ENSMUSG00000038957.14	0.32313	0.00776717		ENSMUSG00000032512.8	-0.638346	0.00587247
ENSMUSG00000026715.13	0.699554	0.00764586		ENSMUSG00000066952.12	0.331031	0.0118561		ENSMUSG00000005370.5	-0.636664	0.00213069
ENSMUSG00000014198.16	0.701508	9.26e-09		ENSMUSG00000006638.16	0.347538	0.014734		ENSMUSG00000006301.18	-0.63352	0.000144906
ENSMUSG00000045826.10	0.701596	9.21e-05		ENSMUSG00000038178.17	0.348274	0.032643		ENSMUSG00000040616.4	-0.633072	0.00164241
ENSMUSG00000026930.16	0.701746	0.000107703		ENSMUSG00000013495.16	0.348579	0.0374721		ENSMUSG00000028108.17	-0.627064	0.00698407
ENSMUSG00000025407.8	0.709038	1.71e-06		ENSMUSG00000032185.16	0.352605	0.0208158		ENSMUSG00000022615.8	-0.623158	0.0370729
ENSMUSG00000106918.4	0.709904	0.0198754		ENSMUSG00000019518.12	0.357292	0.0335767		ENSMUSG00000066839.13	-0.621409	0.00398888
ENSMUSG00000026200.14	0.713413	0.000609194		ENSMUSG00000024737.3	0.369724	0.0490809		ENSMUSG00000041920.15	-0.620468	0.034181
ENSMUSG00000078719.3	0.713957	2.38e-10		ENSMUSG00000030587.6	0.373771	0.0280368		ENSMUSG00000029363.15	-0.618483	1.11e-06
ENSMUSG00000017767.4	0.714444	0.0141218		ENSMUSG00000036138.17	0.384247	0.0345209		ENSMUSG00000002603.16	-0.618346	1.84e-05
ENSMUSG00000003068.18	0.714867	0.00185441		ENSMUSG00000086322.8	0.389233	0.00144044		ENSMUSG00000089336.3	-0.616055	0.0117791
ENSMUSG00000001870.17	0.716352	0.0293892		ENSMUSG00000078786.10	0.389867	0.00585431		ENSMUSG00000040462.14	-0.613056	0.0363062
ENSMUSG00000038167.7	0.718442	0.000133185		ENSMUSG00000042178.7	0.394788	0.025505		ENSMUSG00000015850.12	-0.609456	0.000608593
ENSMUSG00000051627.4	0.72087	0.0362223		ENSMUSG00000053693.17	0.39512	0.00101318		ENSMUSG00000066151.13	-0.609159	0.00474373
ENSMUSG00000035011.16	0.72452	0.0200685		ENSMUSG00000051786.16	0.396253	0.00797863		ENSMUSG00000026179.15	-0.608195	0.0384916
ENSMUSG00000028959.15	0.726227	1.07e-08		ENSMUSG00000012126.17	0.399102	0.0287521		ENSMUSG00000019822.13	-0.606155	0.00132771
ENSMUSG00000034212.15	0.726331	0.0462675		ENSMUSG00000003573.16	0.400572	0.0131982		ENSMUSG00000039834.18	-0.60366	1.44e-08
ENSMUSG00000055926.4	0.727621	0.00349791		ENSMUSG00000031787.9	0.407175	0.0040066		ENSMUSG00000043633.7	-0.603105	0.00022924
ENSMUSG00000038990.15	0.730103	0.00709566		ENSMUSG00000013483.15	0.407421	0.0126816		ENSMUSG00000041168.11	-0.597412	8.82e-07
ENSMUSG00000002768.9	0.731141	2.56e-10		ENSMUSG00000073771.12	0.408238	0.0246998		ENSMUSG00000011960.13	-0.593381	0.00386997
ENSMUSG00000018920.12	0.732131	0.000240163		ENSMUSG00000025498.16	0.41074	0.0474677		ENSMUSG00000025034.10	-0.592349	0.0189828
ENSMUSG00000071078.7	0.732344	2.12e-05		ENSMUSG00000071647.6	0.411311	0.0246056		ENSMUSG00000028619.16	-0.588581	1.47e-06
ENSMUSG00000036123.9	0.732815	0.0166953		ENSMUSG00000026792.17	0.412244	0.00690518		ENSMUSG00000024219.17	-0.586704	0.00869952
ENSMUSG00000022106.15	0.732975	0.0222639		ENSMUSG00000013997.11	0.416579	2.49e-05		ENSMUSG00000020739.12	-0.586496	0.0123955
ENSMUSG00000034957.11	0.733433	0.00125723		ENSMUSG00000033033.11	0.419637	0.0236875		ENSMUSG00000024194.17	-0.586157	1.98e-08
ENSMUSG00000034875.6	0.735387	0.00421276		ENSMUSG00000060152.15	0.419822	0.0406448		ENSMUSG00000055862.8	-0.586111	0.0441804
ENSMUSG00000029699.14	0.735407	0.0466535		ENSMUSG00000007338.11	0.419927	0.042429		ENSMUSG00000021458.18	-0.585106	0.00247708
ENSMUSG00000019437.18	0.735749	0.0063915		ENSMUSG00000002835.10	0.420154	6.96e-05		ENSMUSG00000030671.10	-0.584449	0.0432002
ENSMUSG00000005686.18	0.736175	0.0427106		ENSMUSG00000031834.16	0.42089	0.0222397		ENSMUSG00000096923.2	-0.579855	0.00107681
ENSMUSG00000027602.10	0.739309	0.0493457		ENSMUSG00000049728.15	0.421031	0.00511914		ENSMUSG00000036894.4	-0.579072	7.43e-05
ENSMUSG00000007880.17	0.740229	5.91e-05		ENSMUSG00000024851.15	0.421202	0.0107954		ENSMUSG00000025484.10	-0.578442	4.9e-05
ENSMUSG00000058183.15	0.740561	0.00160666		ENSMUSG00000039615.10	0.421407	0.0051638		ENSMUSG00000048458.9	-0.578283	0.0181936
ENSMUSG00000040688.17	0.74116	0.00758701		ENSMUSG00000041528.16	0.421449	0.00236029		ENSMUSG00000017774.20	-0.575244	0.0126019
ENSMUSG00000032637.16	0.743766	0.0254413		ENSMUSG00000063235.19	0.431074	0.0118393		ENSMUSG00000084786.10	-0.575	1.67e-08
ENSMUSG00000005540.11	0.744717	0.000714285		ENSMUSG00000038055.13	0.438808	0.0406109		ENSMUSG00000028479.19	-0.573664	0.0182276
ENSMUSG00000034656.19	0.744742	1.42e-05		ENSMUSG00000020135.14	0.439532	0.000724631		ENSMUSG00000006673.15	-0.571361	0.00245944
ENSMUSG00000031465.7	0.745406	0.0230552		ENSMUSG00000026193.16	0.440611	0.00632988		ENSMUSG00000055053.19	-0.570478	0.00153628
ENSMUSG00000002280.12	0.745931	2.04e-08		ENSMUSG00000030530.16	0.440664	0.0241505		ENSMUSG00000066306.14	-0.569316	0.00029799
ENSMUSG00000018339.13	0.746269	4.09e-05		ENSMUSG00000029047.14	0.440762	0.0202745		ENSMUSG00000040018.10	-0.562302	0.00444444
ENSMUSG00002075180.1	0.748436	0.0206893		ENSMUSG00000046605.15	0.44127	0.0468677		ENSMUSG00000038026.13	-0.561424	1.54e-05
ENSMUSG00000030067.18	0.748896	0.00486421		ENSMUSG00000024163.18	0.443372	0.00403597		ENSMUSG00000019039.15	-0.560243	0.0110456
ENSMUSG00000085481.2	0.751867	0.0352456		ENSMUSG00000030314.17	0.444214	0.00158925		ENSMUSG00000034994.11	-0.55989	0.0275912
ENSMUSG00000020234.11	0.75317	4.81e-16		ENSMUSG00000000916.16	0.44717	0.0356066		ENSMUSG00000049871.15	-0.556946	0.043651
ENSMUSG00000040712.17	0.753789	0.0416003		ENSMUSG00000020289.16	0.450602	0.00669665		ENSMUSG00000037971.11	-0.556459	0.00202873
ENSMUSG00000071547.5	0.754951	3.2e-06		ENSMUSG00000063765.13	0.451439	0.0137135		ENSMUSG00000048316.4	-0.553894	3.38e-05
ENSMUSG00000053877.13	0.757707	0.0119		ENSMUSG00000069808.14	0.45697	0.00171214		ENSMUSG00000009281.7	-0.550735	0.000682227
ENSMUSG00000020736.13	0.757952	0.0033958		ENSMUSG00000023467.19	0.458044	0.0396123		ENSMUSG00000021203.16	-0.54766	0.000242223
ENSMUSG00000028630.10	0.759676	0.015707		ENSMUSG00000050373.14	0.458286	0.000556923		ENSMUSG00000039367.12	-0.546205	0.0166699
ENSMUSG00000069272.7	0.761528	0.0468692		ENSMUSG00000026848.15	0.460018	0.0340978		ENSMUSG00000039660.17	-0.542841	0.000484938
ENSMUSG00000032480.18	0.762172	4.21e-05		ENSMUSG00000035757.18	0.46106	8.59e-05		ENSMUSG00000050565.17	-0.539123	1.66e-05
ENSMUSG00000064267.14	0.763676	5.7e-10		ENSMUSG00000064267.14	0.461551	0.00148902		ENSMUSG00000026792.17	-0.538807	5.97e-05
ENSMUSG00000034871.3	0.766295	0.0116852		ENSMUSG00000022601.12	0.462818	0.0353854		ENSMUSG00000044066.15	-0.533825	0.00300559
ENSMUSG00000029599.14	0.768679	0.00605386		ENSMUSG00000026199.18	0.46292	0.0048075		ENSMUSG00000041035.10	-0.531857	7.37e-05
ENSMUSG00000024799.17	0.771714	0.0135403		ENSMUSG00000032609.13	0.474756	0.00231268		ENSMUSG00000095609.3	-0.529979	0.000139074
ENSMUSG00000118502.2	0.772797	0.000920424		ENSMUSG00000022223.10	0.477862	5.23e-05		ENSMUSG00000025787.7	-0.527795	0.0103527
ENSMUSG00000052911.10	0.773902	0.000640655		ENSMUSG00000039452.7	0.478199	0.0092084		ENSMUSG00000039483.11	-0.526165	0.0011783
ENSMUSG00000037103.9	0.773917	0.00421486		ENSMUSG00000002496.11	0.479836	0.00149351		ENSMUSG00000020475.4	-0.523017	0.000150665
ENSMUSG00000043102.3	0.776993	6.48e-05		ENSMUSG00000051510.14	0.481745	0.0465146		ENSMUSG00000038178.17	-0.517215	0.000203262
ENSMUSG00000040714.15	0.777728	2.21e-10		ENSMUSG00000041629.8	0.483317	0.00722312		ENSMUSG00000090625.2	-0.517019	5.6e-07
ENSMUSG00000038135.5	0.778841	0.0267094		ENSMUSG00000006517.6	0.48411	1.08e-06		ENSMUSG00000004933.18	-0.516018	2e-05
ENSMUSG00000025409.15	0.780164	0.0010871		ENSMUSG00000058966.14	0.489243	9.52e-05		ENSMUSG00000030796.18	-0.514586	0.000410567
ENSMUSG00000025225.16	0.781787	3e-05		ENSMUSG00000074210.4	0.489849	0.00933509		ENSMUSG00000039953.14	-0.514255	0.00793801
ENSMUSG00000003184.16	0.7829	2.97e-05		ENSMUSG00000024160.17	0.490806	0.00123584		ENSMUSG00000050022.17	-0.506508	0.000624638
ENSMUSG00000024621.17	0.78313	9.72e-11		ENSMUSG00000118421.2	0.491191	0.0462268		ENSMUSG00000082766.2	-0.505979	0.0211551
ENSMUSG00000020973.8	0.783766	3.53e-06		ENSMUSG00000019039.15	0.491301	0.0453151		ENSMUSG00000074405.9	-0.496609	0.0189227
ENSMUSG00000041143.17	0.78556	0.0412687		ENSMUSG00000064247.15	0.492093	3.66e-06		ENSMUSG00000111133.2	-0.495175	0.00136369
ENSMUSG00000044197.9	0.786685	5.68e-06		ENSMUSG00000020327.5	0.492707	0.0315027		ENSMUSG00000030272.16	-0.493621	0.0413475
ENSMUSG00000037600.17	0.787821	0.0360388		ENSMUSG00000002803.15	0.495295	0.0314221		ENSMUSG00000004071.14	-0.490895	0.000260384
ENSMUSG00000055485.7	0.790361	0.00196174		ENSMUSG00000030706.18	0.497398	0.0204802		ENSMUSG00000062202.15	-0.490134	0.000655825
ENSMUSG00000103409.3	0.790779	0.000378465		ENSMUSG00000057788.14	0.498071	1.2e-05		ENSMUSG00000035673.11	-0.482946	0.0234506
ENSMUSG00000060860.9	0.791149	0.0224698		ENSMUSG00000046756.11	0.500043	0.0297003		ENSMUSG00000059149.18	-0.477746	4.08e-09
ENSMUSG00000025647.17	0.792286	2.48e-05		ENSMUSG00000028467.16	0.500085	0.00732878		ENSMUSG00000021264.13	-0.476232	0.0126152
ENSMUSG00000025155.16	0.793742	0.00738395		ENSMUSG00000001247.17	0.50162	1.49e-05		ENSMUSG00000021461.18	-0.474076	0.0328328
ENSMUSG00000054766.14	0.797167	0.0480083		ENSMUSG00000001911.17	0.504823	0.0123015		ENSMUSG00000053046.17	-0.471341	0.0318922
ENSMUSG00000029003.12	0.799032	0.00283776		ENSMUSG00000028459.12	0.506267	0.00091921		ENSMUSG00000074652.4	-0.470918	0.000542149
ENSMUSG00000055024.13	0.799522	5.02e-05		ENSMUSG00000029406.16	0.511165	0.010529		ENSMUSG00000006471.19	-0.46286	0.0211778
ENSMUSG00000003072.16	0.80091	0.00701248		ENSMUSG00000030990.19	0.51121	0.0048075		ENSMUSG00000032591.16	-0.45986	0.00385784
ENSMUSG00000032593.6	0.803053	5.42e-09		ENSMUSG00000070284.11	0.511599	0.0017479		ENSMUSG00000078350.12	-0.454882	0.00229086
ENSMUSG00000039770.7	0.803673	0.00375874		ENSMUSG00000032815.17	0.512711	0.000113679		ENSMUSG00000035278.10	-0.451883	0.0122672
ENSMUSG00000090137.9	0.80402	0.00737361		ENSMUSG00000090206.9	0.513074	0.00532318		ENSMUSG00000061878.17	-0.449506	0.0441077
ENSMUSG00000060794.9	0.807358	0.0107761		ENSMUSG00000045377.6	0.515911	0.019213		ENSMUSG00000032058.15	-0.448779	0.000466431
ENSMUSG00000019761.11	0.808844	0.00627927		ENSMUSG00000070427.5	0.516433	0.00045872		ENSMUSG00000068329.13	-0.447383	1.44e-07
ENSMUSG00000023473.14	0.810083	4.72e-09		ENSMUSG00000026921.21	0.517835	0.0123267		ENSMUSG00000030590.16	-0.444924	0.0251124
ENSMUSG00000044092.9	0.810346	9.32e-05		ENSMUSG00000022091.7	0.518882	0.00416483		ENSMUSG00000053553.12	-0.442959	0.00883418
ENSMUSG00000028788.15	0.811514	0.0294632		ENSMUSG00000030730.13	0.519074	0.0265463		ENSMUSG00000035569.18	-0.438939	0.00984435
ENSMUSG00000036073.19	0.812903	0.0364673		ENSMUSG00000040249.16	0.519478	0.00501608		ENSMUSG00000051495.9	-0.42788	0.00365731
ENSMUSG00000028797.21	0.813042	0.000643597		ENSMUSG00000017774.20	0.524489	0.0276736		ENSMUSG00000033159.15	-0.422441	0.0442681
ENSMUSG00000069920.11	0.822069	7.56e-09		ENSMUSG00000018040.10	0.525129	0.00293477		ENSMUSG00000079469.11	-0.419445	0.00573118
ENSMUSG00000067370.5	0.823577	0.00410725		ENSMUSG00000118523.2	0.529192	0.0430156		ENSMUSG00000001313.13	-0.418554	0.00239027
ENSMUSG00000003199.17	0.824324	0.00331211		ENSMUSG00000108571.2	0.529354	0.00183177		ENSMUSG00002076169.1	-0.417121	0.0344794
ENSMUSG00000029084.6	0.82635	0.00181634		ENSMUSG00000071646.10	0.532766	0.0443578		ENSMUSG00000019464.7	-0.416035	8.37e-06
ENSMUSG00000038213.8	0.833389	1.21e-05		ENSMUSG00000043432.8	0.533041	6.34e-06		ENSMUSG00000002007.6	-0.411325	0.00544516
ENSMUSG00000033128.10	0.83429	0.00322678		ENSMUSG00000027109.17	0.535348	0.0126885		ENSMUSG00000045009.10	-0.405449	0.0396783
ENSMUSG00000031812.17	0.837417	0.0339764		ENSMUSG00000045302.14	0.536191	6.35e-06		ENSMUSG00000001847.15	-0.404985	0.00367184
ENSMUSG00000034854.9	0.837469	1.19e-10		ENSMUSG00000014778.11	0.536748	0.0210789		ENSMUSG00000046959.17	-0.397808	0.00467442
ENSMUSG00000002625.11	0.839054	0.0366138		ENSMUSG00000027612.8	0.540233	0.000786928		ENSMUSG00000033712.7	-0.395879	0.00130616
ENSMUSG00000059734.8	0.839307	2.74e-08		ENSMUSG00000003779.17	0.541146	0.0338468		ENSMUSG00000005378.18	-0.390005	0.0256188
ENSMUSG00000015659.13	0.844251	0.0205447		ENSMUSG00000033653.19	0.54196	0.0322606		ENSMUSG00000073771.12	-0.388864	0.0227597
ENSMUSG00000072898.4	0.84464	0.0408716		ENSMUSG00000075706.12	0.542248	0.0389471		ENSMUSG00000096351.3	-0.387642	0.00179612
ENSMUSG00000015243.5	0.844954	0.0297781		ENSMUSG00000026941.17	0.544285	1.46e-05		ENSMUSG00000031821.12	-0.384552	0.00264492
ENSMUSG00000041408.19	0.848302	0.00138136		ENSMUSG00000025736.16	0.544301	7.09e-07		ENSMUSG00000041460.17	-0.383416	0.0333141
ENSMUSG00000058239.14	0.849177	0.00163818		ENSMUSG00000059409.10	0.545611	3.66e-05		ENSMUSG00000001247.17	-0.379596	0.000852256
ENSMUSG00000056612.8	0.849422	0.00442742		ENSMUSG00000071076.9	0.545798	0.0153496		ENSMUSG00000034168.8	-0.373664	0.0059506
ENSMUSG00000022550.19	0.849583	0.00331211		ENSMUSG00000029029.15	0.546802	0.00736032		ENSMUSG00000030532.7	-0.370706	0.0393466
ENSMUSG00000091768.2	0.855775	0.0267197		ENSMUSG00000040385.8	0.547512	0.0184694		ENSMUSG00000042788.13	-0.366308	0.0285422
ENSMUSG00000019373.12	0.855824	0.00255363		ENSMUSG00000072768.2	0.548499	0.0189016		ENSMUSG00000053706.3	-0.366069	0.000296141
ENSMUSG00000035047.10	0.86084	1.39e-13		ENSMUSG00000015942.10	0.550241	2.7e-09		ENSMUSG00000024053.12	-0.365773	0.0282265
ENSMUSG00000071074.10	0.865865	0.0158808		ENSMUSG00000083907.3	0.552074	0.00157472		ENSMUSG00000000441.18	-0.361422	0.00913591
ENSMUSG00000030706.18	0.865905	8.61e-07		ENSMUSG00000039308.7	0.552984	0.0494836		ENSMUSG00000071647.6	-0.360315	0.0423808
ENSMUSG00000038383.17	0.866103	1e-06		ENSMUSG00000044197.9	0.553698	0.00557858		ENSMUSG00000035671.7	-0.360288	0.0210981
ENSMUSG00000047182.7	0.871752	0.0129148		ENSMUSG00000036120.11	0.553744	3.95e-05		ENSMUSG00000004815.13	-0.357664	0.0199007
ENSMUSG00000042109.9	0.871822	0.00737361		ENSMUSG00000024824.8	0.555373	0.000810603		ENSMUSG00000028459.12	-0.356548	0.0168861
ENSMUSG00000002831.15	0.875506	3.66e-10		ENSMUSG00000007589.10	0.557737	0.0184735		ENSMUSG00000001420.14	-0.355837	0.036954
ENSMUSG00000006307.17	0.876629	0.0240879		ENSMUSG00000040447.16	0.558738	0.00274108		ENSMUSG00000021666.17	-0.347875	0.0333881
ENSMUSG00000037946.12	0.876935	0.0166953		ENSMUSG00000020211.16	0.559576	5.58e-05		ENSMUSG00000038712.17	-0.329342	0.0401776
ENSMUSG00000050592.9	0.878194	3.1e-10		ENSMUSG00000023904.11	0.560103	0.0107483		ENSMUSG00000006728.13	-0.328497	0.0124457
ENSMUSG00000052488.8	0.879511	0.0219523		ENSMUSG00000027177.15	0.564027	0.0231862		ENSMUSG00000020697.17	-0.324965	0.0359358
ENSMUSG00000038520.16	0.885666	4.73e-07		ENSMUSG00000054517.10	0.56649	0.0276167		ENSMUSG00000024953.18	-0.32343	0.0302919
ENSMUSG00000003038.16	0.885672	0.00223062		ENSMUSG00000050357.10	0.567509	0.000739877		ENSMUSG00000029346.13	-0.310675	0.0405862
ENSMUSG00000061046.10	0.886409	1.42e-07		ENSMUSG00000043059.17	0.568676	2.42e-05		ENSMUSG00000022544.15	-0.308516	0.0140207
ENSMUSG00000002393.15	0.887844	0.00109232		ENSMUSG00000038502.18	0.569347	3.33e-06		ENSMUSG00000023084.12	-0.305431	0.0250457
ENSMUSG00000038241.17	0.888244	0.0382193		ENSMUSG00000039021.16	0.56975	0.00016618		ENSMUSG00000033985.18	-0.299389	0.0112824
ENSMUSG00000043290.7	0.888752	2e-06		ENSMUSG00000032596.15	0.569794	0.000400948		ENSMUSG00000028702.16	-0.296222	0.0273499
ENSMUSG00000036098.16	0.889013	0.00580137		ENSMUSG00000031486.16	0.570145	0.00122238		ENSMUSG00000031787.9	-0.283194	0.0418566
ENSMUSG00000035112.18	0.889212	0.000117207		ENSMUSG00000005442.14	0.57067	0.00722442		ENSMUSG00000012819.17	-0.273367	0.0354165
ENSMUSG00000052533.15	0.891478	0.000810086		ENSMUSG00000050860.7	0.571967	0.0102593		ENSMUSG00000002835.10	-0.241892	0.0258178
ENSMUSG00000042308.15	0.893537	0.00393071		ENSMUSG00000039849.7	0.572938	8.93e-10		ENSMUSG00000013997.11	0.247038	0.0138299
ENSMUSG00000054676.18	0.893824	0.0401409		ENSMUSG00000074250.12	0.574735	0.000140545		ENSMUSG00000024622.9	0.269113	0.0432906
ENSMUSG00000019823.18	0.894214	0.000119559		ENSMUSG00000074627.12	0.577135	0.023426		ENSMUSG00000000693.11	0.287896	0.0438033
ENSMUSG00000038526.15	0.895296	1.07e-05		ENSMUSG00000116138.2	0.578753	0.024675		ENSMUSG00000020818.17	0.300365	0.00573865
ENSMUSG00000028106.14	0.895478	0.00698707		ENSMUSG00000002111.9	0.582405	0.0169044		ENSMUSG00000024018.19	0.307413	0.00190807
ENSMUSG00000020486.20	0.895859	0.000524953		ENSMUSG00000003813.16	0.584449	0.00277389		ENSMUSG00000026941.17	0.312613	0.0145662
ENSMUSG00000043623.8	0.897747	0.0287052		ENSMUSG00000049482.17	0.585036	8.49e-06		ENSMUSG00000020441.7	0.318798	0.0466717
ENSMUSG00000054611.18	0.900709	0.0122666		ENSMUSG00000056629.17	0.58524	0.000618679		ENSMUSG00000041528.16	0.32786	0.013623
ENSMUSG00000022620.15	0.904983	0.036408		ENSMUSG00000030890.17	0.587405	3.74e-05		ENSMUSG00000042178.7	0.329384	0.047022
ENSMUSG00000024847.16	0.909927	0.00471532		ENSMUSG00000000693.11	0.588644	1.31e-05		ENSMUSG00000005677.15	0.334878	0.00721746
ENSMUSG00000023908.9	0.912731	0.000324457		ENSMUSG00000036186.6	0.591014	0.0368448		ENSMUSG00000021486.8	0.34068	0.0141115
ENSMUSG00000022680.15	0.913736	0.000994345		ENSMUSG00000026201.13	0.591447	0.00806555		ENSMUSG00000025574.14	0.341797	0.0212485
ENSMUSG00000042116.4	0.914008	0.0096593		ENSMUSG00000029703.11	0.591911	0.000223853		ENSMUSG00000038811.14	0.34301	0.0164519
ENSMUSG00000047656.10	0.916555	1.99e-09		ENSMUSG00000036748.17	0.594731	0.00292226		ENSMUSG00000045302.14	0.344369	0.00387894
ENSMUSG00000043099.6	0.91766	0.0172143		ENSMUSG00000057219.12	0.598229	0.025505		ENSMUSG00000020888.17	0.345868	0.0447184
ENSMUSG00000014791.11	0.919087	8.22e-14		ENSMUSG00000059070.17	0.606733	7.56e-07		ENSMUSG00000015488.15	0.346052	0.0156233
ENSMUSG00000009687.15	0.921272	0.0180605		ENSMUSG00000004846.11	0.609344	0.0301505		ENSMUSG00000036980.14	0.346282	0.0401776
ENSMUSG00000028701.5	0.923163	0.000274506		ENSMUSG00000028849.18	0.611225	0.0285032		ENSMUSG00000047671.9	0.359201	0.0110575
ENSMUSG00000027613.16	0.924185	0.0471191		ENSMUSG00000025207.17	0.612034	0.0319151		ENSMUSG00000026749.12	0.359301	0.0176872
ENSMUSG00000040270.17	0.924573	1.13e-05		ENSMUSG00000024941.10	0.613735	0.00322088		ENSMUSG00000040714.15	0.372859	0.0064351
ENSMUSG00000033029.13	0.925201	3.83e-16		ENSMUSG00000085042.9	0.613888	0.0298506		ENSMUSG00000073436.12	0.373943	0.00197822
ENSMUSG00000040829.15	0.926028	2.99e-05		ENSMUSG00000076454.3	0.615893	0.0104286		ENSMUSG00000015467.15	0.377878	0.0432002
ENSMUSG00000006575.15	0.926745	3.32e-05		ENSMUSG00000030041.10	0.61775	0.0238302		ENSMUSG00000039521.14	0.378312	0.015149
ENSMUSG00000002395.15	0.927891	3.65e-08		ENSMUSG00000077450.14	0.617823	0.0017503		ENSMUSG00000118642.2	0.380273	0.00276889
ENSMUSG00000020755.10	0.929697	0.000810086		ENSMUSG00000001632.17	0.621035	0.0300448		ENSMUSG00000021340.14	0.381541	0.014233
ENSMUSG00000037486.19	0.93097	0.00553212		ENSMUSG00000035295.11	0.623401	9.82e-05		ENSMUSG00000075595.10	0.383335	0.000709989
ENSMUSG00000018727.20	0.933732	0.00350641		ENSMUSG00000045404.17	0.624471	6.6e-05		ENSMUSG00000074793.11	0.384932	0.0427894
ENSMUSG00000035929.12	0.936664	0.00865467		ENSMUSG00000026200.14	0.624579	0.00653025		ENSMUSG00000029452.19	0.385874	0.0100089
ENSMUSG00000083677.2	0.937202	6.43e-05		ENSMUSG00000025159.9	0.624614	0.000167826		ENSMUSG00000036138.17	0.390241	0.0163234
ENSMUSG00000085795.9	0.940092	0.000532217		ENSMUSG00000020973.8	0.625128	0.000956514		ENSMUSG00000026199.18	0.391528	0.0109553
ENSMUSG00000048707.10	0.940788	0.0182542		ENSMUSG00000022565.16	0.627039	0.00149478		ENSMUSG00000020359.14	0.39301	0.00332842
ENSMUSG00000060279.15	0.941756	5.03e-06		ENSMUSG00000029084.6	0.631111	0.0363906		ENSMUSG00000025407.8	0.396489	0.0152708
ENSMUSG00000078813.4	0.942438	1.18e-10		ENSMUSG00000025646.10	0.635043	1.5e-05		ENSMUSG00000040260.9	0.3986	0.0360958
ENSMUSG00000020668.11	0.942892	0.0139151		ENSMUSG00000045968.8	0.636694	0.0121229		ENSMUSG00000080374.3	0.402206	0.00911637
ENSMUSG00000038811.14	0.943033	2.11e-14		ENSMUSG00000037089.12	0.637646	0.0130874		ENSMUSG00000054083.9	0.403038	0.0143809
ENSMUSG00000032010.16	0.943055	0.044443		ENSMUSG00000038733.15	0.638535	0.0252949		ENSMUSG00000055725.12	0.406651	0.00296927
ENSMUSG00000024661.8	0.947191	0.00167751		ENSMUSG00000020758.16	0.641228	0.000339439		ENSMUSG00000037126.17	0.40686	0.00254776
ENSMUSG00000034161.9	0.949193	3.44e-07		ENSMUSG00000039087.18	0.641286	0.00960146		ENSMUSG00000040447.16	0.409958	0.0246439
ENSMUSG00000082645.4	0.949822	0.0129148		ENSMUSG00000044982.8	0.641891	0.000994739		ENSMUSG00000002395.15	0.415732	0.0334558
ENSMUSG00000024958.14	0.950629	3.11e-05		ENSMUSG00000034656.19	0.642468	0.000672928		ENSMUSG00000014303.14	0.415735	0.0343145
ENSMUSG00000051146.4	0.95131	0.0290076		ENSMUSG00000029146.15	0.642857	1.31e-06		ENSMUSG00000002768.9	0.416565	0.000915971
ENSMUSG00000002147.19	0.958274	1.12e-08		ENSMUSG00000039477.17	0.64288	0.00490063		ENSMUSG00000050908.13	0.419692	0.000316135
ENSMUSG00000031799.11	0.961291	0.00232072		ENSMUSG00000046138.16	0.64401	0.0372722		ENSMUSG00000031822.21	0.420684	0.0426979
ENSMUSG00000040731.14	0.961684	0.0433746		ENSMUSG00000024312.11	0.647911	0.0210789		ENSMUSG00000022476.9	0.424085	0.00282939
ENSMUSG00000024909.16	0.962494	5.93e-07		ENSMUSG00000033272.13	0.648993	0.00128621		ENSMUSG00000042303.20	0.424689	0.0264557
ENSMUSG00000037759.7	0.963056	0.00726191		ENSMUSG00000038564.12	0.650109	0.00106039		ENSMUSG00000091780.4	0.425227	0.0489249
ENSMUSG00000031893.8	0.966241	0.0258034		ENSMUSG00000029599.14	0.650365	0.0363523		ENSMUSG00000022471.15	0.426009	0.0377141
ENSMUSG00000030281.17	0.966329	0.000203198		ENSMUSG00000074211.5	0.652203	0.00483795		ENSMUSG00000014856.13	0.426535	0.0118104
ENSMUSG00000071202.6	0.967656	5.61e-12		ENSMUSG00000033540.19	0.65642	0.00690134		ENSMUSG00000034656.19	0.428646	0.0234506
ENSMUSG00000089735.2	0.96805	0.0392388		ENSMUSG00000032480.18	0.65963	0.00129832		ENSMUSG00000029624.11	0.430681	0.0316263
ENSMUSG00000044317.8	0.968259	0.00569616		ENSMUSG00000025155.16	0.659805	0.046168		ENSMUSG00000045826.10	0.431782	0.02722
ENSMUSG00000011096.18	0.971839	0.000380507		ENSMUSG00000036835.8	0.663101	0.0108093		ENSMUSG00000035745.10	0.434235	0.003466
ENSMUSG00000055553.17	0.973294	2.3e-05		ENSMUSG00000041846.16	0.667794	0.04086		ENSMUSG00000026872.19	0.43664	0.00275304
ENSMUSG00000035228.16	0.974339	0.000923331		ENSMUSG00000079580.10	0.667827	0.0378297		ENSMUSG00000024982.11	0.436702	0.0199305
ENSMUSG00000068855.4	0.974655	0.0132812		ENSMUSG00000031831.7	0.667918	0.000123511		ENSMUSG00000064267.14	0.437745	0.00116789
ENSMUSG00000095115.3	0.977418	0.00803598		ENSMUSG00000042436.13	0.667934	0.0118561		ENSMUSG00000021819.12	0.438761	0.00851595
ENSMUSG00000033705.18	0.977735	2.35e-17		ENSMUSG00000090137.9	0.668211	0.0461585		ENSMUSG00000041629.8	0.440247	0.00820195
ENSMUSG00000030336.15	0.978713	7.81e-10		ENSMUSG00000040688.17	0.674303	0.0257688		ENSMUSG00000055692.22	0.441743	0.00618815
ENSMUSG00000047671.9	0.979052	1.5e-15		ENSMUSG00000016510.12	0.674571	1.41e-05		ENSMUSG00000062031.14	0.442916	0.0315888
ENSMUSG00000038406.18	0.980323	0.00169248		ENSMUSG00000026872.19	0.676302	3.05e-06		ENSMUSG00000078719.3	0.446506	0.000192021
ENSMUSG00000029030.15	0.989238	3.15e-05		ENSMUSG00000003344.15	0.677164	0.00203898		ENSMUSG00000024621.17	0.452056	0.000545521
ENSMUSG00000026814.17	0.995009	0.000516133		ENSMUSG00000022680.15	0.677408	0.0345733		ENSMUSG00000029613.16	0.456758	0.0382116
ENSMUSG00000114375.2	1.00023	1.49e-11		ENSMUSG00000031788.15	0.678505	0.0462098		ENSMUSG00000036748.17	0.459427	0.0166699
ENSMUSG00000031578.6	1.00108	0.00418674		ENSMUSG00000026930.16	0.679159	0.000474033		ENSMUSG00000028328.14	0.459691	0.00970118
ENSMUSG00000020150.14	1.00336	5.52e-06		ENSMUSG00000040746.16	0.680025	0.000642908		ENSMUSG00000038520.16	0.460123	0.0174431
ENSMUSG00000028322.12	1.00541	0.0195223		ENSMUSG00000114375.2	0.681214	5.34e-05		ENSMUSG00000043017.10	0.460494	0.0389828
ENSMUSG00000026495.9	1.00646	0.0316603		ENSMUSG00000029708.10	0.681888	0.000369873		ENSMUSG00000014198.16	0.461216	0.000356316
ENSMUSG00000048921.12	1.00883	0.00356503		ENSMUSG00000051502.8	0.686164	0.00513583		ENSMUSG00000033029.13	0.462038	0.000182264
ENSMUSG00000048200.13	1.00934	0.00365142		ENSMUSG00000018339.13	0.686913	0.000501461		ENSMUSG00000000959.8	0.463207	0.000122821
ENSMUSG00000053192.10	1.01158	7.46e-11		ENSMUSG00000052142.16	0.687339	0.0393977		ENSMUSG00000064068.16	0.464114	0.000574616
ENSMUSG00000030380.18	1.01576	0.000514055		ENSMUSG00000081534.4	0.688337	0.0240675		ENSMUSG00000057132.17	0.464356	0.000397083
ENSMUSG00000055912.9	1.01763	6.43e-07		ENSMUSG00000018678.14	0.688909	0.0323179		ENSMUSG00000059540.16	0.466303	0.00400448
ENSMUSG00000024145.7	1.01842	0.0132473		ENSMUSG00000048731.16	0.689198	1.92e-07		ENSMUSG00000038564.12	0.466955	0.0168246
ENSMUSG00000033916.6	1.0193	0.00265242		ENSMUSG00000030672.13	0.690567	0.0385753		ENSMUSG00000070427.5	0.467352	0.000740912
ENSMUSG00000025512.16	1.01981	3.58e-14		ENSMUSG00000035011.16	0.690594	0.0383154		ENSMUSG00000037418.7	0.469281	0.0114713
ENSMUSG00000097470.2	1.02176	0.00165241		ENSMUSG00000019761.11	0.691197	0.0349499		ENSMUSG00000029616.10	0.472924	0.002243
ENSMUSG00000092261.2	1.02336	5.54e-05		ENSMUSG00000019139.11	0.691658	0.00219782		ENSMUSG00000013495.16	0.475251	0.000815997
ENSMUSG00000044024.17	1.02399	3.96e-09		ENSMUSG00000022596.4	0.692084	0.000514959		ENSMUSG00000050503.10	0.477084	0.00511555
ENSMUSG00000029556.13	1.02551	1.63e-05		ENSMUSG00000024960.10	0.695058	4.26e-05		ENSMUSG00000033126.6	0.477661	0.0195497
ENSMUSG00000026202.14	1.02573	3.66e-09		ENSMUSG00000022551.9	0.695644	0.0478976		ENSMUSG00000103178.2	0.478992	0.0127182
ENSMUSG00000003190.13	1.0271	0.00464025		ENSMUSG00000040631.9	0.696409	0.000184263		ENSMUSG00000030990.19	0.488244	0.00334622
ENSMUSG00000003437.15	1.02889	0.0116467		ENSMUSG00000011267.9	0.699878	0.0254807		ENSMUSG00000037190.13	0.488663	0.0151293
ENSMUSG00000030835.7	1.03086	0.0168438		ENSMUSG00000043290.7	0.701327	0.000832341		ENSMUSG00000002109.15	0.495847	0.0107162
ENSMUSG00000030579.11	1.03271	0.0231963		ENSMUSG00000005575.17	0.701619	0.0497003		ENSMUSG00000029708.10	0.496591	0.00816861
ENSMUSG00000040356.17	1.03748	7.95e-07		ENSMUSG00000020888.17	0.705079	1.46e-05		ENSMUSG00000025646.10	0.509943	0.000324323
ENSMUSG00000033707.10	1.0414	2.67e-08		ENSMUSG00000039770.7	0.707146	0.0206839		ENSMUSG00000070462.5	0.511936	0.00466173
ENSMUSG00000020614.14	1.04245	2.73e-13		ENSMUSG00000032114.10	0.709254	0.024675		ENSMUSG00000067889.8	0.51298	0.00855384
ENSMUSG00000001583.14	1.04542	3.1e-05		ENSMUSG00000018379.18	0.711112	0.0215832		ENSMUSG00000040385.8	0.513326	0.0156016
ENSMUSG00000026842.17	1.04615	0.00296985		ENSMUSG00000038295.15	0.712761	0.0373672		ENSMUSG00000081801.2	0.513748	0.0152708
ENSMUSG00000029674.14	1.04672	0.00051569		ENSMUSG00000042308.15	0.714684	0.0407991		ENSMUSG00000041774.17	0.514764	0.0425145
ENSMUSG00000031840.15	1.04737	1.93e-07		ENSMUSG00000033597.10	0.717572	0.000153097		ENSMUSG00000079429.10	0.516966	0.00744611
ENSMUSG00000030711.17	1.05196	0.0126668		ENSMUSG00000025862.15	0.7182	0.0135391		ENSMUSG00000044024.17	0.519305	0.00766658
ENSMUSG00000075595.10	1.05838	1.85e-25		ENSMUSG00000058183.15	0.719044	0.00417562		ENSMUSG00000068922.15	0.520035	0.0113982
ENSMUSG00000032305.16	1.06008	0.00322678		ENSMUSG00000053175.18	0.72272	0.0470357		ENSMUSG00000039477.17	0.52199	0.0167237
ENSMUSG00000021423.7	1.06453	0.0287052		ENSMUSG00002076711.1	0.723101	4.66e-05		ENSMUSG00000032593.6	0.522441	0.000352596
ENSMUSG00000005947.12	1.06587	0.0380829		ENSMUSG00000019494.15	0.726379	0.00592948		ENSMUSG00000002100.16	0.524754	0.0044011
ENSMUSG00000000738.19	1.06654	0.00254186		ENSMUSG00000047067.8	0.727385	0.0271074		ENSMUSG00000015337.6	0.525771	0.00206703
ENSMUSG00000045934.16	1.07066	9.49e-06		ENSMUSG00000078719.3	0.728565	1.07e-09		ENSMUSG00000019320.15	0.528293	0.00913591
ENSMUSG00000026940.4	1.07424	0.0286936		ENSMUSG00000034957.11	0.72992	0.00259794		ENSMUSG00000032513.9	0.530415	2.45e-05
ENSMUSG00000091366.2	1.07975	7.45e-05		ENSMUSG00000035382.10	0.731785	0.0047012		ENSMUSG00000002396.9	0.531359	9.39e-09
ENSMUSG00000030850.18	1.08003	0.0119		ENSMUSG00000020536.13	0.732443	0.00277625		ENSMUSG00000039849.7	0.537764	9.79e-10
ENSMUSG00000062729.13	1.08122	1.23e-15		ENSMUSG00000026814.17	0.733021	0.0270667		ENSMUSG00000032507.16	0.53883	0.00819385
ENSMUSG00000046338.5	1.0815	3.14e-08		ENSMUSG00000108405.2	0.735015	0.0283997		ENSMUSG00000045775.16	0.538837	0.0393466
ENSMUSG00000030107.11	1.08293	0.0240306		ENSMUSG00000071547.5	0.73521	2.35e-05		ENSMUSG00000083907.3	0.540056	0.000798816
ENSMUSG00000047181.13	1.08477	0.000136981		ENSMUSG00000040829.15	0.736344	0.00312944		ENSMUSG00000056458.17	0.542961	0.0483741
ENSMUSG00000015377.11	1.08649	5.75e-08		ENSMUSG00000019320.15	0.741173	0.00029328		ENSMUSG00000037972.8	0.543361	0.0309899
ENSMUSG00000111497.2	1.09239	0.0452594		ENSMUSG00000028949.14	0.742403	4.27e-08		ENSMUSG00000040829.15	0.547117	0.0230918
ENSMUSG00000033335.18	1.0952	6.27e-13		ENSMUSG00000047654.7	0.743581	0.00064244		ENSMUSG00000025359.11	0.54758	0.0147105
ENSMUSG00000039254.17	1.09589	1e-06		ENSMUSG00000019373.12	0.743888	0.0175411		ENSMUSG00000026200.14	0.547781	0.0108985
ENSMUSG00000030199.17	1.09734	0.0274085		ENSMUSG00000038406.18	0.74576	0.0368448		ENSMUSG00000023908.9	0.547822	0.0498051
ENSMUSG00000081605.2	1.09905	0.0098872		ENSMUSG00000069729.15	0.747341	0.00818828		ENSMUSG00000059070.17	0.547895	2.01e-06
ENSMUSG00000018381.16	1.10166	6.46e-12		ENSMUSG00000029674.14	0.748857	0.0335861		ENSMUSG00000043782.10	0.551036	0.0221875
ENSMUSG00000025178.10	1.10595	0.000385605		ENSMUSG00000035745.10	0.749102	2.67e-07		ENSMUSG00000024958.14	0.551756	0.028985
ENSMUSG00000037703.15	1.10853	0.0379549		ENSMUSG00000026796.17	0.750502	0.000393127		ENSMUSG00000033335.18	0.553373	0.00106903
ENSMUSG00000030822.16	1.10986	2.21e-06		ENSMUSG00000006673.15	0.754216	5.17e-05		ENSMUSG00000035295.11	0.553607	0.000249131
ENSMUSG00000045744.12	1.11228	2.82e-18		ENSMUSG00000003184.16	0.754358	0.000175265		ENSMUSG00000020536.13	0.554478	0.0201411
ENSMUSG00000025739.14	1.11619	0.0176786		ENSMUSG00000039824.5	0.754515	0.000871105		ENSMUSG00000063235.19	0.554492	0.000169415
ENSMUSG00000037552.18	1.11658	0.0427106		ENSMUSG00000023017.11	0.75985	0.00657924		ENSMUSG00000047988.2	0.555171	0.000821576
ENSMUSG00000024308.16	1.11687	7.31e-10		ENSMUSG00000006850.9	0.760444	0.0204256		ENSMUSG00000002083.14	0.556014	0.0079018
ENSMUSG00000020198.9	1.11827	0.000192461		ENSMUSG00000073436.12	0.761925	6.23e-11		ENSMUSG00000105645.2	0.55614	0.00155449
ENSMUSG00000039084.9	1.12178	1.38e-14		ENSMUSG00000040363.16	0.761939	0.00519626		ENSMUSG00000002249.22	0.556893	0.0317598
ENSMUSG00000054999.3	1.12356	0.00978899		ENSMUSG00000002396.9	0.766569	8.22e-16		ENSMUSG00000046605.15	0.559888	0.00321112
ENSMUSG00000081933.2	1.12902	0.0498323		ENSMUSG00000060794.9	0.767507	0.0242036		ENSMUSG00000020708.13	0.561339	0.0118354
ENSMUSG00000037190.13	1.13171	8.52e-11		ENSMUSG00000044092.9	0.768407	0.00059356		ENSMUSG00000025409.15	0.56288	0.0241337
ENSMUSG00000020747.19	1.13346	0.00175013		ENSMUSG00000039878.14	0.769069	0.0203356		ENSMUSG00000059150.4	0.564604	0.0399497
ENSMUSG00000029426.9	1.13535	0.00557066		ENSMUSG00000015337.6	0.771352	6.54e-06		ENSMUSG00000038987.9	0.56557	0.000947405
ENSMUSG00000038195.7	1.13829	0.000126932		ENSMUSG00000049295.18	0.773085	0.0161902		ENSMUSG00000004896.17	0.566877	4.8e-05
ENSMUSG00000012117.14	1.13878	1.36e-08		ENSMUSG00000003068.18	0.775015	0.001198		ENSMUSG00000032815.17	0.570242	2.22e-06
ENSMUSG00000049657.10	1.14362	0.0014104		ENSMUSG00000025156.18	0.775759	2.82e-07		ENSMUSG00000025408.16	0.572641	0.00175412
ENSMUSG00000003541.7	1.14573	0.0258905		ENSMUSG00000048481.16	0.77777	2.13e-05		ENSMUSG00000029714.12	0.574399	0.00152703
ENSMUSG00000095567.9	1.14637	0.00051131		ENSMUSG00000015776.13	0.779657	0.0094614		ENSMUSG00000022219.11	0.574764	0.0165147
ENSMUSG00000030035.15	1.14981	1.26e-06		ENSMUSG00000020736.13	0.782912	0.00392835		ENSMUSG00000060152.15	0.575793	0.000866459
ENSMUSG00000108503.2	1.14985	0.0152093		ENSMUSG00002075180.1	0.784243	0.0212541		ENSMUSG00000018381.16	0.577653	0.00102025
ENSMUSG00000007837.12	1.1514	0.0118592		ENSMUSG00000020708.13	0.7855	0.00047744		ENSMUSG00000032180.12	0.58065	0.000515388
ENSMUSG00000037993.9	1.15155	0.000104582		ENSMUSG00000025409.15	0.785733	0.00190709		ENSMUSG00000025225.16	0.584065	0.00264857
ENSMUSG00000001440.6	1.15185	0.0116184		ENSMUSG00000015467.15	0.786891	7.14e-06		ENSMUSG00000051427.15	0.587817	0.0103796
ENSMUSG00000032126.17	1.15219	5.68e-05		ENSMUSG00000038811.14	0.788128	4.11e-09		ENSMUSG00000052593.17	0.596542	0.0192398
ENSMUSG00000043372.13	1.15382	1.07e-06		ENSMUSG00000028959.15	0.788592	3.48e-09		ENSMUSG00000085795.9	0.598146	0.0413707
ENSMUSG00000020282.19	1.15504	0.0141026		ENSMUSG00000017754.14	0.789005	1.33e-05		ENSMUSG00002076948.1	0.600164	0.046327
ENSMUSG00000059406.9	1.15811	6.77e-18		ENSMUSG00000065495.3	0.793721	0.0286879		ENSMUSG00000085042.9	0.602473	0.0182684
ENSMUSG00000048755.10	1.16272	0.0174528		ENSMUSG00000029602.12	0.79466	0.0323197		ENSMUSG00000031493.11	0.603502	0.00948351
ENSMUSG00000051177.17	1.16754	0.00533407		ENSMUSG00000083677.2	0.796849	0.00212729		ENSMUSG00000026969.4	0.60353	0.0030662
ENSMUSG00000026857.10	1.1714	0.00671126		ENSMUSG00000003680.17	0.801632	0.00438819		ENSMUSG00000029491.8	0.603534	0.0407912
ENSMUSG00000015093.16	1.17193	6.93e-09		ENSMUSG00000033029.13	0.801688	5.81e-11		ENSMUSG00000039308.7	0.608131	0.0142238
ENSMUSG00000075467.5	1.17402	0.0109423		ENSMUSG00000024019.19	0.802327	7.01e-05		ENSMUSG00000048897.16	0.608987	0.000181451
ENSMUSG00000051934.6	1.17599	0.0172184		ENSMUSG00000045098.20	0.803116	0.00111323		ENSMUSG00000035112.18	0.613091	0.0125158
ENSMUSG00000114871.2	1.17864	1.12e-07		ENSMUSG00000023259.18	0.805865	2.97e-06		ENSMUSG00000035047.10	0.61327	3.98e-07
ENSMUSG00000063689.5	1.18031	7.56e-06		ENSMUSG00000037600.17	0.806373	0.0391241		ENSMUSG00000020955.10	0.615727	0.00829276
ENSMUSG00000035632.17	1.18327	0.00316983		ENSMUSG00000024387.14	0.806607	0.00830299		ENSMUSG00000108571.2	0.616215	4.73e-05
ENSMUSG00000023913.18	1.18411	4.2e-05		ENSMUSG00000048911.16	0.808351	0.0141526		ENSMUSG00000038990.15	0.6164	0.0229251
ENSMUSG00000060716.8	1.18589	0.00835669		ENSMUSG00000004221.17	0.80922	0.0114388		ENSMUSG00000022721.20	0.616607	0.000562887
ENSMUSG00000048911.16	1.18701	2.19e-05		ENSMUSG00000051627.4	0.809809	0.0212541		ENSMUSG00000031328.17	0.620298	0.036095
ENSMUSG00000075227.7	1.18728	0.000273681		ENSMUSG00000045826.10	0.817669	8.89e-06		ENSMUSG00000026202.14	0.620638	0.000983731
ENSMUSG00000001630.14	1.19066	0.0473871		ENSMUSG00000027223.16	0.817977	9.97e-07		ENSMUSG00000034993.8	0.623512	0.00386997
ENSMUSG00000014859.10	1.19196	5.04e-05		ENSMUSG00000034640.10	0.818312	0.0352917		ENSMUSG00000050088.10	0.623802	0.0103943
ENSMUSG00000037243.18	1.19474	0.0215145		ENSMUSG00000025647.17	0.820449	3.74e-05		ENSMUSG00000024168.9	0.628985	0.0407912
ENSMUSG00000044345.10	1.19547	0.000763481		ENSMUSG00000069920.11	0.821329	5.77e-08		ENSMUSG00000033152.14	0.631221	0.0133135
ENSMUSG00000028671.17	1.19661	4.91e-16		ENSMUSG00000022562.16	0.823539	3.99e-05		ENSMUSG00000062729.13	0.632424	1.29e-05
ENSMUSG00000041609.17	1.19778	0.000343569		ENSMUSG00000020486.20	0.826856	0.00314021		ENSMUSG00000060279.15	0.633204	0.00396894
ENSMUSG00000060216.16	1.20115	0.000274506		ENSMUSG00000014747.7	0.827548	0.0359109		ENSMUSG00000082860.2	0.633497	4.7e-06
ENSMUSG00000033454.7	1.20686	9.24e-13		ENSMUSG00000036078.17	0.827578	6.26e-07		ENSMUSG00000032086.13	0.635339	3.34e-05
ENSMUSG00000030814.18	1.20874	0.00501137		ENSMUSG00000042106.6	0.827639	3.22e-07		ENSMUSG00000103906.2	0.635913	0.0214744
ENSMUSG00000003872.10	1.21255	0.00108095		ENSMUSG00000003072.16	0.827966	0.00804603		ENSMUSG00000005980.16	0.637845	2.87e-07
ENSMUSG00000054793.9	1.21617	0.0109905		ENSMUSG00000025225.16	0.828362	2.77e-05		ENSMUSG00000020736.13	0.63886	0.0141704
ENSMUSG00000059323.15	1.21772	9.66e-05		ENSMUSG00000020234.11	0.828554	2.32e-17		ENSMUSG00000081783.3	0.63893	0.0413707
ENSMUSG00000038276.13	1.21864	2.11e-07		ENSMUSG00000006575.15	0.83403	0.000618679		ENSMUSG00000050350.9	0.640616	0.0259969
ENSMUSG00000022475.20	1.22033	2.36e-07		ENSMUSG00000020743.16	0.834642	0.032262		ENSMUSG00000060275.15	0.642148	0.016698
ENSMUSG00000040938.17	1.23334	0.000144636		ENSMUSG00000071078.7	0.837049	3.04e-06		ENSMUSG00000063765.13	0.646156	2.94e-05
ENSMUSG00000027953.14	1.23513	3.9e-05		ENSMUSG00000021614.17	0.837354	0.00932967		ENSMUSG00002075873.1	0.646171	0.00242558
ENSMUSG00000028906.18	1.2354	0.0289188		ENSMUSG00000059498.14	0.837356	0.0345733		ENSMUSG00000029034.10	0.646766	0.00669211
ENSMUSG00000064109.9	1.23819	4.94e-06		ENSMUSG00000052488.8	0.838284	0.04086		ENSMUSG00000050428.8	0.646925	0.0298629
ENSMUSG00000033327.19	1.23905	0.00827278		ENSMUSG00000032855.7	0.838429	1.66e-05		ENSMUSG00000030699.17	0.648825	0.0143528
ENSMUSG00000001988.10	1.2418	1.22e-07		ENSMUSG00000032637.16	0.839411	0.0135653		ENSMUSG00000117262.2	0.650024	0.0110365
ENSMUSG00000050860.7	1.25103	1.22e-12		ENSMUSG00000100512.2	0.839534	0.0270165		ENSMUSG00000042903.9	0.650294	0.00944268
ENSMUSG00000036578.8	1.25221	0.0031197		ENSMUSG00000051557.16	0.840703	3.09e-08		ENSMUSG00000033033.11	0.650972	2.21e-05
ENSMUSG00002076293.1	1.26047	7.47e-06		ENSMUSG00000034757.16	0.8413	0.000501461		ENSMUSG00000018678.14	0.657162	0.0252722
ENSMUSG00000024037.14	1.26386	0.011982		ENSMUSG00000022957.21	0.844096	0.0105277		ENSMUSG00000047746.15	0.658575	0.00142894
ENSMUSG00000052609.10	1.26598	0.0466535		ENSMUSG00000035621.14	0.844365	0.00419064		ENSMUSG00000039536.17	0.659743	0.0133917
ENSMUSG00000042642.14	1.26974	0.000846068		ENSMUSG00000022175.10	0.846685	0.0407751		ENSMUSG00000025647.17	0.660277	0.000560965
ENSMUSG00000108405.2	1.2701	2.94e-06		ENSMUSG00000003199.17	0.848522	0.00396169		ENSMUSG00000033417.17	0.661199	0.00878241
ENSMUSG00000034595.18	1.27355	2e-17		ENSMUSG00000028756.13	0.85001	0.00343921		ENSMUSG00000052727.7	0.66574	0.00372232
ENSMUSG00000085601.8	1.27437	0.00269196		ENSMUSG00000018920.12	0.852823	2.89e-05		ENSMUSG00000030708.15	0.666018	4.72e-07
ENSMUSG00000083043.2	1.27886	0.000101642		ENSMUSG00000002768.9	0.855768	1e-12		ENSMUSG00000024661.8	0.6699	0.0335337
ENSMUSG00000036492.13	1.27989	0.0185314		ENSMUSG00000063888.8	0.855993	0.0178952		ENSMUSG00000002384.3	0.670087	0.00930869
ENSMUSG00000117924.2	1.28081	0.00836201		ENSMUSG00000013787.16	0.857918	0.0220939		ENSMUSG00000034757.16	0.670851	0.00421163
ENSMUSG00000102018.9	1.2831	0.000845912		ENSMUSG00000047182.7	0.85948	0.0215174		ENSMUSG00000080779.2	0.673442	0.0298952
ENSMUSG00000020717.20	1.28389	0.0250764		ENSMUSG00000072571.4	0.862001	6.66e-06		ENSMUSG00000026740.13	0.675915	1.16e-05
ENSMUSG00000033439.13	1.28414	0.042463		ENSMUSG00000049300.12	0.86332	0.0162352		ENSMUSG00000040356.17	0.680531	0.00258638
ENSMUSG00000026121.14	1.28427	0.0168572		ENSMUSG00000025407.8	0.864718	1.3e-08		ENSMUSG00000030035.15	0.680656	0.00948351
ENSMUSG00000002769.10	1.28435	0.00115555		ENSMUSG00000016757.12	0.865795	0.0138914		ENSMUSG00000024039.16	0.680891	0.0250457
ENSMUSG00000034471.13	1.28677	0.00471532		ENSMUSG00000024892.18	0.866692	0.00743128		ENSMUSG00000022957.21	0.681894	0.0310646
ENSMUSG00000020923.18	1.28742	1.38e-14		ENSMUSG00000009551.3	0.868956	0.0433836		ENSMUSG00000083677.2	0.683249	0.00527814
ENSMUSG00000079419.5	1.29557	0.00774894		ENSMUSG00000041408.19	0.871418	0.00178747		ENSMUSG00000027364.15	0.684956	0.0300672
ENSMUSG00000025856.16	1.29573	2.4e-26		ENSMUSG00000024799.17	0.875853	0.00601654		ENSMUSG00000038604.10	0.68908	0.0102228
ENSMUSG00000037962.8	1.29575	3.22e-06		ENSMUSG00000003585.14	0.876314	0.0070619		ENSMUSG00000049482.17	0.689622	7.32e-09
ENSMUSG00000003200.11	1.30172	5.39e-10		ENSMUSG00000034653.12	0.879374	0.0289269		ENSMUSG00000044092.9	0.690971	0.000978126
ENSMUSG00000074305.10	1.30351	0.00010697		ENSMUSG00000047098.19	0.883373	0.0412654		ENSMUSG00000035382.10	0.693428	0.00372829
ENSMUSG00000026853.16	1.30481	1.4e-12		ENSMUSG00000029713.16	0.883406	2.48e-05		ENSMUSG00000029699.14	0.694194	0.0498051
ENSMUSG00000046541.10	1.30907	0.000389249		ENSMUSG00000007880.17	0.88414	2.71e-06		ENSMUSG00000028800.16	0.696721	0.00358359
ENSMUSG00000002664.3	1.31195	0.036408		ENSMUSG00000005540.11	0.885221	7.69e-05		ENSMUSG00000031840.15	0.696855	0.00120091
ENSMUSG00000044030.5	1.31371	0.0194135		ENSMUSG00000032589.15	0.888209	0.0102723		ENSMUSG00000063273.12	0.696993	0.00489177
ENSMUSG00000021039.10	1.31647	8.7e-08		ENSMUSG00000025369.16	0.888686	0.00208197		ENSMUSG00000037993.9	0.697991	0.0338086
ENSMUSG00000118382.2	1.31822	9.53e-05		ENSMUSG00000037993.9	0.889395	0.00872996		ENSMUSG00000050860.7	0.698161	0.000314961
ENSMUSG00000013033.17	1.31967	0.00880981		ENSMUSG00000044934.14	0.890133	0.0253835		ENSMUSG00000059406.9	0.698879	1.11e-06
ENSMUSG00000046574.9	1.32934	0.0254083		ENSMUSG00000042492.13	0.891167	0.0128005		ENSMUSG00000024960.10	0.701152	7.95e-06
ENSMUSG00000022914.18	1.32942	0.000923331		ENSMUSG00000103409.3	0.891776	0.000106601		ENSMUSG00000033706.14	0.704493	0.00493696
ENSMUSG00000045775.16	1.33486	1.15e-09		ENSMUSG00000024847.16	0.892379	0.00936637		ENSMUSG00000052214.10	0.704612	2.23e-06
ENSMUSG00000030374.16	1.33532	4.04e-05		ENSMUSG00000022106.15	0.89292	0.00542094		ENSMUSG00000108314.2	0.707145	5.95e-05
ENSMUSG00000029592.12	1.33778	1.37e-08		ENSMUSG00000038352.16	0.893026	5.23e-05		ENSMUSG00000091285.3	0.708287	0.0139155
ENSMUSG00000079657.11	1.33806	5.59e-11		ENSMUSG00000037486.19	0.89444	0.013102		ENSMUSG00000023913.18	0.708442	0.0256165
ENSMUSG00000064264.15	1.33947	0.00416119		ENSMUSG00000015243.5	0.896057	0.0258538		ENSMUSG00000050552.9	0.709583	0.0247298
ENSMUSG00000027889.18	1.34244	0.000618692		ENSMUSG00000040714.15	0.898701	2.04e-12		ENSMUSG00000007880.17	0.710271	0.00010336
ENSMUSG00000040025.18	1.34681	0.00542453		ENSMUSG00000067370.5	0.899593	0.00236179		ENSMUSG00000082936.2	0.711212	0.0220777
ENSMUSG00000024384.5	1.35581	0.00460487		ENSMUSG00000000753.16	0.903799	0.0225635		ENSMUSG00000033760.18	0.712176	0.00378476
ENSMUSG00000042190.13	1.35611	0.000195275		ENSMUSG00000021374.11	0.9054	0.0322761		ENSMUSG00000026466.17	0.712189	0.00041133
ENSMUSG00000052423.16	1.35625	0.0018521		ENSMUSG00000017767.4	0.905435	0.00168708		ENSMUSG00000024947.18	0.715504	0.000484791
ENSMUSG00000033671.19	1.35724	9.06e-06		ENSMUSG00000001017.16	0.905455	0.0378723		ENSMUSG00000047793.14	0.71559	0.00440728
ENSMUSG00000082964.4	1.36197	0.024124		ENSMUSG00000029705.18	0.905651	0.00295588		ENSMUSG00000047656.10	0.719503	4.24e-06
ENSMUSG00000035545.14	1.3681	8.5e-13		ENSMUSG00000028059.17	0.905856	1.39e-05		ENSMUSG00000025159.9	0.720842	1.45e-06
ENSMUSG00000046637.4	1.36874	0.0252692		ENSMUSG00000055024.13	0.907129	1e-05		ENSMUSG00000039084.9	0.721046	2.94e-06
ENSMUSG00000039330.6	1.369	3.78e-05		ENSMUSG00000032593.6	0.907692	2.67e-10		ENSMUSG00000067786.17	0.721205	0.0133718
ENSMUSG00000003528.16	1.36998	0.00467454		ENSMUSG00000054766.14	0.908064	0.0257232		ENSMUSG00000022565.16	0.721628	4.31e-05
ENSMUSG00000055809.8	1.37542	0.0231514		ENSMUSG00000002831.15	0.911555	5.86e-10		ENSMUSG00000063447.8	0.724623	0.0129872
ENSMUSG00000032000.18	1.3773	0.0462036		ENSMUSG00000057789.15	0.913243	0.0424477		ENSMUSG00000033597.10	0.726588	3.19e-05
ENSMUSG00000031400.11	1.37889	2.19e-06		ENSMUSG00000024137.10	0.914818	3.88e-06		ENSMUSG00002076293.1	0.728464	0.0191917
ENSMUSG00000059791.15	1.37904	6.81e-10		ENSMUSG00000003038.16	0.914856	0.00270977		ENSMUSG00000022711.17	0.729426	0.00244272
ENSMUSG00000032640.11	1.38589	0.00643823		ENSMUSG00000044317.8	0.91792	0.0146994		ENSMUSG00000014873.16	0.730637	1.5e-08
ENSMUSG00000049305.7	1.3862	0.0239102		ENSMUSG00000028106.14	0.919573	0.0086974		ENSMUSG00000002147.19	0.731074	2.56e-05
ENSMUSG00000021917.17	1.39092	0.0228121		ENSMUSG00000059772.13	0.921308	2.57e-07		ENSMUSG00000009210.11	0.731997	1.46e-07
ENSMUSG00000033268.9	1.39156	0.0256478		ENSMUSG00000048707.10	0.92147	0.0295199		ENSMUSG00000025817.13	0.732276	0.0135944
ENSMUSG00000023456.17	1.39165	8.24e-12		ENSMUSG00000040270.17	0.92193	3.97e-05		ENSMUSG00000075227.7	0.733001	0.040177
ENSMUSG00000042672.16	1.39653	1.59e-05		ENSMUSG00000036622.16	0.927799	0.00657474		ENSMUSG00000026761.13	0.734121	0.0113291
ENSMUSG00000038718.16	1.3978	0.0458545		ENSMUSG00000025743.15	0.928679	7.62e-07		ENSMUSG00000022102.14	0.735196	0.00603625
ENSMUSG00000022019.17	1.39841	0.0395095		ENSMUSG00000024621.17	0.929074	1.42e-13		ENSMUSG00000023456.17	0.738864	0.00119603
ENSMUSG00000024962.14	1.40105	0.0134125		ENSMUSG00000002280.12	0.929718	1.14e-11		ENSMUSG00000015093.16	0.739271	0.000688967
ENSMUSG00000030806.7	1.4034	0.00639671		ENSMUSG00000038383.17	0.92988	5.55e-07		ENSMUSG00000002006.13	0.7422	0.00462606
ENSMUSG00000036854.15	1.4045	5.21e-10		ENSMUSG00000035228.16	0.931552	0.00315481		ENSMUSG00000037432.16	0.742273	7.32e-05
ENSMUSG00000057134.7	1.41077	2.49e-11		ENSMUSG00000036867.8	0.932228	0.0362115		ENSMUSG00000005681.13	0.742877	0.00306369
ENSMUSG00000078588.11	1.41102	2.44e-05		ENSMUSG00000038539.16	0.932349	0.0133585		ENSMUSG00000056629.17	0.744036	8.14e-07
ENSMUSG00000071073.6	1.41174	0.00643462		ENSMUSG00000055485.7	0.934859	0.000327198		ENSMUSG00000030281.17	0.745322	0.00567674
ENSMUSG00000028042.16	1.4126	3.52e-15		ENSMUSG00000052911.10	0.938719	4.28e-05		ENSMUSG00000028188.14	0.746472	0.0478931
ENSMUSG00000005836.11	1.41419	9.36e-05		ENSMUSG00000028943.19	0.940199	0.000595552		ENSMUSG00000039462.5	0.746493	0.00197088
ENSMUSG00000024947.18	1.41595	3.85e-14		ENSMUSG00000071648.5	0.942534	0.00142817		ENSMUSG00000071202.6	0.747111	2.36e-07
ENSMUSG00000071713.7	1.41608	0.000136265		ENSMUSG00000038079.15	0.943735	0.0439391		ENSMUSG00000044197.9	0.750541	1.28e-05
ENSMUSG00000029726.17	1.4189	6.87e-06		ENSMUSG00000051427.15	0.94378	2.54e-05		ENSMUSG00000044934.14	0.751547	0.0462326
ENSMUSG00000015474.17	1.42044	0.000295854		ENSMUSG00000029699.14	0.948279	0.00836063		ENSMUSG00000041671.14	0.753022	0.0116329
ENSMUSG00000034781.6	1.42111	0.00046507		ENSMUSG00000038167.7	0.949819	5.29e-07		ENSMUSG00000035004.4	0.754618	0.0404615
ENSMUSG00000029718.15	1.42402	6.77e-06		ENSMUSG00000017291.14	0.9503	0.00684584		ENSMUSG00000053024.15	0.754775	0.0452391
ENSMUSG00000024391.8	1.42805	2.2e-12		ENSMUSG00000063273.12	0.957803	0.000127488		ENSMUSG00000022724.16	0.756388	0.0307207
ENSMUSG00000074673.16	1.43744	0.003518		ENSMUSG00000006307.17	0.958476	0.0161051		ENSMUSG00000025856.16	0.756429	3.77e-09
ENSMUSG00000037098.19	1.44103	1.84e-05		ENSMUSG00000029578.16	0.962198	0.0086974		ENSMUSG00000018569.13	0.756801	0.0474934
ENSMUSG00000052056.15	1.44203	0.0137898		ENSMUSG00000074818.14	0.963953	0.000393188		ENSMUSG00000052911.10	0.760277	0.000624216
ENSMUSG00000019951.11	1.4436	0.00742172		ENSMUSG00000021326.14	0.966289	0.00623414		ENSMUSG00000026172.13	0.761178	0.0495607
ENSMUSG00000024912.7	1.44434	4e-07		ENSMUSG00000056612.8	0.967194	0.00144963		ENSMUSG00000005566.15	0.762443	0.0450157
ENSMUSG00000037791.16	1.44523	4.82e-10		ENSMUSG00000046613.20	0.968227	0.0450793		ENSMUSG00000014778.11	0.763008	9.68e-05
ENSMUSG00000025935.11	1.44795	0.0367124		ENSMUSG00000075595.10	0.96852	4.91e-19		ENSMUSG00000109584.2	0.767782	0.00892834
ENSMUSG00000047415.13	1.4506	1.71e-11		ENSMUSG00000020755.10	0.968905	0.000866923		ENSMUSG00000035621.14	0.768916	0.00514491
ENSMUSG00000037477.9	1.45139	4.65e-06		ENSMUSG00000092261.2	0.973162	0.000364037		ENSMUSG00000017837.13	0.769175	0.0275912
ENSMUSG00000002812.5	1.45155	5.72e-07		ENSMUSG00000003872.10	0.974047	0.0203136		ENSMUSG00000037486.19	0.769297	0.0230344
ENSMUSG00000053553.12	1.45207	3.48e-24		ENSMUSG00000014198.16	0.974613	5.89e-15		ENSMUSG00000041890.18	0.770435	0.00415374
ENSMUSG00000052565.8	1.45891	0.0066636		ENSMUSG00000047989.12	0.976018	0.0198953		ENSMUSG00000018920.12	0.7707	6.7e-05
ENSMUSG00000041354.17	1.46252	2.89e-19		ENSMUSG00000032020.16	0.978332	0.0294199		ENSMUSG00000032589.15	0.771701	0.0171471
ENSMUSG00000028898.16	1.47223	0.0102617		ENSMUSG00000028873.17	0.978881	0.0170698		ENSMUSG00000040712.17	0.772185	0.0262607
ENSMUSG00000040434.17	1.4751	0.00173653		ENSMUSG00000029823.17	0.980829	0.00417562		ENSMUSG00000033849.4	0.775263	0.00367184
ENSMUSG00000071192.7	1.47773	4.23e-13		ENSMUSG00000040712.17	0.98084	0.00646271		ENSMUSG00000025094.9	0.777297	0.0430814
ENSMUSG00000093147.3	1.47819	0.00150724		ENSMUSG00000030336.15	0.981727	5.82e-09		ENSMUSG00000040865.17	0.777822	0.0270168
ENSMUSG00000047787.9	1.47829	0.000108057		ENSMUSG00000024909.16	0.98504	1.37e-06		ENSMUSG00000073802.6	0.779572	0.0182684
ENSMUSG00000038074.17	1.48196	6.43e-05		ENSMUSG00000031901.13	0.98516	0.000159732		ENSMUSG00000035545.14	0.780113	0.000199608
ENSMUSG00000004530.13	1.48296	0.000175068		ENSMUSG00000035047.10	0.985329	5.3e-16		ENSMUSG00000027953.14	0.785788	0.0161158
ENSMUSG00000024787.15	1.4883	0.0446423		ENSMUSG00000054611.18	0.994237	0.00744751		ENSMUSG00000022426.7	0.786364	0.00225339
ENSMUSG00000026923.16	1.48905	3.77e-14		ENSMUSG00000023908.9	0.995045	0.000157516		ENSMUSG00000115098.2	0.786814	0.0443389
ENSMUSG00000033152.14	1.48969	7.82e-12		ENSMUSG00000078813.4	0.997514	8.33e-11		ENSMUSG00000032725.11	0.787485	0.0274208
ENSMUSG00002075065.1	1.49399	0.00353422		ENSMUSG00000030122.13	0.998254	0.0391241		ENSMUSG00000002812.5	0.789653	0.0151013
ENSMUSG00000057177.13	1.49754	3.12e-25		ENSMUSG00000038990.15	0.998984	0.000183836		ENSMUSG00000038502.18	0.789852	4.54e-13
ENSMUSG00000057054.12	1.49928	6.83e-05		ENSMUSG00000031578.6	0.999743	0.00688902		ENSMUSG00000042066.17	0.79044	0.00822639
ENSMUSG00000038384.17	1.50222	0.0014647		ENSMUSG00000000326.14	1.00141	0.0299386		ENSMUSG00000015697.15	0.790697	0.0131866
ENSMUSG00000032094.9	1.50614	0.000147804		ENSMUSG00000028701.5	1.00155	0.000138863		ENSMUSG00000026480.13	0.793422	0.00714993
ENSMUSG00000038489.9	1.50913	1.55e-07		ENSMUSG00000037946.12	1.00199	0.00770483		ENSMUSG00000002781.20	0.793478	3.17e-06
ENSMUSG00000073598.4	1.51109	0.00191568		ENSMUSG00000024958.14	1.00352	2.81e-05		ENSMUSG00002075029.1	0.794327	0.0412918
ENSMUSG00000028100.12	1.51584	1.21e-07		ENSMUSG00000002393.15	1.00414	0.000322161		ENSMUSG00000038209.13	0.795551	0.0301815
ENSMUSG00000039853.19	1.52089	5.29e-15		ENSMUSG00000055926.4	1.0042	3.76e-05		ENSMUSG00000102626.2	0.798432	0.0136583
ENSMUSG00000073422.12	1.52705	0.00318329		ENSMUSG00000038213.8	1.00566	2.51e-07		ENSMUSG00000041408.19	0.798463	0.00225175
ENSMUSG00000022105.7	1.53336	8.46e-14		ENSMUSG00000033705.18	1.00585	1.61e-16		ENSMUSG00000033272.13	0.803401	6.21e-06
ENSMUSG00000040466.17	1.53549	0.00274965		ENSMUSG00000104280.2	1.00629	6.77e-05		ENSMUSG00000028959.15	0.804255	1.07e-10
ENSMUSG00000033685.14	1.53721	1.38e-08		ENSMUSG00000039254.17	1.00695	3.13e-05		ENSMUSG00000020973.8	0.804508	1.28e-06
ENSMUSG00000029072.4	1.55532	1.04e-37		ENSMUSG00000033007.16	1.00719	0.0145886		ENSMUSG00000029047.14	0.804595	1.57e-07
ENSMUSG00000028634.18	1.55895	0.0266317		ENSMUSG00000039084.9	1.01071	1.03e-10		ENSMUSG00000035757.18	0.805455	1.26e-15
ENSMUSG00000030409.17	1.56044	4.11e-05		ENSMUSG00000062312.6	1.01158	0.000296096		ENSMUSG00000037791.16	0.805713	0.00162961
ENSMUSG00000084137.2	1.56252	0.00870421		ENSMUSG00000054999.3	1.01275	0.032403		ENSMUSG00000003184.16	0.806743	1.11e-05
ENSMUSG00000022665.16	1.5645	0.0318909		ENSMUSG00000002395.15	1.01316	9.23e-09		ENSMUSG00000085481.2	0.807145	0.0149809
ENSMUSG00000041729.16	1.56731	0.00455118		ENSMUSG00000033707.10	1.01503	3.54e-07		ENSMUSG00000091768.2	0.807992	0.0305366
ENSMUSG00000036281.14	1.57623	9.2e-07		ENSMUSG00000018569.13	1.0159	0.00946598		ENSMUSG00000037876.18	0.808466	0.0232928
ENSMUSG00000037326.11	1.58182	0.0416003		ENSMUSG00000047671.9	1.0173	4.79e-15		ENSMUSG00000033705.18	0.811739	4.03e-12
ENSMUSG00000021508.12	1.58686	0.0066636		ENSMUSG00000042660.9	1.01768	0.0095792		ENSMUSG00000028451.13	0.815448	8.62e-08
ENSMUSG00000024910.6	1.58842	4.04e-21		ENSMUSG00000031400.11	1.01857	0.00221146		ENSMUSG00000048731.16	0.815626	1.39e-11
ENSMUSG00000037286.16	1.59123	0.00274928		ENSMUSG00000014791.11	1.02247	2.62e-15		ENSMUSG00000055485.7	0.815814	0.000940853
ENSMUSG00000024906.11	1.59461	4.93e-08		ENSMUSG00000034161.9	1.02408	1.61e-07		ENSMUSG00000073607.3	0.816183	0.000893713
ENSMUSG00000050890.16	1.59637	0.000184386		ENSMUSG00000007888.16	1.02708	0.0201405		ENSMUSG00000054708.18	0.816438	4.54e-06
ENSMUSG00000024642.18	1.5992	0.0306843		ENSMUSG00000032305.16	1.0291	0.0072609		ENSMUSG00000024847.16	0.816792	0.0105227
ENSMUSG00000031783.11	1.60877	4.02e-12		ENSMUSG00000023473.14	1.02915	3.64e-13		ENSMUSG00000034254.18	0.818608	0.0409326
ENSMUSG00000098112.9	1.61269	0.0220041		ENSMUSG00000117237.2	1.03027	0.000106402		ENSMUSG00000058298.11	0.818822	0.0103634
ENSMUSG00000043445.8	1.61305	0.000494592		ENSMUSG00000044024.17	1.0308	2.37e-08		ENSMUSG00000019873.9	0.823083	0.0145706
ENSMUSG00000032802.9	1.61363	0.027819		ENSMUSG00000009687.15	1.03183	0.00957894		ENSMUSG00000004630.19	0.824422	0.00483557
ENSMUSG00000047090.14	1.61403	6.03e-15		ENSMUSG00000071202.6	1.0336	2.65e-12		ENSMUSG00000061046.10	0.825673	1.01e-06
ENSMUSG00000114756.2	1.62302	0.036508		ENSMUSG00000028630.10	1.03484	0.000776851		ENSMUSG00000029030.15	0.826179	0.000680758
ENSMUSG00000037795.15	1.62506	4.47e-08		ENSMUSG00000030067.18	1.03763	5.86e-05		ENSMUSG00000005893.15	0.829214	0.000764645
ENSMUSG00000030704.15	1.62645	0.0386036		ENSMUSG00000024986.13	1.03916	0.0452024		ENSMUSG00000020804.13	0.829494	2.75e-08
ENSMUSG00000084755.2	1.62777	0.00211849		ENSMUSG00000050592.9	1.04398	3.52e-13		ENSMUSG00000022890.14	0.829894	0.0167127
ENSMUSG00000026858.19	1.63054	2.39e-05		ENSMUSG00000022707.17	1.04423	0.0215272		ENSMUSG00000034854.9	0.832191	1.26e-10
ENSMUSG00000117237.2	1.63142	9.81e-13		ENSMUSG00000026031.16	1.04653	0.0188653		ENSMUSG00000022962.16	0.833329	0.0257003
ENSMUSG00000024142.16	1.63237	0.000130536		ENSMUSG00000069272.7	1.04884	0.00374637		ENSMUSG00000051502.8	0.834075	0.000105768
ENSMUSG00000034254.18	1.6328	1.84e-06		ENSMUSG00000001440.6	1.04932	0.034322		ENSMUSG00000014771.14	0.83513	0.0474934
ENSMUSG00000025017.11	1.63838	0.00353829		ENSMUSG00000042451.13	1.05057	0.00880491		ENSMUSG00000020706.14	0.836551	0.0143809
ENSMUSG00000062867.14	1.64303	1.69e-07		ENSMUSG00000071074.10	1.05222	0.00344261		ENSMUSG00000051390.11	0.836777	0.0292018
ENSMUSG00000038973.3	1.64567	0.0377985		ENSMUSG00000026825.18	1.05449	0.00982567		ENSMUSG00000042190.13	0.837281	0.0386334
ENSMUSG00000034341.18	1.64704	0.00102119		ENSMUSG00000028063.16	1.06298	0.0234348		ENSMUSG00000041654.16	0.837299	0.0462899
ENSMUSG00000012123.18	1.64974	4.78e-23		ENSMUSG00000045934.16	1.06366	3.56e-05		ENSMUSG00000050373.14	0.837908	6.89e-14
ENSMUSG00000030034.13	1.65591	0.0240306		ENSMUSG00000090188.2	1.06558	0.0309165		ENSMUSG00000010110.18	0.838589	0.0396238
ENSMUSG00000038268.5	1.65661	3.26e-10		ENSMUSG00000031893.8	1.06612	0.0160227		ENSMUSG00000015942.10	0.838748	7.35e-24
ENSMUSG00000024959.15	1.65811	5.8e-17		ENSMUSG00000033916.6	1.06666	0.00252727		ENSMUSG00000029556.13	0.839762	0.000602682
ENSMUSG00000065634.3	1.66341	0.0129148		ENSMUSG00000029426.9	1.07195	0.0150499		ENSMUSG00000074269.11	0.839913	0.00368411
ENSMUSG00000000530.17	1.66853	1.43e-18		ENSMUSG00000054676.18	1.07269	0.0136321		ENSMUSG00000037089.12	0.841296	0.00013182
ENSMUSG00000050174.16	1.67926	0.00085749		ENSMUSG00000034854.9	1.0743	1.01e-15		ENSMUSG00000003134.11	0.842535	0.00544516
ENSMUSG00000012889.9	1.6825	2.78e-14		ENSMUSG00000022550.19	1.07537	0.000170076		ENSMUSG00000043154.16	0.843024	0.00238647
ENSMUSG00000011158.9	1.68351	0.000704755		ENSMUSG00000034875.6	1.07599	1.34e-05		ENSMUSG00000058831.14	0.844237	0.0234739
ENSMUSG00000070643.12	1.68846	0.0473777		ENSMUSG00000044345.10	1.07692	0.00550221		ENSMUSG00000038135.5	0.844939	0.0101181
ENSMUSG00000099031.3	1.68907	0.00185604		ENSMUSG00000003429.12	1.07838	0.0187238		ENSMUSG00000058794.13	0.845641	0.00444335
ENSMUSG00000061099.13	1.69249	3.56e-30		ENSMUSG00000062729.13	1.07993	3.9e-14		ENSMUSG00000029832.17	0.847053	0.0155638
ENSMUSG00000026785.15	1.69441	6.93e-09		ENSMUSG00000023052.9	1.08202	0.0319416		ENSMUSG00000093722.2	0.847335	4.17e-05
ENSMUSG00000024871.12	1.69871	1.11e-05		ENSMUSG00000028797.21	1.0823	5.7e-06		ENSMUSG00000051557.16	0.847716	2.39e-09
ENSMUSG00000038290.16	1.70202	8.7e-05		ENSMUSG00002076196.1	1.08455	0.0224765		ENSMUSG00000030407.3	0.850034	0.0223807
ENSMUSG00000039117.17	1.70437	0.0370842		ENSMUSG00000019823.18	1.0882	4.57e-06		ENSMUSG00000040596.16	0.851603	0.000252021
ENSMUSG00000037253.9	1.70927	6.7e-09		ENSMUSG00000058239.14	1.09055	5.33e-05		ENSMUSG00000024782.8	0.851629	0.00118443
ENSMUSG00000025576.18	1.70996	4.4e-06		ENSMUSG00000011096.18	1.09147	0.000112864		ENSMUSG00000028989.4	0.852549	0.000784856
ENSMUSG00000057522.16	1.72372	0.036508		ENSMUSG00000035929.12	1.09231	0.00237541		ENSMUSG00000038526.15	0.853933	2.39e-05
ENSMUSG00000033594.12	1.72653	3.79e-30		ENSMUSG00000075467.5	1.09321	0.0281512		ENSMUSG00000028322.12	0.854146	0.0462515
ENSMUSG00000041429.4	1.72967	1.27e-05		ENSMUSG00000026940.4	1.09477	0.0329331		ENSMUSG00000029925.14	0.854185	0.000724912
ENSMUSG00000024873.8	1.755	1.26e-30		ENSMUSG00000035112.18	1.0949	2.8e-06		ENSMUSG00000036186.6	0.854734	0.000301214
ENSMUSG00000009566.13	1.7553	7.17e-07		ENSMUSG00000035632.17	1.09696	0.011497		ENSMUSG00000027840.6	0.858316	0.000121658
ENSMUSG00000060275.15	1.7604	2.71e-15		ENSMUSG00000053877.13	1.09717	0.000153489		ENSMUSG00000047547.15	0.860045	0.00696948
ENSMUSG00000035161.8	1.76963	6.25e-10		ENSMUSG00000024037.14	1.09782	0.0472936		ENSMUSG00000046145.8	0.86185	0.00237171
ENSMUSG00000054708.18	1.77108	7.83e-28		ENSMUSG00000059734.8	1.10119	9.76e-13		ENSMUSG00000022707.17	0.8628	0.0464557
ENSMUSG00000048012.20	1.77527	0.025605		ENSMUSG00000040356.17	1.10326	5.4e-07		ENSMUSG00000022914.18	0.863267	0.046327
ENSMUSG00000034930.17	1.77623	2.83e-06		ENSMUSG00000118502.2	1.10395	1.08e-06		ENSMUSG00000001100.11	0.864423	0.00341184
ENSMUSG00000002910.12	1.79055	0.0295034		ENSMUSG00000114321.2	1.10443	0.0239916		ENSMUSG00000039254.17	0.864836	0.000189227
ENSMUSG00000089369.3	1.80209	0.0288856		ENSMUSG00000055553.17	1.10459	3.18e-06		ENSMUSG00000028484.17	0.86801	0.00686724
ENSMUSG00000038002.10	1.80221	0.0184943		ENSMUSG00000029003.12	1.10828	2.41e-05		ENSMUSG00000010830.9	0.868063	4.29e-06
ENSMUSG00000034209.5	1.80245	1.78e-16		ENSMUSG00000038384.17	1.11139	0.0416499		ENSMUSG00000029020.14	0.871081	0.000609163
ENSMUSG00000034739.18	1.81266	2.32e-08		ENSMUSG00000068855.4	1.11357	0.0056264		ENSMUSG00000022766.15	0.871682	0.00923367
ENSMUSG00000006310.11	1.81802	8.32e-25		ENSMUSG00000037375.17	1.1142	0.0499242		ENSMUSG00000101934.2	0.873193	0.00249782
ENSMUSG00000030708.15	1.81974	7.46e-50		ENSMUSG00000045775.16	1.11606	3.37e-06		ENSMUSG00000038167.7	0.874395	9.72e-07
ENSMUSG00000025049.7	1.82079	8.87e-10		ENSMUSG00000038526.15	1.11667	7.26e-08		ENSMUSG00000098062.2	0.876858	0.0154577
ENSMUSG00000035623.15	1.82189	0.011255		ENSMUSG00000063689.5	1.11712	8.04e-05		ENSMUSG00000052488.8	0.878305	0.0163556
ENSMUSG00000114321.2	1.82501	5.71e-06		ENSMUSG00000087679.3	1.11857	0.0118203		ENSMUSG00000015474.17	0.879375	0.0401033
ENSMUSG00000079442.13	1.82622	0.000825421		ENSMUSG00000065420.4	1.12111	3.98e-05		ENSMUSG00000074646.12	0.879955	4.6e-07
ENSMUSG00000057342.16	1.82761	5.87e-21		ENSMUSG00000002625.11	1.12151	0.00387161		ENSMUSG00000113072.2	0.880698	0.0436414
ENSMUSG00000020400.18	1.83335	0.0429553		ENSMUSG00000051146.4	1.12165	0.010251		ENSMUSG00000072571.4	0.885161	5.93e-07
ENSMUSG00000060212.14	1.84384	0.0404909		ENSMUSG00000047181.13	1.12221	0.000175265		ENSMUSG00000046168.10	0.886585	0.0314832
ENSMUSG00000049659.16	1.86338	2.06e-17		ENSMUSG00000025579.15	1.12285	0.0424427		ENSMUSG00000002102.16	0.888243	0.0177044
ENSMUSG00000033253.19	1.87209	3.4e-22		ENSMUSG00000037962.8	1.12637	0.00021496		ENSMUSG00000030706.18	0.892679	2.66e-07
ENSMUSG00000020776.19	1.8743	0.0300872		ENSMUSG00000029556.13	1.12653	4.78e-06		ENSMUSG00000054116.2	0.892903	0.0149157
ENSMUSG00000049957.15	1.88666	0.00497595		ENSMUSG00000026923.16	1.12739	2.28e-07		ENSMUSG00000026489.14	0.892927	0.00532515
ENSMUSG00000035262.6	1.90018	0.0159173		ENSMUSG00000030822.16	1.13056	4.52e-06		ENSMUSG00000071192.7	0.893905	5.18e-05
ENSMUSG00000040841.6	1.91381	0.00173653		ENSMUSG00000029030.15	1.13062	3.85e-06		ENSMUSG00000021135.9	0.895226	0.0251388
ENSMUSG00000033306.16	1.91478	0.0385718		ENSMUSG00000022089.10	1.13222	0.0204958		ENSMUSG00000057177.13	0.895701	5.87e-09
ENSMUSG00000030276.20	1.92074	1.02e-05		ENSMUSG00000020198.9	1.13243	0.000357754		ENSMUSG00000024909.16	0.900708	2.94e-06
ENSMUSG00000034829.9	1.92485	0.0295485		ENSMUSG00000018012.12	1.13477	0.00101318		ENSMUSG00000029238.12	0.902937	0.0498706
ENSMUSG00000043822.19	1.93504	1.54e-05		ENSMUSG00000091405.3	1.13572	0.0449026		ENSMUSG00000103018.2	0.904904	0.00396199
ENSMUSG00000038127.16	1.93746	0.0258997		ENSMUSG00000032640.11	1.14064	0.0449765		ENSMUSG00000060860.9	0.905461	0.00472262
ENSMUSG00000020331.10	1.94159	6.62e-07		ENSMUSG00000034871.3	1.14203	8.32e-05		ENSMUSG00000048721.3	0.905655	0.0118891
ENSMUSG00000046908.6	1.94178	0.000243478		ENSMUSG00000032126.17	1.14326	0.000160993		ENSMUSG00000036473.17	0.90664	3.78e-07
ENSMUSG00000024784.14	1.94312	6.34e-05		ENSMUSG00000054793.9	1.14492	0.0257724		ENSMUSG00000031788.15	0.907027	0.00158861
ENSMUSG00000013091.6	1.9474	0.000750709		ENSMUSG00000025178.10	1.14556	0.000442116		ENSMUSG00000040482.17	0.907066	0.000635756
ENSMUSG00000026205.9	1.95359	0.042084		ENSMUSG00000048755.10	1.14595	0.0265303		ENSMUSG00000005686.18	0.907341	0.00554671
ENSMUSG00000035944.18	1.96186	4.72e-06		ENSMUSG00000026121.14	1.15039	0.0492482		ENSMUSG00000065420.4	0.908653	0.000542149
ENSMUSG00000068551.13	1.97291	0.00553423		ENSMUSG00000001583.14	1.15112	1.01e-05		ENSMUSG00000079177.5	0.9094	0.0427697
ENSMUSG00000030036.9	1.97333	8.95e-17		ENSMUSG00000023018.6	1.15282	7.78e-05		ENSMUSG00000037266.19	0.910837	0.00328312
ENSMUSG00000032657.16	1.97846	0.00405121		ENSMUSG00000020150.14	1.15638	3.34e-07		ENSMUSG00000032135.16	0.911778	0.000246118
ENSMUSG00000015468.15	1.981	5.47e-33		ENSMUSG00000026202.14	1.15676	1.54e-10		ENSMUSG00000051331.17	0.91209	0.0101702
ENSMUSG00000074918.5	1.98575	0.00708871		ENSMUSG00000020432.13	1.15785	0.0347136		ENSMUSG00000055912.9	0.91512	8.59e-06
ENSMUSG00000071652.9	1.98965	0.0338038		ENSMUSG00000060216.16	1.15845	0.00102242		ENSMUSG00000081974.4	0.915936	2.5e-05
ENSMUSG00000074570.15	1.99193	0.0137366		ENSMUSG00000020614.14	1.15976	8.8e-15		ENSMUSG00000041143.17	0.91733	0.00884648
ENSMUSG00000054843.10	2.01272	0.0217352		ENSMUSG00000031799.11	1.16199	0.000243422		ENSMUSG00000055137.8	0.921884	0.00233367
ENSMUSG00000041954.19	2.01772	0.0215577		ENSMUSG00000111497.2	1.16254	0.0374093		ENSMUSG00000111301.2	0.922784	0.000156661
ENSMUSG00000030428.17	2.02091	1.77e-06		ENSMUSG00000087370.4	1.16311	0.0157572		ENSMUSG00000108699.2	0.923582	2.34e-05
ENSMUSG00000087610.2	2.03378	0.000210399		ENSMUSG00000060860.9	1.16489	0.00036712		ENSMUSG00000037600.17	0.924339	0.00694145
ENSMUSG00000028699.10	2.05486	0.00147608		ENSMUSG00000015093.16	1.16496	6e-08		ENSMUSG00000099428.2	0.928607	0.00300316
ENSMUSG00000030866.9	2.07338	0.0188488		ENSMUSG00000036073.19	1.16971	0.00128621		ENSMUSG00000027329.10	0.928675	4.96e-05
ENSMUSG00000024309.16	2.09081	0.000212419		ENSMUSG00000061536.14	1.1719	0.00886665		ENSMUSG00000038406.18	0.930079	0.00246598
ENSMUSG00000028064.18	2.09408	1.75e-20		ENSMUSG00000032641.19	1.17385	0.0371396		ENSMUSG00000034781.6	0.930116	0.0351422
ENSMUSG00000017446.15	2.0975	0.000309872		ENSMUSG00000047415.13	1.17509	6.85e-07		ENSMUSG00000020331.10	0.93332	0.0426865
ENSMUSG00000046408.16	2.10401	1.12e-11		ENSMUSG00000012117.14	1.17613	2.69e-08		ENSMUSG00000025369.16	0.936165	0.000365155
ENSMUSG00000041684.12	2.1142	6.08e-06		ENSMUSG00000036492.13	1.17735	0.0445825		ENSMUSG00000040822.8	0.937445	0.00138913
ENSMUSG00000028463.15	2.11962	0.04379		ENSMUSG00000005698.16	1.1779	0.00174117		ENSMUSG00000079659.6	0.937753	0.000212346
ENSMUSG00000113648.2	2.13216	0.01896		ENSMUSG00000019539.12	1.17942	0.00697196		ENSMUSG00000038079.15	0.939602	0.0272905
ENSMUSG00000084088.2	2.16423	0.0175961		ENSMUSG00000047656.10	1.18022	7.01e-14		ENSMUSG00002075094.1	0.940422	5.15e-05
ENSMUSG00000030546.15	2.1987	0.0253334		ENSMUSG00000038520.16	1.18162	5.81e-11		ENSMUSG00000026715.13	0.940696	7.4e-05
ENSMUSG00000089984.8	2.23649	0.000810086		ENSMUSG00000018381.16	1.18233	2.36e-12		ENSMUSG00000009741.16	0.94118	0.0292163
ENSMUSG00000038070.16	2.25319	0.0252786		ENSMUSG00000029718.15	1.18242	0.00074607		ENSMUSG00000096192.3	0.941218	0.0279914
ENSMUSG00000034259.9	2.26171	5.23e-08		ENSMUSG00000041143.17	1.18253	0.000992374		ENSMUSG00000033916.6	0.942604	0.00487137
ENSMUSG00000045767.10	2.27203	0.0441528		ENSMUSG00002075065.1	1.18403	0.0409609		ENSMUSG00000067121.3	0.944326	0.0193765
ENSMUSG00000038954.15	2.27282	0.0493743		ENSMUSG00000049988.6	1.18405	0.00113034		ENSMUSG00000036098.16	0.944765	0.00211071
ENSMUSG00000009030.15	2.28392	0.0423889		ENSMUSG00000059791.15	1.18776	1.02e-06		ENSMUSG00000023170.15	0.945028	0.000184662
ENSMUSG00000032786.17	2.29832	2.47e-05		ENSMUSG00000022105.7	1.189	1.61e-07		ENSMUSG00000033128.10	0.945445	0.000401661
ENSMUSG00000031146.7	2.35568	0.0064903		ENSMUSG00000038271.18	1.19261	7.56e-07		ENSMUSG00000053754.15	0.945982	0.00607129
ENSMUSG00000015452.15	2.39753	1.92e-08		ENSMUSG00000024308.16	1.19346	3.5e-10		ENSMUSG00000027254.14	0.948662	0.00884648
ENSMUSG00000027087.12	2.40518	5.56e-06		ENSMUSG00000071073.6	1.19448	0.0373672		ENSMUSG00000008398.17	0.95157	0.00224707
ENSMUSG00000035299.17	2.41466	5.94e-13		ENSMUSG00000004473.11	1.19505	0.00124752		ENSMUSG00000039824.5	0.953701	1.74e-06
ENSMUSG00000028392.16	2.41938	0.00111633		ENSMUSG00000026495.9	1.19539	0.0113267		ENSMUSG00000015377.11	0.953713	2.65e-06
ENSMUSG00000034786.18	2.46297	1.41e-19		ENSMUSG00000061046.10	1.19675	2.22e-12		ENSMUSG00000108681.2	0.955561	0.009933
ENSMUSG00000003955.9	2.48568	0.0106789		ENSMUSG00000025576.18	1.19756	0.00527995		ENSMUSG00000028053.14	0.956939	0.0297274
ENSMUSG00000054519.9	2.48902	0.0119235		ENSMUSG00000049657.10	1.19829	0.00130733		ENSMUSG00000035228.16	0.958785	0.000880106
ENSMUSG00000116953.2	2.48924	0.0163838		ENSMUSG00000025464.16	1.19917	0.0255039		ENSMUSG00000028059.17	0.959824	5.72e-07
ENSMUSG00000032942.15	2.49946	0.0170071		ENSMUSG00000045744.12	1.19941	3.04e-19		ENSMUSG00000027901.13	0.960595	6.03e-08
ENSMUSG00000000317.12	2.51142	0.0354404		ENSMUSG00000060279.15	1.20795	7.85e-09		ENSMUSG00000034161.9	0.96441	1.61e-07
ENSMUSG00000110344.2	2.5376	1.1e-07		ENSMUSG00000022475.20	1.20942	1.4e-06		ENSMUSG00000023052.9	0.964923	0.0404828
ENSMUSG00000001285.13	2.53845	0.0489623		ENSMUSG00000024912.7	1.20999	0.00011493		ENSMUSG00000049881.14	0.966381	5.56e-05
ENSMUSG00000052934.15	2.54297	0.0434731		ENSMUSG00000047090.14	1.21103	1.14e-07		ENSMUSG00000082645.4	0.96715	0.00813861
ENSMUSG00000049588.14	2.54862	4.47e-07		ENSMUSG00000075227.7	1.21407	0.000408123		ENSMUSG00000067212.9	0.967267	0.000179347
ENSMUSG00000003526.13	2.54924	3.17e-15		ENSMUSG00000038346.19	1.21455	0.00180374		ENSMUSG00000043336.15	0.967914	0.0465647
ENSMUSG00000091117.2	2.58309	0.0156433		ENSMUSG00000015605.7	1.21889	0.0140942		ENSMUSG00000031578.6	0.969638	0.00443314
ENSMUSG00002075277.1	2.60567	0.0227282		ENSMUSG00000002147.19	1.22139	1.14e-12		ENSMUSG00000024308.16	0.969865	1.38e-07
ENSMUSG00000015476.7	2.64617	3.84e-09		ENSMUSG00000003190.13	1.22268	0.000809431		ENSMUSG00000068921.15	0.971671	4.53e-07
ENSMUSG00000033862.8	2.65071	2.67e-16		ENSMUSG00000042747.13	1.2232	0.0003386		ENSMUSG00002076721.1	0.972364	0.0201859
ENSMUSG00000022951.17	2.73402	1.06e-07		ENSMUSG00000074673.16	1.22328	0.0250125		ENSMUSG00000064367.1	0.972786	0.0393466
ENSMUSG00000030609.19	2.73955	0.00101803		ENSMUSG00002075444.1	1.22608	0.0308482		ENSMUSG00000095061.2	0.973379	2.49e-07
ENSMUSG00000003992.16	2.74765	0.020251		ENSMUSG00000032041.16	1.22714	0.0371396		ENSMUSG00000024968.15	0.974035	0.000935337
ENSMUSG00000047248.21	2.7502	1.11e-05		ENSMUSG00000026198.16	1.2301	0.0094614		ENSMUSG00000021287.13	0.976109	2.17e-08
ENSMUSG00000036091.9	2.75388	0.0066179		ENSMUSG00000013155.11	1.2304	0.010335		ENSMUSG00000021675.5	0.978237	0.0105227
ENSMUSG00000110206.2	2.75899	0.00290107		ENSMUSG00000085795.9	1.2367	4.82e-06		ENSMUSG00000032042.12	0.978419	0.0168246
ENSMUSG00000037664.14	2.8073	4.01e-10		ENSMUSG00000038135.5	1.24067	0.000138863		ENSMUSG00000038276.13	0.97911	5.62e-05
ENSMUSG00000026078.11	2.83473	0.0424558		ENSMUSG00000064264.15	1.24367	0.0137533		ENSMUSG00000047767.18	0.980058	0.00199179
ENSMUSG00000000058.7	2.8684	0.027819		ENSMUSG00000024829.13	1.24546	0.0347136		ENSMUSG00000036964.15	0.98053	0.00216205
ENSMUSG00000026811.19	2.88599	0.0369935		ENSMUSG00000005469.11	1.24574	0.00512488		ENSMUSG00000092060.5	0.982122	0.00207775
ENSMUSG00000081208.2	3.04184	1.66e-13		ENSMUSG00000099655.3	1.24603	0.00508105		ENSMUSG00000043290.7	0.983248	6.39e-08
ENSMUSG00000051133.4	3.061	0.0154502		ENSMUSG00000118382.2	1.24633	0.000587921		ENSMUSG00000077460.3	0.986022	0.0453869
ENSMUSG00000026638.16	3.07107	0.0296363		ENSMUSG00000041654.16	1.24722	0.00252727		ENSMUSG00000020668.11	0.987862	0.0066268
ENSMUSG00000024926.11	3.09266	2.28e-54		ENSMUSG00000036578.8	1.24723	0.00510024		ENSMUSG00000041297.9	0.988291	5.55e-06
ENSMUSG00000083776.2	3.09899	0.0438983		ENSMUSG00000033454.7	1.24978	2.54e-12		ENSMUSG00000105093.2	0.990659	0.000572716
ENSMUSG00000023004.9	3.13282	0.0457898		ENSMUSG00000048921.12	1.25251	0.000259321		ENSMUSG00000057788.14	0.992135	2.51e-24
ENSMUSG00000053483.16	3.13577	4.18e-10		ENSMUSG00000027009.19	1.25397	0.023212		ENSMUSG00000040152.9	0.994212	1.08e-12
ENSMUSG00000022216.18	3.14129	1.8e-05		ENSMUSG00000030814.18	1.25729	0.00509379		ENSMUSG00000046721.12	0.995433	0.0392967
ENSMUSG00000020053.19	3.19515	0.0463236		ENSMUSG00000024142.16	1.263	0.0094155		ENSMUSG00000059323.15	0.996451	0.00194195
ENSMUSG00000043557.17	3.24748	0.0122093		ENSMUSG00000030380.18	1.26442	1.41e-05		ENSMUSG00000064897.3	0.999955	0.0289305
ENSMUSG00000077385.3	3.4051	0.0469115		ENSMUSG00000059406.9	1.26864	1.44e-19		ENSMUSG00000021374.11	1.00098	0.00730341
ENSMUSG00000103980.2	3.53561	0.0304084		ENSMUSG00002076907.1	1.26975	0.0445592		ENSMUSG00000009687.15	1.00126	0.00617298
ENSMUSG00000002580.8	3.60963	0.0319191		ENSMUSG00000053553.12	1.27496	1.07e-16		ENSMUSG00000002885.15	1.00187	2.88e-09
ENSMUSG00000118457.2	3.61704	0.01896		ENSMUSG00000037759.7	1.27591	0.000256397		ENSMUSG00000037759.7	1.00208	0.00349015
ENSMUSG00002075454.1	3.6548	0.0489964		ENSMUSG00000033128.10	1.27653	2.18e-06		ENSMUSG00000019761.11	1.00521	0.000222746
ENSMUSG00000118505.2	3.6751	0.0270188		ENSMUSG00000041025.16	1.27705	0.0101058		ENSMUSG00002076463.1	1.00604	0.00611807
ENSMUSG00000095134.3	3.75759	0.00903705		ENSMUSG00000060509.6	1.28363	0.010834		ENSMUSG00000025064.16	1.00641	3.22e-05
ENSMUSG00000039376.14	3.79205	5.05e-05		ENSMUSG00000030850.18	1.28427	0.00293006		ENSMUSG00000028467.16	1.00661	3.11e-11
ENSMUSG00000023826.17	3.82911	0.0408716		ENSMUSG00000033671.19	1.28575	8.23e-05		ENSMUSG00000097412.3	1.00905	5.58e-09
ENSMUSG00000041324.15	3.84098	0.000202045		ENSMUSG00000033335.18	1.28773	3.24e-16		ENSMUSG00000097470.2	1.00936	0.00144443
ENSMUSG00000036845.13	3.90899	0.0018521		ENSMUSG00000021466.13	1.29077	0.0215053		ENSMUSG00000005540.11	1.0095	6.46e-07
ENSMUSG00000082874.5	3.91202	0.00591972		ENSMUSG00000038074.17	1.29103	0.00150531		ENSMUSG00000020128.16	1.01389	0.0197932
ENSMUSG00000059891.15	3.95387	0.00504552		ENSMUSG00000033152.14	1.2911	4.44e-08		ENSMUSG00000078486.4	1.01453	0.00250414
ENSMUSG00000088626.5	3.95647	0.0481659		ENSMUSG00000038412.9	1.30181	0.00505222		ENSMUSG00000026825.18	1.01454	0.00681094
ENSMUSG00002075972.1	3.98267	0.0195558		ENSMUSG00000034595.18	1.30236	1.58e-16		ENSMUSG00000018040.10	1.01604	1.95e-12
ENSMUSG00000038762.16	4.03953	0.0282687		ENSMUSG00000025856.16	1.30613	4.64e-24		ENSMUSG00000004221.17	1.01657	0.000235098
ENSMUSG00000092457.4	4.13346	0.0058657		ENSMUSG00000041729.16	1.31089	0.032747		ENSMUSG00000025579.15	1.0181	0.0469051
ENSMUSG00000109610.2	4.14281	0.0272035		ENSMUSG00000048200.13	1.31321	0.000117412		ENSMUSG00000045934.16	1.01826	2.29e-05
ENSMUSG00000052234.3	4.17416	0.00435792		ENSMUSG00000064109.9	1.31341	3.3e-06		ENSMUSG00000046523.6	1.0204	0.0447198
ENSMUSG00000070873.6	4.17531	0.0115706		ENSMUSG00000046338.5	1.31429	4.1e-11		ENSMUSG00000030380.18	1.02046	0.000354914
ENSMUSG00000032064.18	4.2056	0.0123254		ENSMUSG00000039330.6	1.31462	0.00021496		ENSMUSG00000001988.10	1.02201	2.34e-05
ENSMUSG00000072825.12	4.26755	0.00472034		ENSMUSG00000013622.16	1.31509	0.0375455		ENSMUSG00000014859.10	1.023	0.000619023
ENSMUSG00000063160.13	4.3365	0.0102681		ENSMUSG00000053192.10	1.31597	1.29e-16		ENSMUSG00000041025.16	1.0235	0.0338086
ENSMUSG00000020439.18	4.41076	0.00469053		ENSMUSG00000030281.17	1.31614	3.16e-07		ENSMUSG00000002831.15	1.02707	4.33e-14
ENSMUSG00000116895.2	4.54621	0.00507075		ENSMUSG00000037477.9	1.31765	0.000121661		ENSMUSG00000074569.5	1.02709	2.1e-11
ENSMUSG00000004500.10	4.66278	0.000683799		ENSMUSG00002076293.1	1.32591	6.79e-06		ENSMUSG00000018012.12	1.02763	0.00165149
ENSMUSG00000082103.3	4.71406	0.00105145		ENSMUSG00000102018.9	1.32683	0.000969744		ENSMUSG00000092517.2	1.02771	0.00222157
ENSMUSG00000082347.2	4.769	0.000124811		ENSMUSG00000004931.12	1.32751	0.0336662		ENSMUSG00000110753.2	1.02881	0.0318922
ENSMUSG00000024087.5	5.85612	1.09e-07		ENSMUSG00000021917.17	1.33263	0.0394064		ENSMUSG00000085684.3	1.02884	0.000997268
				ENSMUSG00000020747.19	1.33505	0.000276677		ENSMUSG00000110816.2	1.0295	3.24e-07
				ENSMUSG00000000738.19	1.33955	0.000136696		ENSMUSG00000024130.17	1.0304	3.25e-07
				ENSMUSG00000037190.13	1.33963	9.93e-14		ENSMUSG00000052428.11	1.03132	0.0472645
				ENSMUSG00000037098.19	1.34046	0.000209817		ENSMUSG00000117924.2	1.03151	0.0370586
				ENSMUSG00000030806.7	1.3434	0.0147728		ENSMUSG00000032040.16	1.03187	0.000568684
				ENSMUSG00000028688.14	1.34343	0.0340978		ENSMUSG00000023259.18	1.03487	2.39e-11
				ENSMUSG00000040345.11	1.34991	0.00294864		ENSMUSG00000037098.19	1.03554	0.00386763
				ENSMUSG00000001988.10	1.35007	3.22e-08		ENSMUSG00000025270.14	1.03561	0.0389574
				ENSMUSG00000035234.19	1.35432	0.0344104		ENSMUSG00000037646.11	1.0357	0.0118891
				ENSMUSG00000032094.9	1.35735	0.00166255		ENSMUSG00000024384.5	1.03571	0.0376111
				ENSMUSG00000043372.13	1.35737	2.04e-08		ENSMUSG00000014791.11	1.03662	1.08e-17
				ENSMUSG00000033439.13	1.35787	0.0349496		ENSMUSG00000091784.3	1.03701	1.91e-08
				ENSMUSG00000055912.9	1.36358	4.19e-11		ENSMUSG00000114399.2	1.03767	0.00362211
				ENSMUSG00000014859.10	1.36476	6.24e-06		ENSMUSG00000090489.4	1.04029	4.73e-07
				ENSMUSG00000046637.4	1.36638	0.0324567		ENSMUSG00000020793.6	1.04483	0.0156422
				ENSMUSG00000043251.7	1.36687	0.0356205		ENSMUSG00000106421.2	1.04681	0.0381651
				ENSMUSG00000020923.18	1.36875	6.87e-15		ENSMUSG00000030822.16	1.04814	7.71e-06
				ENSMUSG00000030035.15	1.375	1.33e-08		ENSMUSG00000082305.5	1.05127	1.28e-10
				ENSMUSG00000000320.11	1.38108	0.0265303		ENSMUSG00000083774.2	1.05196	0.00730937
				ENSMUSG00000021039.10	1.38823	6.15e-08		ENSMUSG00000070953.14	1.05497	6.98e-06
				ENSMUSG00000059323.15	1.38963	1.29e-05		ENSMUSG00000018537.17	1.05689	0.000980602
				ENSMUSG00000025017.11	1.39241	0.0252435		ENSMUSG00000048481.16	1.05698	7.53e-11
				ENSMUSG00000051735.8	1.39325	0.0279348		ENSMUSG00000082148.2	1.05799	0.000137118
				ENSMUSG00000079442.13	1.39363	0.0259777		ENSMUSG00000020472.15	1.06363	0.000451808
				ENSMUSG00000039853.19	1.40699	1.1e-11		ENSMUSG00000040746.16	1.06399	5.62e-10
				ENSMUSG00000021423.7	1.41003	0.00293006		ENSMUSG00000037788.15	1.06459	0.029074
				ENSMUSG00000042190.13	1.41042	0.000195338		ENSMUSG00000071073.6	1.06646	0.0474934
				ENSMUSG00000042109.9	1.41052	3.07e-06		ENSMUSG00000020251.15	1.06924	0.0129866
				ENSMUSG00000028100.12	1.41273	3.93e-06		ENSMUSG00000040163.15	1.07163	9.25e-05
				ENSMUSG00000057134.7	1.41873	1.97e-10		ENSMUSG00000046613.20	1.07326	0.0117624
				ENSMUSG00000030579.11	1.42523	0.00100189		ENSMUSG00000005836.11	1.07412	0.00467569
				ENSMUSG00000031840.15	1.42548	1.92e-12		ENSMUSG00000030189.16	1.07501	0.0388113
				ENSMUSG00000041354.17	1.42617	1.04e-16		ENSMUSG00000027805.17	1.07575	0.0234492
				ENSMUSG00000034254.18	1.42721	0.000129024		ENSMUSG00000027889.18	1.07835	0.00737581
				ENSMUSG00000023456.17	1.43113	2.05e-11		ENSMUSG00000087887.3	1.08058	0.0394163
				ENSMUSG00000043740.16	1.43683	0.0209924		ENSMUSG00000022475.20	1.08461	5.41e-06
				ENSMUSG00000017446.15	1.43712	0.0363906		ENSMUSG00000028873.17	1.08605	0.00285213
				ENSMUSG00000015377.11	1.44031	9.11e-13		ENSMUSG00000024145.7	1.08626	0.0052469
				ENSMUSG00000049305.7	1.44144	0.023426		ENSMUSG00000025505.17	1.08777	0.0115065
				ENSMUSG00000025739.14	1.44339	0.00160265		ENSMUSG00000053835.18	1.08829	4.28e-08
				ENSMUSG00000020717.20	1.4472	0.0121416		ENSMUSG00000081077.2	1.08831	0.00810426
				ENSMUSG00000024962.14	1.4497	0.0138045		ENSMUSG00000026500.7	1.0907	0.0389828
				ENSMUSG00000037795.15	1.44983	6.22e-06		ENSMUSG00000038412.9	1.09228	0.0141115
				ENSMUSG00000028671.17	1.45122	1.32e-21		ENSMUSG00000020755.10	1.09275	2.96e-05
				ENSMUSG00000091366.2	1.45425	7.51e-08		ENSMUSG00000037552.18	1.09294	0.0370729
				ENSMUSG00000045045.8	1.45722	0.0362193		ENSMUSG00000071713.7	1.09312	0.00483632
				ENSMUSG00000034349.15	1.45761	0.0363906		ENSMUSG00000081208.2	1.09867	0.028448
				ENSMUSG00000074305.10	1.4584	2.54e-05		ENSMUSG00000037243.18	1.09936	0.0304418
				ENSMUSG00000063049.5	1.4619	0.0316073		ENSMUSG00000116994.2	1.0998	0.00404723
				ENSMUSG00000019951.11	1.46556	0.00971447		ENSMUSG00000081492.2	1.1048	0.0178618
				ENSMUSG00000040842.18	1.46768	0.0212573		ENSMUSG00000023800.16	1.10539	0.0182276
				ENSMUSG00000028634.18	1.4703	0.0492403		ENSMUSG00000062867.14	1.10743	0.000972163
				ENSMUSG00000057054.12	1.47616	0.000211715		ENSMUSG00000034595.18	1.10818	2.87e-13
				ENSMUSG00000020590.17	1.47682	0.0114388		ENSMUSG00000064370.1	1.1107	0.0452391
				ENSMUSG00000058301.9	1.47711	0.0143098		ENSMUSG00000026198.16	1.11439	0.0119369
				ENSMUSG00000049653.6	1.47769	0.0231961		ENSMUSG00000027569.16	1.11531	0.000267911
				ENSMUSG00000033685.14	1.47968	3.02e-07		ENSMUSG00000079462.2	1.11539	0.0117121
				ENSMUSG00000021508.12	1.48075	0.0185719		ENSMUSG00000039431.17	1.11546	0.0314746
				ENSMUSG00000005836.11	1.48117	8.47e-05		ENSMUSG00000039164.3	1.11883	7.59e-12
				ENSMUSG00000025935.11	1.48211	0.0383856		ENSMUSG00000020923.18	1.11943	3.7e-11
				ENSMUSG00000083043.2	1.48366	9.48e-06		ENSMUSG00000024391.8	1.12417	8.32e-08
				ENSMUSG00000009566.13	1.48406	0.000135634		ENSMUSG00000036854.15	1.12676	1.29e-06
				ENSMUSG00000042672.16	1.48539	9.14e-06		ENSMUSG00000082279.2	1.1274	0.00185582
				ENSMUSG00000003269.18	1.48559	0.0207287		ENSMUSG00000064345.1	1.12902	0.00289643
				ENSMUSG00000002812.5	1.48937	1.1e-06		ENSMUSG00000071862.4	1.13139	9.61e-05
				ENSMUSG00000058290.5	1.49481	0.0135391		ENSMUSG00000054999.3	1.1333	0.00667675
				ENSMUSG00000085601.8	1.49491	0.00046049		ENSMUSG00000039646.6	1.13369	2.71e-16
				ENSMUSG00000052056.15	1.49508	0.0140163		ENSMUSG00000017639.14	1.13521	0.0203499
				ENSMUSG00000030588.13	1.50092	0.0162855		ENSMUSG00000055553.17	1.13726	2.53e-07
				ENSMUSG00000023905.16	1.50116	0.000587553		ENSMUSG00000083210.2	1.13768	4.7e-07
				ENSMUSG00000054065.13	1.50268	0.00352564		ENSMUSG00000030276.20	1.13809	0.0199378
				ENSMUSG00000046908.6	1.50482	0.0125412		ENSMUSG00000022550.19	1.13907	1.44e-05
				ENSMUSG00000037286.16	1.50588	0.00844206		ENSMUSG00000002803.15	1.14288	2.19e-10
				ENSMUSG00000038268.5	1.50761	1.1e-07		ENSMUSG00000006517.6	1.14343	7.68e-41
				ENSMUSG00000035944.18	1.51013	0.00181214		ENSMUSG00000085486.3	1.14437	0.00141823
				ENSMUSG00000013033.17	1.51288	0.0028182		ENSMUSG00000038451.14	1.14496	7.33e-07
				ENSMUSG00000027953.14	1.51299	6.19e-07		ENSMUSG00000022089.10	1.14827	0.00957857
				ENSMUSG00000035545.14	1.51646	2.02e-14		ENSMUSG00000085361.3	1.14891	0.0401776
				ENSMUSG00000024391.8	1.51802	9.92e-13		ENSMUSG00000057134.7	1.14967	1.2e-07
				ENSMUSG00002075602.1	1.52019	0.00210482		ENSMUSG00000020473.14	1.14975	0.00490072
				ENSMUSG00000024947.18	1.521	1.2e-14		ENSMUSG00000064215.14	1.15047	0.013252
				ENSMUSG00000055632.19	1.52107	0.000870281		ENSMUSG00000003199.17	1.15147	5.28e-06
				ENSMUSG00000029726.17	1.5226	3.58e-06		ENSMUSG00000022680.15	1.15289	7.73e-06
				ENSMUSG00000021371.6	1.52599	0.0219111		ENSMUSG00000047880.16	1.15302	4.88e-06
				ENSMUSG00000020282.19	1.53047	0.000724631		ENSMUSG00000030199.17	1.15391	0.0136095
				ENSMUSG00000038489.9	1.53234	3.86e-07		ENSMUSG00000007589.10	1.15406	6.21e-10
				ENSMUSG00000052533.15	1.53257	4.95e-10		ENSMUSG00000060012.10	1.15421	0.000915971
				ENSMUSG00000038276.13	1.54042	7.49e-11		ENSMUSG00000020234.11	1.15562	4.59e-38
				ENSMUSG00000034259.9	1.54051	0.00142853		ENSMUSG00000082969.2	1.15706	0.00158139
				ENSMUSG00000024349.11	1.54061	0.0171979		ENSMUSG00000040731.14	1.16044	0.00685818
				ENSMUSG00000024642.18	1.54091	0.0487518		ENSMUSG00000110446.2	1.16071	0.00126271
				ENSMUSG00000024539.18	1.54494	0.029511		ENSMUSG00000078813.4	1.1652	1.91e-16
				ENSMUSG00000073598.4	1.55069	0.0022147		ENSMUSG00000098026.3	1.16884	2.55e-06
				ENSMUSG00000117924.2	1.55091	0.00140751		ENSMUSG00000103409.3	1.17142	9.52e-09
				ENSMUSG00000034471.13	1.55429	0.000635812		ENSMUSG00002075890.1	1.17338	1.84e-05
				ENSMUSG00000026853.16	1.55895	1.5e-16		ENSMUSG00000044595.11	1.17382	0.00294531
				ENSMUSG00000043445.8	1.55955	0.00153535		ENSMUSG00000015854.8	1.17696	0.0199755
				ENSMUSG00000035596.15	1.56339	0.0240329		ENSMUSG00000063689.5	1.18005	5.55e-06
				ENSMUSG00000003528.16	1.56505	0.00138305		ENSMUSG00000110966.2	1.18066	0.0019744
				ENSMUSG00000048118.18	1.56576	0.0390471		ENSMUSG00000047822.9	1.18144	0.00014161
				ENSMUSG00000012123.18	1.5658	1.11e-18		ENSMUSG00000052533.15	1.18309	1.28e-06
				ENSMUSG00000015474.17	1.56878	0.000111807		ENSMUSG00000074218.4	1.18369	0.0191913
				ENSMUSG00000002769.10	1.58165	5.41e-05		ENSMUSG00000078619.11	1.1843	0.00119603
				ENSMUSG00000062867.14	1.58173	2.38e-06		ENSMUSG00000024780.8	1.1865	5.9e-07
				ENSMUSG00000040938.17	1.58322	9.25e-07		ENSMUSG00000115107.2	1.18884	0.00855384
				ENSMUSG00002075113.1	1.58858	0.0226229		ENSMUSG00000092261.2	1.18928	9.89e-07
				ENSMUSG00000028016.10	1.59149	0.0492372		ENSMUSG00000032114.10	1.19039	3.37e-06
				ENSMUSG00000003200.11	1.59395	1.04e-13		ENSMUSG00000051627.4	1.19105	5.03e-05
				ENSMUSG00000034930.17	1.60312	9.17e-05		ENSMUSG00000014609.17	1.1925	0.00667876
				ENSMUSG00000003228.10	1.60572	0.01292		ENSMUSG00000020486.20	1.19384	5.7e-07
				ENSMUSG00000029592.12	1.60693	3.97e-11		ENSMUSG00000019961.18	1.19517	0.0153911
				ENSMUSG00000024959.15	1.60856	1.73e-14		ENSMUSG00000098886.3	1.19644	0.00652589
				ENSMUSG00000031783.11	1.6125	3.61e-11		ENSMUSG00000025178.10	1.19934	6.22e-05
				ENSMUSG00000050890.16	1.61256	0.000324948		ENSMUSG00000051503.3	1.20015	1.45e-06
				ENSMUSG00000030034.13	1.61499	0.0360687		ENSMUSG00000001583.14	1.20556	5.72e-07
				ENSMUSG00000057177.13	1.61681	6.86e-27		ENSMUSG00000069272.7	1.20666	0.00017992
				ENSMUSG00000011158.9	1.61863	0.0022136		ENSMUSG00000020740.14	1.20855	0.00606386
				ENSMUSG00000060568.15	1.62456	0.00361117		ENSMUSG00000025648.19	1.2111	0.000113589
				ENSMUSG00000099031.3	1.65036	0.00405794		ENSMUSG00000083875.2	1.21143	0.0419519
				ENSMUSG00000022914.18	1.66302	3.45e-05		ENSMUSG00000108547.2	1.21387	0.0116511
				ENSMUSG00000030844.12	1.6649	0.0291496		ENSMUSG00000059734.8	1.2166	2.2e-17
				ENSMUSG00000093147.3	1.667	0.00044333		ENSMUSG00000017832.3	1.21661	3.33e-05
				ENSMUSG00000034781.6	1.66912	4.63e-05		ENSMUSG00000025702.16	1.21757	0.00540266
				ENSMUSG00000022019.17	1.67419	0.0122885		ENSMUSG00000091515.6	1.21927	0.001691
				ENSMUSG00000030374.16	1.68178	2.69e-07		ENSMUSG00000038583.14	1.22388	0.00793801
				ENSMUSG00000079657.11	1.6882	3.99e-16		ENSMUSG00000086373.9	1.22442	0.0287642
				ENSMUSG00000038195.7	1.69159	4.35e-09		ENSMUSG00000048911.16	1.22462	7.69e-06
				ENSMUSG00000029275.19	1.6933	0.00203898		ENSMUSG00000001440.6	1.22637	0.00457493
				ENSMUSG00000030428.17	1.69583	0.000258443		ENSMUSG00002076924.1	1.23151	0.00841541
				ENSMUSG00000036281.14	1.69704	3.34e-07		ENSMUSG00000004707.15	1.23151	0.00121506
				ENSMUSG00000034739.18	1.70538	8.54e-07		ENSMUSG00000042046.16	1.23485	0.0044774
				ENSMUSG00000033594.12	1.71219	5.22e-27		ENSMUSG00000035337.4	1.23612	0.000366728
				ENSMUSG00000028042.16	1.71574	1.23e-20		ENSMUSG00000006310.11	1.23668	2.39e-11
				ENSMUSG00000023913.18	1.7221	1.55e-09		ENSMUSG00000089651.2	1.23753	0.0252314
				ENSMUSG00000073422.12	1.7222	0.0010037		ENSMUSG00000003190.13	1.23767	0.000231414
				ENSMUSG00000012889.9	1.72886	7.66e-14		ENSMUSG00000114359.2	1.23791	0.000209133
				ENSMUSG00000040466.17	1.72892	0.000924665		ENSMUSG00000106006.2	1.23943	0.0144938
				ENSMUSG00000038605.12	1.74987	0.0220669		ENSMUSG00000034209.5	1.24379	6.48e-08
				ENSMUSG00000000530.17	1.75146	9.45e-19		ENSMUSG00000118502.2	1.24466	2.21e-09
				ENSMUSG00002076329.1	1.75668	0.0323544		ENSMUSG00000056612.8	1.24505	2.77e-06
				ENSMUSG00000029072.4	1.76488	1.45e-44		ENSMUSG00000043623.8	1.24583	0.000572817
				ENSMUSG00000026785.15	1.77212	7.74e-09		ENSMUSG00000030374.16	1.24752	0.000122908
				ENSMUSG00000028699.10	1.77797	0.0123015		ENSMUSG00000048442.16	1.24784	4.24e-07
				ENSMUSG00000044030.5	1.79208	0.000889285		ENSMUSG00000098039.2	1.24863	7.4e-05
				ENSMUSG00000074918.5	1.79443	0.0246952		ENSMUSG00000068706.4	1.24903	0.02247
				ENSMUSG00000117037.2	1.79558	0.0373596		ENSMUSG00000023473.14	1.25177	8.81e-22
				ENSMUSG00000028898.16	1.80368	0.00142817		ENSMUSG00000065547.3	1.2552	0.00014331
				ENSMUSG00000039671.19	1.80479	0.000462084		ENSMUSG00000098761.2	1.25555	0.0273184
				ENSMUSG00000058441.8	1.80523	0.00947593		ENSMUSG00000005982.15	1.25985	0.00395341
				ENSMUSG00000048012.20	1.80761	0.0276167		ENSMUSG00000075297.11	1.26194	3.55e-08
				ENSMUSG00000074570.15	1.81177	0.0370675		ENSMUSG00000029705.18	1.2621	1.45e-06
				ENSMUSG00000024309.16	1.81249	0.00331494		ENSMUSG00000032010.16	1.26367	0.00209998
				ENSMUSG00000052565.8	1.81423	0.000635812		ENSMUSG00000090243.2	1.26448	0.00667675
				ENSMUSG00000030704.15	1.81842	0.0212541		ENSMUSG00000034930.17	1.26601	0.00165657
				ENSMUSG00000037791.16	1.81992	1.85e-14		ENSMUSG00000045744.12	1.26913	4.44e-24
				ENSMUSG00000098112.9	1.82358	0.0101672		ENSMUSG00000025488.10	1.27009	0.0293175
				ENSMUSG00000024906.11	1.82619	9.18e-10		ENSMUSG00000090559.2	1.27157	4.53e-09
				ENSMUSG00000041684.12	1.83171	0.000328194		ENSMUSG00000018727.20	1.27171	1.11e-05
				ENSMUSG00000030409.17	1.83231	2.27e-06		ENSMUSG00000074673.16	1.27189	0.00978093
				ENSMUSG00000040841.6	1.83293	0.00489077		ENSMUSG00000021981.11	1.2725	0.0349187
				ENSMUSG00000046541.10	1.83591	3.21e-07		ENSMUSG00000082345.2	1.27792	0.00609839
				ENSMUSG00000038895.17	1.84584	0.0158689		ENSMUSG00000041354.17	1.2786	9.98e-15
				ENSMUSG00000024910.6	1.84807	2.25e-26		ENSMUSG00000043372.13	1.27897	2.7e-08
				ENSMUSG00000006310.11	1.85143	1.77e-23		ENSMUSG00000116301.2	1.28066	0.0144721
				ENSMUSG00000024397.15	1.85261	0.0295982		ENSMUSG00000004069.18	1.28119	0.0224759
				ENSMUSG00002076162.1	1.85555	5.95e-06		ENSMUSG00000098224.2	1.28191	0.000387841
				ENSMUSG00000078588.11	1.87793	2.28e-08		ENSMUSG00000035161.8	1.28203	2.03e-05
				ENSMUSG00000070643.12	1.87848	0.0276736		ENSMUSG00000039497.9	1.2831	0.0199305
				ENSMUSG00000049659.16	1.88145	2.5e-16		ENSMUSG00000077200.3	1.28495	0.000936935
				ENSMUSG00000084755.2	1.88998	0.000366179		ENSMUSG00000059714.14	1.28718	0.0150713
				ENSMUSG00000061099.13	1.89299	9.66e-35		ENSMUSG00000030107.11	1.28734	0.00332909
				ENSMUSG00000071192.7	1.8949	6.36e-20		ENSMUSG00000060034.6	1.28834	2.22e-05
				ENSMUSG00000035299.17	1.90495	2.2e-07		ENSMUSG00000024369.17	1.28835	5.7e-06
				ENSMUSG00000028876.8	1.91709	0.0176153		ENSMUSG00000082931.2	1.28882	0.015074
				ENSMUSG00000040434.17	1.91718	2.89e-05		ENSMUSG00000037286.16	1.28902	0.0168453
				ENSMUSG00000037253.9	1.91773	2.62e-10		ENSMUSG00000036578.8	1.29042	0.00152674
				ENSMUSG00000026858.19	1.91784	8.61e-07		ENSMUSG00000089665.3	1.29173	0.00868614
				ENSMUSG00000025049.7	1.91951	4.41e-10		ENSMUSG00000071648.5	1.29286	4.51e-07
				ENSMUSG00000024784.14	1.92869	0.000157043		ENSMUSG00000036492.13	1.29698	0.0123031
				ENSMUSG00000020331.10	1.92979	2.71e-06		ENSMUSG00000117219.2	1.29993	0.0144054
				ENSMUSG00000024384.5	1.9302	1.94e-05		ENSMUSG00000031990.16	1.30413	0.00225751
				ENSMUSG00000028961.16	1.93954	0.0311008		ENSMUSG00000053192.10	1.30532	2.94e-18
				ENSMUSG00000020776.19	1.93971	0.0288548		ENSMUSG00000026940.4	1.30743	0.00339678
				ENSMUSG00002075603.1	1.9424	0.0300448		ENSMUSG00000020459.15	1.31016	0.0143157
				ENSMUSG00000026219.15	1.94684	0.0228994		ENSMUSG00002075065.1	1.31145	0.010548
				ENSMUSG00000003031.15	1.955	0.00184229		ENSMUSG00000049939.7	1.31208	2.04e-12
				ENSMUSG00000033253.19	1.95696	2.3e-22		ENSMUSG00000081142.2	1.31514	0.0405481
				ENSMUSG00000024873.8	1.95942	4.84e-35		ENSMUSG00000038195.7	1.31729	3.28e-06
				ENSMUSG00000060275.15	1.96021	1.98e-17		ENSMUSG00000091952.4	1.31733	0.00477881
				ENSMUSG00000002910.12	1.96092	0.019213		ENSMUSG00000002625.11	1.3177	0.000127651
				ENSMUSG00000100210.3	1.96737	0.0128961		ENSMUSG00000084213.2	1.31839	0.0495607
				ENSMUSG00000057522.16	1.97904	0.0154321		ENSMUSG00000009114.18	1.31865	0.0393564
				ENSMUSG00000034209.5	1.98389	2.41e-18		ENSMUSG00000037962.8	1.32171	1.37e-06
				ENSMUSG00000030708.15	1.98799	9.18e-53		ENSMUSG00000046487.7	1.32615	0.0200258
				ENSMUSG00000027603.16	1.99084	0.0490809		ENSMUSG00000024376.8	1.32664	0.0253509
				ENSMUSG00000036854.15	1.9917	1.55e-18		ENSMUSG00000034471.13	1.32802	0.00237171
				ENSMUSG00000027087.12	1.99324	0.000626171		ENSMUSG00000000568.16	1.32866	0.000183575
				ENSMUSG00000025986.7	1.99523	0.0210908		ENSMUSG00000012705.17	1.32872	0.0294403
				ENSMUSG00000028670.15	2.00563	0.00287205		ENSMUSG00000020566.20	1.32895	0.0338086
				ENSMUSG00000024871.12	2.02375	2.39e-07		ENSMUSG00000038489.9	1.33027	5.4e-06
				ENSMUSG00000024787.15	2.02406	0.00339639		ENSMUSG00000064811.3	1.33163	0.00502429
				ENSMUSG00000039967.15	2.02723	0.0477511		ENSMUSG00000043091.10	1.33497	0.00469637
				ENSMUSG00000038290.16	2.03137	3.56e-06		ENSMUSG00000029726.17	1.33715	2.14e-05
				ENSMUSG00000043822.19	2.03143	1.29e-05		ENSMUSG00000031988.11	1.33809	0.00688548
				ENSMUSG00000041429.4	2.04063	3.66e-07		ENSMUSG00000064919.3	1.34268	0.00678612
				ENSMUSG00000039810.12	2.04492	0.0104037		ENSMUSG00000023935.11	1.34422	0.0114878
				ENSMUSG00000030811.15	2.06655	0.0120395		ENSMUSG00000034871.3	1.34563	2.78e-07
				ENSMUSG00000015468.15	2.07048	2.58e-33		ENSMUSG00000021285.16	1.35067	0.000515388
				ENSMUSG00000047832.10	2.07122	0.0356821		ENSMUSG00000108405.2	1.35285	3.37e-07
				ENSMUSG00000054708.18	2.07484	7.37e-35		ENSMUSG00000075420.7	1.35384	1.98e-07
				ENSMUSG00000089984.8	2.07536	0.003685		ENSMUSG00000030530.16	1.35545	1.07e-19
				ENSMUSG00000035161.8	2.11544	5e-13		ENSMUSG00000032480.18	1.35925	9.07e-16
				ENSMUSG00000035623.15	2.12062	0.00308302		ENSMUSG00000055926.4	1.3596	2.89e-10
				ENSMUSG00000087610.2	2.12346	0.000183836		ENSMUSG00000087052.2	1.35994	0.0337682
				ENSMUSG00000030276.20	2.13104	1.58e-06		ENSMUSG00000082304.2	1.36114	0.00184185
				ENSMUSG00000026932.15	2.14759	0.00690518		ENSMUSG00000019437.18	1.36308	4.38e-09
				ENSMUSG00000090799.3	2.15167	0.0489891		ENSMUSG00000038074.17	1.3647	0.000240525
				ENSMUSG00000032786.17	2.16025	0.000198507		ENSMUSG00000089476.4	1.36521	0.0248463
				ENSMUSG00000098553.3	2.19441	0.0188673		ENSMUSG00000063445.15	1.36529	0.0250457
				ENSMUSG00000013091.6	2.19696	0.000175864		ENSMUSG00000083672.2	1.36858	1.33e-10
				ENSMUSG00000028463.15	2.20608	0.0368448		ENSMUSG00000080797.3	1.37227	5.1e-09
				ENSMUSG00000030036.9	2.20792	1.16e-19		ENSMUSG00000020717.20	1.37271	0.0104372
				ENSMUSG00000068551.13	2.21369	0.00204784		ENSMUSG00000024142.16	1.3729	0.00158518
				ENSMUSG00000001280.14	2.21841	0.00295588		ENSMUSG00000084507.3	1.37292	0.0246114
				ENSMUSG00000038070.16	2.23896	0.0314221		ENSMUSG00000025810.10	1.3737	9.9e-05
				ENSMUSG00000028064.18	2.27267	1.72e-22		ENSMUSG00000081996.2	1.3746	0.0447603
				ENSMUSG00000110206.2	2.27552	0.0265269		ENSMUSG00000020747.19	1.37682	4.68e-05
				ENSMUSG00000044791.17	2.29377	0.0382216		ENSMUSG00000070337.5	1.37698	0.00445549
				ENSMUSG00002076299.1	2.29952	0.0185205		ENSMUSG00000090043.2	1.37973	0.000140944
				ENSMUSG00000046408.16	2.31585	4.01e-13		ENSMUSG00000043740.16	1.37987	0.0158789
				ENSMUSG00000032657.16	2.31766	0.000831723		ENSMUSG00000082145.2	1.38679	0.00728552
				ENSMUSG00000026205.9	2.32292	0.0139614		ENSMUSG00000080731.3	1.39	2.57e-08
				ENSMUSG00000041954.19	2.32658	0.00715018		ENSMUSG00002074914.1	1.39098	0.0450496
				ENSMUSG00000030609.19	2.33797	0.0107483		ENSMUSG00000082610.2	1.39328	0.0417407
				ENSMUSG00000030341.18	2.34374	0.00052961		ENSMUSG00000099569.2	1.39347	0.00756076
				ENSMUSG00000059571.8	2.35127	0.0348174		ENSMUSG00000082596.2	1.39642	0.0137349
				ENSMUSG00000081208.2	2.35682	1.92e-07		ENSMUSG00000024787.15	1.39769	0.0498706
				ENSMUSG00002075324.1	2.37017	0.0135391		ENSMUSG00000074627.12	1.40131	1.08e-12
				ENSMUSG00000003526.13	2.38243	2.32e-12		ENSMUSG00000003200.11	1.40383	9.95e-12
				ENSMUSG00000009030.15	2.39171	0.0351595		ENSMUSG00000036054.16	1.40489	4.02e-06
				ENSMUSG00000049588.14	2.39662	7.31e-06		ENSMUSG00000082630.2	1.40629	0.013783
				ENSMUSG00000061887.15	2.43717	0.00087169		ENSMUSG00002075180.1	1.40751	4.24e-07
				ENSMUSG00000033306.16	2.4432	0.00520689		ENSMUSG00000039126.11	1.40919	1.16e-10
[truncated: 614 more rows]

## Sheet: Supplementary Table 5.2
Sais et al. Nc-RNAs of host macrophages during helminth infection
Supplementary Table 5.2: All statistically significant differentially expressed mmu mRNAs filtering through InnateDB
6hrs vs uninfected					18hrs vs uninfected					5 days vs uninfected
mRNA	gene name	Log2FC2			mRNA	gene name	Log2FC2			mRNA	gene name	Log2FC2
ENSMUSG00000002147	Stat6	0.958274			ENSMUSG00000000869	Il4	-2.40975			ENSMUSG00000001168	Oas1h	1.75573
ENSMUSG00000003032	Klf4	-1.61473			ENSMUSG00000002147	Stat6	1.22139			ENSMUSG00000001847	Rac1	-0.404985
ENSMUSG00000003184	Irf3	0.7829			ENSMUSG00000003032	Klf4	-1.18078			ENSMUSG00000002147	Stat6	0.731074
ENSMUSG00000004934	Pias4	-0.650668			ENSMUSG00000003184	Irf3	0.754358			ENSMUSG00000002603	Tgfb1	-0.618346
ENSMUSG00000005836	Gata6	1.41419			ENSMUSG00000003813	Rad23a	0.584449			ENSMUSG00000003032	Klf4	-1.38118
ENSMUSG00000013707	Tnfaip8l2	-0.934607			ENSMUSG00000004934	Pias4	-0.732396			ENSMUSG00000003184	Irf3	0.806743
ENSMUSG00000015243	Abca1	0.844954			ENSMUSG00000005836	Gata6	1.48117			ENSMUSG00000005836	Gata6	1.07412
ENSMUSG00000015452	Ager	2.39753			ENSMUSG00000007659	Bcl2l1	-0.728643			ENSMUSG00000006699	Cdc42	-1.25125
ENSMUSG00000016529	Il10	-1.64368			ENSMUSG00000013707	Tnfaip8l2	-1.07338			ENSMUSG00000007659	Bcl2l1	-0.856407
ENSMUSG00000017754	Pltp	0.558767			ENSMUSG00000013787	Ehmt2	0.857918			ENSMUSG00000009281	Rarres2	-0.550735
ENSMUSG00000018920	Cxcl16	0.732131			ENSMUSG00000015243	Abca1	0.896057			ENSMUSG00000013707	Tnfaip8l2	-1.0989
ENSMUSG00000019850	Tnfaip3	-1.40288			ENSMUSG00000015452	Ager	2.5518			ENSMUSG00000015120	Ube2i	-1.17835
ENSMUSG00000020053	Igf1	3.19515			ENSMUSG00000016529	Il10	-1.38783			ENSMUSG00000015452	Ager	2.35463
ENSMUSG00000020063	Sirt1	-0.817817			ENSMUSG00000017754	Pltp	0.789005			ENSMUSG00000015854	Cd5l	1.17696
ENSMUSG00000020400	Tnip1	1.83335			ENSMUSG00000018920	Cxcl16	0.852823			ENSMUSG00000016529	Il10	-1.82926
ENSMUSG00000020644	Id2	-1.08165			ENSMUSG00000020063	Sirt1	-1.15912			ENSMUSG00000017737	Mmp9	-2.7651
ENSMUSG00000020826	Nos2	-3.01159			ENSMUSG00000020826	Nos2	-2.20587			ENSMUSG00000018920	Cxcl16	0.7707
ENSMUSG00000020902	Ntn1	-0.720379			ENSMUSG00000020902	Ntn1	-1.67456			ENSMUSG00000020053	Igf1	3.96939
ENSMUSG00000021109	Hif1a	-2.35382			ENSMUSG00000021423	Ly86	1.41003			ENSMUSG00000020572	Nampt	-1.51949
ENSMUSG00000021423	Ly86	1.06453			ENSMUSG00000021461	Fancc	-0.906737			ENSMUSG00000020826	Nos2	-2.30951
ENSMUSG00000021461	Fancc	-0.747717			ENSMUSG00000021466	Ptch1	1.29077			ENSMUSG00000020902	Ntn1	-0.738126
ENSMUSG00000021939	Ctsb	-0.851405			ENSMUSG00000021939	Ctsb	-0.984124			ENSMUSG00000021109	Hif1a	-2.05309
ENSMUSG00000021948	Prkcd	-0.910458			ENSMUSG00000022105	Rb1	1.189			ENSMUSG00000021264	Yy1	-0.476232
ENSMUSG00000022105	Rb1	1.53336			ENSMUSG00000022565	Plec	0.627039			ENSMUSG00000021461	Fancc	-0.474076
ENSMUSG00000022565	Plec	0.506723			ENSMUSG00000023411	Nfatc4	4.26307			ENSMUSG00000021939	Ctsb	-0.892192
ENSMUSG00000022855	Senp2	-2.77417			ENSMUSG00000023951	Vegfa	-1.12808			ENSMUSG00000021948	Prkcd	-1.48969
ENSMUSG00000023951	Vegfa	-0.83018			ENSMUSG00000024621	Csf1r	0.929074			ENSMUSG00000022105	Rb1	-1.06084
ENSMUSG00000024235	Map3k8	-3.87744			ENSMUSG00000025017	Pik3ap1	1.39241			ENSMUSG00000022565	Plec	0.721628
ENSMUSG00000024621	Csf1r	0.78313			ENSMUSG00000025225	Nfkb2	0.828362			ENSMUSG00000022901	Cd86	3.16158
ENSMUSG00000025017	Pik3ap1	1.63838			ENSMUSG00000025498	Irf7	0.41074			ENSMUSG00000023951	Vegfa	-1.48679
ENSMUSG00000025225	Nfkb2	0.781787			ENSMUSG00000025917	Cops5	-4.47444			ENSMUSG00000024621	Csf1r	0.452056
ENSMUSG00000026820	Ptges2	-2.0817			ENSMUSG00000026031	Cflar	1.04653			ENSMUSG00000025225	Nfkb2	0.584065
ENSMUSG00000026842	Abl1	1.04615			ENSMUSG00000026923	Notch1	1.12739			ENSMUSG00000026288	Inpp5d	-0.939274
ENSMUSG00000026923	Notch1	1.48905			ENSMUSG00000026930	Gpsm1	0.679159			ENSMUSG00000027164	Traf6	-3.08173
ENSMUSG00000026930	Gpsm1	0.701746			ENSMUSG00000027951	Adar	-2.33974			ENSMUSG00000027776	Il12a	-2.22495
ENSMUSG00000027490	E2f1	-1.74135			ENSMUSG00000028979	Masp2	-0.652502			ENSMUSG00000027951	Adar	-2.60963
ENSMUSG00000027951	Adar	-2.21567			ENSMUSG00000029020	Mfn2	-0.640926			ENSMUSG00000027995	Tlr2	-1.17832
ENSMUSG00000028156	Eif4e	-0.681612			ENSMUSG00000029468	P2rx7	-2.30996			ENSMUSG00000028156	Eif4e	-0.98722
ENSMUSG00000029468	P2rx7	-2.86227			ENSMUSG00000030314	Atg7	0.444214			ENSMUSG00000028800	Hdac1	0.696721
ENSMUSG00000029471	Camkk2	-0.665655			ENSMUSG00000030341	Tnfrsf1a	2.34374			ENSMUSG00000029020	Mfn2	0.871081
ENSMUSG00000030314	Atg7	0.683841			ENSMUSG00000030579	Tyrobp	1.42523			ENSMUSG00000029169	Dhx15	-2.42262
ENSMUSG00000030579	Tyrobp	1.03271			ENSMUSG00000030793	Pycard	-1.70231			ENSMUSG00000029416	Slc15a4	-1.27003
ENSMUSG00000030793	Pycard	-1.44579			ENSMUSG00000031990	Jam3	-1.89261			ENSMUSG00000029468	P2rx7	-3.45858
ENSMUSG00000032000	Birc3	1.3773			ENSMUSG00000032041	Tirap	1.22714			ENSMUSG00000029471	Camkk2	-1.05658
ENSMUSG00000032802	Srxn1	1.61363			ENSMUSG00000034957	Cebpa	0.72992			ENSMUSG00000029863	Casp2	-1.27027
ENSMUSG00000034957	Cebpa	0.733433			ENSMUSG00000035354	Uvrag	-1.63974			ENSMUSG00000030697	Ppp4c	-0.91275
ENSMUSG00000038058	Nod1	-2.472			ENSMUSG00000038058	Nod1	-2.68595			ENSMUSG00000031990	Jam3	1.30413
ENSMUSG00000038745	Nlrp6	-4.91688			ENSMUSG00000038745	Nlrp6	-3.63709			ENSMUSG00000032041	Tirap	1.5211
ENSMUSG00000038859	Baiap2l1	-1.13478			ENSMUSG00000038859	Baiap2l1	-1.51174			ENSMUSG00000034708	Grn	-0.83056
ENSMUSG00000040274	Cdk6	-1.02748			ENSMUSG00000039615	Stub1	0.421407			ENSMUSG00000035356	Nfkbiz	-1.53104
ENSMUSG00000040385	Ppp1ca	0.572056			ENSMUSG00000040385	Ppp1ca	0.547512			ENSMUSG00000035711	Dok3	-1.55328
ENSMUSG00000042228	Lyn	-0.958995			ENSMUSG00000046108	Il17c	-0.352193			ENSMUSG00000036887	C1qa	-0.698418
ENSMUSG00000047798	Cd300lf	-2.25018			ENSMUSG00000047798	Cd300lf	-2.25603			ENSMUSG00000036896	C1qc	-0.950629
ENSMUSG00000049871	Nlrc3	-0.978473			ENSMUSG00000049871	Nlrc3	-1.01157			ENSMUSG00000036908	Unc93b1	-0.961198
ENSMUSG00000062867	Impdh2	1.64303			ENSMUSG00000053175	Bcl3	0.72272			ENSMUSG00000038037	Socs1	-1.67497
ENSMUSG00000066621	Tecpr1	-1.24473			ENSMUSG00000062867	Impdh2	1.58173			ENSMUSG00000038058	Nod1	-1.39341
ENSMUSG00000078566	Bnip3	-4.14713			ENSMUSG00000065590	Mir212	-3.97633			ENSMUSG00000038859	Baiap2l1	-0.80783
					ENSMUSG00000066621	Tecpr1	-1.12589			ENSMUSG00000040152	Thbs1	0.994212
					ENSMUSG00000078566	Bnip3	-4.00626			ENSMUSG00000040329	Il7	1.63034
										ENSMUSG00000040385	Ppp1ca	0.513326
										ENSMUSG00000042228	Lyn	-1.11301
										ENSMUSG00000042349	Ikbke	2.23921
										ENSMUSG00000042406	Atf4	-1.13236
										ENSMUSG00000042784	Muc1	3.55061
										ENSMUSG00000044147	Arf6	-0.78785
										ENSMUSG00000045092	S1pr1	-1.07508
										ENSMUSG00000045382	Cxcr4	-1.96381
										ENSMUSG00000045730	Adrb2	-3.09939
										ENSMUSG00000047123	Ticam1	-1.27264
										ENSMUSG00000047798	Cd300lf	-4.02139
										ENSMUSG00000049871	Nlrc3	-0.556946
										ENSMUSG00000052593	Adam17	0.596542
										ENSMUSG00000062867	Impdh2	1.10743
										ENSMUSG00000065547	Mir199a-1	1.2552
										ENSMUSG00000065590	Mir212	-3.52124
										ENSMUSG00000066621	Tecpr1	-1.49912
										ENSMUSG00000068105	Tnfrsf13c	-2.21859
										ENSMUSG00000073421	H2-Ab1	-0.849856

## Sheet: Supplementary Table 5.3
Sais et al. Nc-RNAs of host macrophages during helminth infection
Supplementary Table 5.3: Gene Ontology Analysis Biological processes for host mRNA with a >Log2-fold increase in expression
6hrs post-infection					18hrs post-infection					5 days post infection
term_name	term_id	adjusted_p_value			term_name	term_id	adjusted_p_value			term_name	term_id	adjusted_p_value
organonitrogen compound metabolic process	GO:1901564	2.47612e-05			negative regulation of cellular process	GO:0048523	3.67979e-12			organelle organization	GO:0006996	2.00607e-08
negative regulation of biological process	GO:0048519	3.43437e-05			negative regulation of biological process	GO:0048519	8.66447e-12			cellular process	GO:0009987	6.46886e-06
negative regulation of cellular process	GO:0048523	3.52942e-05			positive regulation of biological process	GO:0048518	8.64447e-08			cellular component organization	GO:0016043	7.09579e-06
transcription by RNA polymerase II	GO:0006366	7.16717e-05			transcription by RNA polymerase II	GO:0006366	1.0083e-07			cellular component organization or biogenesis	GO:0071840	8.51906e-05
protein metabolic process	GO:0019538	0.000240299			regulation of primary metabolic process	GO:0080090	1.02145e-07			localization	GO:0051179	0.000552065
macromolecule modification	GO:0043412	0.000487897			regulation of nitrogen compound metabolic process	GO:0051171	2.22059e-07			protein-DNA complex assembly	GO:0065004	0.000781443
regulation of nitrogen compound metabolic process	GO:0051171	0.000527548			positive regulation of cellular process	GO:0048522	3.04311e-07			organonitrogen compound metabolic process	GO:1901564	0.00135518
regulation of primary metabolic process	GO:0080090	0.000534426			regulation of metabolic process	GO:0019222	6.61781e-07			nucleosome organization	GO:0034728	0.00139216
heterocycle biosynthetic process	GO:0018130	0.00067565			regulation of response to stimulus	GO:0048583	1.11036e-06			chromosome organization	GO:0051276	0.00303498
aromatic compound biosynthetic process	GO:0019438	0.000754334			regulation of signal transduction	GO:0009966	2.52835e-06			protein localization to organelle	GO:0033365	0.00473686
DNA-templated transcription	GO:0006351	0.00112556			negative regulation of transcription by RNA polymerase II	GO:0000122	3.1383e-06			mitotic cell cycle	GO:0000278	0.00519376
positive regulation of biological process	GO:0048518	0.00130482			regulation of cellular metabolic process	GO:0031323	3.30443e-06			nucleosome assembly	GO:0006334	0.00664063
regulation of transcription by RNA polymerase II	GO:0006357	0.00147379			cellular component organization	GO:0016043	3.39537e-06			cell cycle	GO:0007049	0.00720908
RNA biosynthetic process	GO:0032774	0.00155044			biological regulation	GO:0065007	3.39783e-06			chromosome condensation	GO:0030261	0.00810526
organic cyclic compound biosynthetic process	GO:1901362	0.00194202			regulation of biological process	GO:0050789	4.02764e-06			cellular nitrogen compound biosynthetic process	GO:0044271	0.00914281
positive regulation of cellular process	GO:0048522	0.00248857			regulation of transcription by RNA polymerase II	GO:0006357	4.26849e-06			heterocycle biosynthetic process	GO:0018130	0.0105879
regulation of cellular component organization	GO:0051128	0.00256922			regulation of multicellular organismal process	GO:0051239	5.60938e-06			protein localization to chromatin	GO:0071168	0.0112057
regulation of multicellular organismal process	GO:0051239	0.00360573			negative regulation of cellular metabolic process	GO:0031324	6.28952e-06			aromatic compound biosynthetic process	GO:0019438	0.0120074
nucleobase-containing compound biosynthetic process	GO:0034654	0.0043977			cellular process	GO:0009987	6.55752e-06			macromolecule modification	GO:0043412	0.0124017
negative regulation of transcription by RNA polymerase II	GO:0000122	0.00551443			regulation of macromolecule metabolic process	GO:0060255	6.7044e-06			protein metabolic process	GO:0019538	0.012571
regulation of cell adhesion	GO:0030155	0.00559979			organelle organization	GO:0006996	7.35392e-06			protein modification process	GO:0036211	0.019346
positive regulation of nitrogen compound metabolic process	GO:0051173	0.00560739			cellular component organization or biogenesis	GO:0071840	9.88604e-06			cell cycle process	GO:0022402	0.039779
regulation of metabolic process	GO:0019222	0.00575176			negative regulation of nitrogen compound metabolic process	GO:0051172	1.12197e-05			positive regulation of macromolecule metabolic process	GO:0010604	0.0439376
cellular nitrogen compound biosynthetic process	GO:0044271	0.00579107			DNA-templated transcription	GO:0006351	1.24037e-05			organic cyclic compound biosynthetic process	GO:1901362	0.04555
positive regulation of macromolecule metabolic process	GO:0010604	0.00606481			cell population proliferation	GO:0008283	1.33493e-05			cytoskeleton organization	GO:0007010	0.0461472
protein modification process	GO:0036211	0.00623632			positive regulation of cellular metabolic process	GO:0031325	1.68008e-05			nucleobase-containing compound biosynthetic process	GO:0034654	0.0487962
regulation of signal transduction	GO:0009966	0.00664348			positive regulation of metabolic process	GO:0009893	1.74263e-05
organelle organization	GO:0006996	0.00670068			RNA biosynthetic process	GO:0032774	1.88831e-05
regulation of response to stimulus	GO:0048583	0.0067383			aromatic compound biosynthetic process	GO:0019438	1.96368e-05
regulation of DNA-templated transcription	GO:0006355	0.00844769			positive regulation of macromolecule metabolic process	GO:0010604	1.97446e-05
regulation of macromolecule metabolic process	GO:0060255	0.00861669			cell surface receptor signaling pathway	GO:0007166	2.14649e-05
regulation of RNA biosynthetic process	GO:2001141	0.00991675			regulation of cell communication	GO:0010646	2.32378e-05
system development	GO:0048731	0.0117378			negative regulation of metabolic process	GO:0009892	2.66747e-05
protein phosphorylation	GO:0006468	0.0138733			heterocycle biosynthetic process	GO:0018130	3.34703e-05
regulation of nucleobase-containing compound metabolic process	GO:0019219	0.0141709			regulation of cellular process	GO:0050794	4.44639e-05
regulation of developmental process	GO:0050793	0.0143021			regulation of signaling	GO:0023051	4.44937e-05
phosphorylation	GO:0016310	0.0169194			localization	GO:0051179	5.76595e-05
regulation of RNA metabolic process	GO:0051252	0.0173078			negative regulation of biosynthetic process	GO:0009890	6.87675e-05
primary metabolic process	GO:0044238	0.0200712			regulation of DNA-templated transcription	GO:0006355	6.94606e-05
phosphate-containing compound metabolic process	GO:0006796	0.0207575			negative regulation of RNA metabolic process	GO:0051253	6.96503e-05
animal organ development	GO:0048513	0.0222359			negative regulation of DNA-templated transcription	GO:0045892	7.44886e-05
positive regulation of metabolic process	GO:0009893	0.0250408			positive regulation of nitrogen compound metabolic process	GO:0051173	7.45807e-05
phosphorus metabolic process	GO:0006793	0.0266735			organic cyclic compound biosynthetic process	GO:1901362	7.76149e-05
negative regulation of cellular metabolic process	GO:0031324	0.0283223			regulation of RNA biosynthetic process	GO:2001141	8.63434e-05
cellular component organization	GO:0016043	0.0296188			negative regulation of RNA biosynthetic process	GO:1902679	8.96324e-05
positive regulation of macromolecule biosynthetic process	GO:0010557	0.0378738			negative regulation of cellular biosynthetic process	GO:0031327	0.000100615
negative regulation of nitrogen compound metabolic process	GO:0051172	0.0378873			regulation of RNA metabolic process	GO:0051252	0.000102804
positive regulation of cellular metabolic process	GO:0031325	0.0410474			negative regulation of macromolecule metabolic process	GO:0010605	0.00012208
positive regulation of biosynthetic process	GO:0009891	0.0425472			organonitrogen compound metabolic process	GO:1901564	0.000124922
regulation of cell communication	GO:0010646	0.0440368			negative regulation of nucleobase-containing compound metabolic process	GO:0045934	0.000138495
cellular component organization or biogenesis	GO:0071840	0.0473337			phosphorylation	GO:0016310	0.000147965
regulation of cellular metabolic process	GO:0031323	0.0482347			regulation of cell population proliferation	GO:0042127	0.000191707
					regulation of nucleobase-containing compound metabolic process	GO:0019219	0.000193686
					negative regulation of multicellular organismal process	GO:0051241	0.000215707
					animal organ development	GO:0048513	0.000238547
					positive regulation of multicellular organismal process	GO:0051240	0.000284673
					nucleobase-containing compound biosynthetic process	GO:0034654	0.000337234
					negative regulation of macromolecule biosynthetic process	GO:0010558	0.000351818
					regulation of cellular component organization	GO:0051128	0.00036951
					regulation of developmental process	GO:0050793	0.000374314
					positive regulation of biosynthetic process	GO:0009891	0.000396943
					regulation of biosynthetic process	GO:0009889	0.000411966
					regulation of cell adhesion	GO:0030155	0.000459571
					positive regulation of cellular biosynthetic process	GO:0031328	0.000531024
					protein phosphorylation	GO:0006468	0.000549626
					cellular nitrogen compound biosynthetic process	GO:0044271	0.000591332
					macromolecule modification	GO:0043412	0.00070871
					regulation of cellular biosynthetic process	GO:0031326	0.000784272
					negative regulation of cell population proliferation	GO:0008285	0.000927525
					protein localization	GO:0008104	0.00105932
					negative regulation of signaling	GO:0023057	0.00106921
					cellular macromolecule localization	GO:0070727	0.00119576
					negative regulation of response to stimulus	GO:0048585	0.00127771
					cell motility	GO:0048870	0.00162746
					phosphorus metabolic process	GO:0006793	0.00167666
					positive regulation of macromolecule biosynthetic process	GO:0010557	0.00183256
					protein metabolic process	GO:0019538	0.00208597
					response to stress	GO:0006950	0.00238228
					phosphate-containing compound metabolic process	GO:0006796	0.0023906
					regulation of macromolecule biosynthetic process	GO:0010556	0.00250943
					negative regulation of cell communication	GO:0010648	0.00264353
					cellular localization	GO:0051641	0.00280151
					tissue development	GO:0009888	0.00289563
					macromolecule localization	GO:0033036	0.00319596
					regulation of gene expression	GO:0010468	0.00321711
					cell cycle	GO:0007049	0.00325944
					system development	GO:0048731	0.00371241
					cell migration	GO:0016477	0.00516202
					cell adhesion	GO:0007155	0.00600888
					cell cycle process	GO:0022402	0.00611509
					cytoskeleton organization	GO:0007010	0.00732241
					positive regulation of nucleobase-containing compound metabolic process	GO:0045935	0.0078875
					protein modification process	GO:0036211	0.00810938
					positive regulation of DNA-templated transcription	GO:0045893	0.00821193
					regulation of protein metabolic process	GO:0051246	0.00912873
					positive regulation of RNA biosynthetic process	GO:1902680	0.00925531
					muscle cell development	GO:0055001	0.0100097
					positive regulation of signal transduction	GO:0009967	0.0101629
					regulation of protein modification process	GO:0031399	0.0102989
					locomotion	GO:0040011	0.0106063
					apoptotic process	GO:0006915	0.0108001
					regulation of apoptotic process	GO:0042981	0.0115004
					negative regulation of cyclin-dependent protein kinase activity	GO:1904030	0.011604
					protein-DNA complex organization	GO:0071824	0.0117541
					anatomical structure development	GO:0048856	0.0132422
					regulation of protein phosphorylation	GO:0001932	0.0143842
					hemopoiesis	GO:0030097	0.0145252
					programmed cell death	GO:0012501	0.0166171
					establishment of localization	GO:0051234	0.0167131
					multicellular organism development	GO:0007275	0.0170182
					cell death	GO:0008219	0.0181599
					regulation of phosphorylation	GO:0042325	0.0213
					positive regulation of RNA metabolic process	GO:0051254	0.0216425
					chromatin organization	GO:0006325	0.0238383
					positive regulation of response to stimulus	GO:0048584	0.0247069
					regulation of programmed cell death	GO:0043067	0.0257142
					striated muscle cell differentiation	GO:0051146	0.0268102
					positive regulation of cell motility	GO:2000147	0.0298758
					mitotic cell cycle	GO:0000278	0.0309682
					cell-cell adhesion	GO:0098609	0.0334161
					regulation of G1/S transition of mitotic cell cycle	GO:2000045	0.0352715
					intracellular signal transduction	GO:0035556	0.0355241
					positive regulation of cell migration	GO:0030335	0.038168
					heart development	GO:0007507	0.0395432
					negative regulation of cardiac muscle hypertrophy	GO:0010614	0.0398841
					positive regulation of developmental process	GO:0051094	0.0418211
					muscle structure development	GO:0061061	0.0442067
					mitotic cell cycle process	GO:1903047	0.045334
					muscle cell differentiation	GO:0042692	0.0469827
					negative regulation of signal transduction	GO:0009968	0.0472223
					heme metabolic process	GO:0042168	0.0477509
					positive regulation of locomotion	GO:0040017	0.0495528

## Sheet: Supplementary Table 5.4
Sais et al. Nc-RNAs of host macrophages during helminth infection
Supplementary Table 5.4: Gene Ontology Analysis Biological processes for host mRNA with a >Log2-fold reduction in expression
6hrs post-infection					18hrs post-infection					5 days post infection
term_name	term_id	adjusted_p_value			term_name	term_id	adjusted_p_value			term_name	term_id	adjusted_p_value
organonitrogen compound metabolic process	GO:1901564	2.23526e-13			localization	GO:0051179	2.32794e-20			positive regulation of biological process	GO:0048518	1.91685e-22
localization	GO:0051179	5.89538e-11			establishment of localization	GO:0051234	1.22229e-19			biological regulation	GO:0065007	2.65615e-22
positive regulation of biological process	GO:0048518	1.07842e-10			transport	GO:0006810	5.45195e-19			positive regulation of cellular process	GO:0048522	3.04668e-21
positive regulation of cellular process	GO:0048522	6.172e-10			organonitrogen compound metabolic process	GO:1901564	1.84762e-18			organonitrogen compound metabolic process	GO:1901564	1.03104e-20
biological regulation	GO:0065007	6.70149e-10			positive regulation of biological process	GO:0048518	7.19934e-13			regulation of biological process	GO:0050789	1.25194e-19
establishment of localization	GO:0051234	2.36167e-09			protein metabolic process	GO:0019538	1.64398e-12			localization	GO:0051179	2.41145e-19
transport	GO:0006810	1.10699e-08			positive regulation of cellular process	GO:0048522	1.08912e-11			regulation of cellular process	GO:0050794	4.32449e-19
regulation of cellular process	GO:0050794	2.8082e-08			biological regulation	GO:0065007	1.71879e-11			establishment of localization	GO:0051234	7.9647e-19
regulation of biological process	GO:0050789	4.72505e-08			cellular localization	GO:0051641	3.96338e-11			regulation of response to stimulus	GO:0048583	1.59457e-18
cellular process	GO:0009987	6.07291e-08			regulation of biological quality	GO:0065008	5.23125e-11			transport	GO:0006810	1.17038e-17
protein metabolic process	GO:0019538	1.38237e-07			organelle organization	GO:0006996	5.72386e-11			regulation of signal transduction	GO:0009966	2.93771e-17
organelle organization	GO:0006996	2.18452e-07			regulation of biological process	GO:0050789	8.82742e-11			protein metabolic process	GO:0019538	6.31137e-17
regulation of cellular component organization	GO:0051128	2.20408e-07			catabolic process	GO:0009056	1.18714e-10			protein modification process	GO:0036211	2.62018e-16
positive regulation of metabolic process	GO:0009893	4.58592e-07			cellular process	GO:0009987	1.52688e-10			regulation of cell communication	GO:0010646	1.9157e-15
cellular catabolic process	GO:0044248	5.35641e-07			regulation of cellular process	GO:0050794	4.11153e-10			intracellular signal transduction	GO:0035556	2.53277e-15
catabolic process	GO:0009056	5.51839e-07			cellular catabolic process	GO:0044248	4.74306e-10			regulation of signaling	GO:0023051	3.85448e-15
positive regulation of cellular metabolic process	GO:0031325	1.20854e-06			cellular component organization or biogenesis	GO:0071840	8.71419e-10			macromolecule modification	GO:0043412	1.10941e-14
regulation of biological quality	GO:0065008	3.62625e-06			macromolecule modification	GO:0043412	1.42015e-09			positive regulation of metabolic process	GO:0009893	2.08198e-14
protein modification process	GO:0036211	6.94887e-06			protein modification process	GO:0036211	3.0629e-09			cellular localization	GO:0051641	8.46913e-14
multicellular organism development	GO:0007275	8.08149e-06			regulation of cellular component organization	GO:0051128	5.64407e-09			positive regulation of cellular metabolic process	GO:0031325	2.57636e-13
macromolecule modification	GO:0043412	8.90699e-06			cellular component organization	GO:0016043	1.17688e-08			cellular process	GO:0009987	2.1085e-12
cellular localization	GO:0051641	2.47263e-05			negative regulation of biological process	GO:0048519	8.15691e-08			organelle organization	GO:0006996	2.28002e-12
system development	GO:0048731	2.8957e-05			establishment of localization in cell	GO:0051649	8.25208e-08			regulation of cellular metabolic process	GO:0031323	3.05195e-12
small molecule metabolic process	GO:0044281	3.66266e-05			phosphorus metabolic process	GO:0006793	9.95976e-08			regulation of metabolic process	GO:0019222	3.93094e-12
regulation of anatomical structure morphogenesis	GO:0022603	4.73762e-05			phosphate-containing compound metabolic process	GO:0006796	1.15075e-07			regulation of primary metabolic process	GO:0080090	4.36881e-12
positive regulation of macromolecule metabolic process	GO:0010604	7.9184e-05			multicellular organism development	GO:0007275	1.63728e-07			anatomical structure development	GO:0048856	6.62871e-12
cell population proliferation	GO:0008283	0.000105203			system development	GO:0048731	3.04388e-07			negative regulation of biological process	GO:0048519	8.54036e-12
intracellular signal transduction	GO:0035556	0.000116889			protein localization	GO:0008104	3.63708e-07			phosphorus metabolic process	GO:0006793	1.17514e-11
cellular component organization or biogenesis	GO:0071840	0.000117915			cellular macromolecule localization	GO:0070727	4.43472e-07			positive regulation of macromolecule metabolic process	GO:0010604	1.18822e-11
phosphate-containing compound metabolic process	GO:0006796	0.000121767			macromolecule localization	GO:0033036	6.01377e-07			phosphate-containing compound metabolic process	GO:0006796	1.2928e-11
process utilizing autophagic mechanism	GO:0061919	0.000122534			locomotion	GO:0040011	6.58522e-07			regulation of nitrogen compound metabolic process	GO:0051171	1.69218e-11
autophagy	GO:0006914	0.000122534			regulation of catabolic process	GO:0009894	8.08016e-07			negative regulation of cellular process	GO:0048523	2.09335e-11
phosphorus metabolic process	GO:0006793	0.000181374			plasma membrane bounded cell projection organization	GO:0120036	8.23959e-07			developmental process	GO:0032502	2.1932e-11
cellular component organization	GO:0016043	0.000196126			neuron development	GO:0048666	8.75693e-07			catabolic process	GO:0009056	3.05561e-11
regulation of cellular metabolic process	GO:0031323	0.00027021			cell migration	GO:0016477	8.76032e-07			regulation of cellular component organization	GO:0051128	3.27273e-11
positive regulation of nitrogen compound metabolic process	GO:0051173	0.000327826			negative regulation of cellular process	GO:0048523	1.06917e-06			cellular catabolic process	GO:0044248	4.41239e-11
regulation of metabolic process	GO:0019222	0.0003835			cell projection organization	GO:0030030	1.19296e-06			response to stress	GO:0006950	5.29626e-11
regulation of organelle organization	GO:0033043	0.00039388			regulation of localization	GO:0032879	1.7345e-06			cell population proliferation	GO:0008283	7.79678e-11
regulation of catabolic process	GO:0009894	0.000401842			anatomical structure development	GO:0048856	1.9272e-06			programmed cell death	GO:0012501	8.24962e-11
regulation of signal transduction	GO:0009966	0.000452024			organic substance transport	GO:0071702	2.27184e-06			cell death	GO:0008219	1.01235e-10
developmental process	GO:0032502	0.000488687			neuron differentiation	GO:0030182	4.52736e-06			phosphorylation	GO:0016310	1.33287e-10
regulation of cell communication	GO:0010646	0.000542036			generation of neurons	GO:0048699	5.13106e-06			apoptotic process	GO:0006915	1.76627e-10
phosphorylation	GO:0016310	0.000579822			developmental process	GO:0032502	5.67204e-06			regulation of biological quality	GO:0065008	4.03375e-10
anatomical structure development	GO:0048856	0.000653096			regulation of locomotion	GO:0040012	5.88337e-06			system development	GO:0048731	5.00046e-10
amino acid metabolic process	GO:0006520	0.000663195			cell population proliferation	GO:0008283	8.25294e-06			multicellular organism development	GO:0007275	5.56216e-10
anatomical structure morphogenesis	GO:0009653	0.000852078			regulation of cellular catabolic process	GO:0031329	9.18431e-06			negative regulation of response to stimulus	GO:0048585	5.67579e-10
intracellular transport	GO:0046907	0.000856016			regulation of transport	GO:0051049	1.02617e-05			regulation of intracellular signal transduction	GO:1902531	1.55382e-09
regulation of signaling	GO:0023051	0.000909125			cell motility	GO:0048870	1.33471e-05			positive regulation of nitrogen compound metabolic process	GO:0051173	2.6267e-09
regulation of molecular function	GO:0065009	0.00107437			neurogenesis	GO:0022008	1.40275e-05			organic substance transport	GO:0071702	4.57378e-09
positive regulation of biosynthetic process	GO:0009891	0.00129397			programmed cell death	GO:0012501	1.419e-05			response to stimulus	GO:0050896	4.60192e-09
neurogenesis	GO:0022008	0.00133391			nervous system development	GO:0007399	1.43843e-05			plasma membrane bounded cell projection organization	GO:0120036	5.26036e-09
nervous system development	GO:0007399	0.0014636			cell death	GO:0008219	1.64592e-05			negative regulation of cell communication	GO:0010648	6.49275e-09
plasma membrane bounded cell projection organization	GO:0120036	0.00150697			positive regulation of metabolic process	GO:0009893	1.95612e-05			regulation of macromolecule metabolic process	GO:0060255	8.8186e-09
positive regulation of cellular biosynthetic process	GO:0031328	0.00150868			transmembrane transport	GO:0055085	2.14615e-05			negative regulation of signal transduction	GO:0009968	1.12424e-08
neuron differentiation	GO:0030182	0.00153937			regulation of molecular function	GO:0065009	2.15865e-05			negative regulation of signaling	GO:0023057	1.39129e-08
metabolic process	GO:0008152	0.00163185			regulation of protein metabolic process	GO:0051246	4.51402e-05			regulation of catabolic process	GO:0009894	1.66764e-08
cell migration	GO:0016477	0.00176497			regulation of cell communication	GO:0010646	4.53411e-05			cell projection organization	GO:0030030	2.00783e-08
generation of neurons	GO:0048699	0.00214839			regulation of cell projection organization	GO:0031344	4.53871e-05			establishment of localization in cell	GO:0051649	2.16833e-08
regulation of catalytic activity	GO:0050790	0.00227953			anatomical structure morphogenesis	GO:0009653	4.92002e-05			regulation of localization	GO:0032879	3.07801e-08
neuron development	GO:0048666	0.00229942			regulation of response to stimulus	GO:0048583	5.03559e-05			cell differentiation	GO:0030154	3.13551e-08
regulation of response to stimulus	GO:0048583	0.00235114			neuron projection development	GO:0031175	5.09382e-05			cellular developmental process	GO:0048869	3.19988e-08
organonitrogen compound biosynthetic process	GO:1901566	0.0023744			monoatomic ion transport	GO:0006811	5.35649e-05			cell communication	GO:0007154	3.24752e-08
regulation of cellular catabolic process	GO:0031329	0.00326636			organic substance catabolic process	GO:1901575	5.57567e-05			homeostatic process	GO:0042592	3.81243e-08
cell projection organization	GO:0030030	0.00335607			regulation of plasma membrane bounded cell projection organization	GO:0120035	6.62475e-05			cell development	GO:0048468	5.10184e-08
mitochondrion organization	GO:0007005	0.00390767			apoptotic process	GO:0006915	6.69596e-05			anatomical structure morphogenesis	GO:0009653	5.63488e-08
organic acid metabolic process	GO:0006082	0.00394909			process utilizing autophagic mechanism	GO:0061919	8.96199e-05			cellular response to chemical stimulus	GO:0070887	6.93055e-08
carboxylic acid metabolic process	GO:0019752	0.00453083			autophagy	GO:0006914	8.96199e-05			intracellular transport	GO:0046907	6.93077e-08
regulation of multicellular organismal process	GO:0051239	0.00454838			cell development	GO:0048468	0.000111318			positive regulation of multicellular organismal process	GO:0051240	7.15643e-08
programmed cell death	GO:0012501	0.00518341			intracellular transport	GO:0046907	0.000112681			positive regulation of signal transduction	GO:0009967	7.69603e-08
positive regulation of cellular component organization	GO:0051130	0.00528366			positive regulation of cellular metabolic process	GO:0031325	0.000114038			nervous system development	GO:0007399	1.2038e-07
regulation of autophagy	GO:0010506	0.00550927			nitrogen compound transport	GO:0071705	0.000116166			regulation of developmental process	GO:0050793	1.32913e-07
cell death	GO:0008219	0.00576912			establishment of protein localization	GO:0045184	0.000117524			positive regulation of response to stimulus	GO:0048584	1.41517e-07
cell motility	GO:0048870	0.00627666			macromolecule catabolic process	GO:0009057	0.000129035			regulation of response to stress	GO:0080134	1.47996e-07
regulation of primary metabolic process	GO:0080090	0.00645978			phosphorylation	GO:0016310	0.000136132			cellular response to stimulus	GO:0051716	1.87523e-07
oxoacid metabolic process	GO:0043436	0.00772772			protein transport	GO:0015031	0.000189352			protein localization	GO:0008104	1.90506e-07
protein localization	GO:0008104	0.00837418			regulation of primary metabolic process	GO:0080090	0.000189582			positive regulation of cellular biosynthetic process	GO:0031328	2.03586e-07
organic substance catabolic process	GO:1901575	0.00864236			regulation of metabolic process	GO:0019222	0.000207027			positive regulation of biosynthetic process	GO:0009891	2.07565e-07
sodium ion transport	GO:0006814	0.00920515			vesicle-mediated transport	GO:0016192	0.000210689			cellular macromolecule localization	GO:0070727	2.34589e-07
negative regulation of signal transduction	GO:0009968	0.00949457			regulation of signaling	GO:0023051	0.000215835			signaling	GO:0023052	2.56817e-07
cellular macromolecule localization	GO:0070727	0.00950235			regulation of multicellular organismal process	GO:0051239	0.000229272			vesicle-mediated transport	GO:0016192	2.85187e-07
positive regulation of macromolecule biosynthetic process	GO:0010557	0.00978184			regulation of catalytic activity	GO:0050790	0.000421567			regulation of cellular catabolic process	GO:0031329	3.19809e-07
regulation of intracellular signal transduction	GO:1902531	0.0100163			regulation of phosphate metabolic process	GO:0019220	0.000559682			regulation of cell differentiation	GO:0045595	3.22404e-07
establishment of localization in cell	GO:0051649	0.0105109			regulation of phosphorus metabolic process	GO:0051174	0.00057556			regulation of protein metabolic process	GO:0051246	3.5805e-07
negative regulation of biological process	GO:0048519	0.0114641			intracellular signal transduction	GO:0035556	0.000669343			metabolic process	GO:0008152	3.61858e-07
animal organ development	GO:0048513	0.0119453			monoatomic ion transmembrane transport	GO:0034220	0.000673698			macromolecule localization	GO:0033036	3.62955e-07
neuron projection development	GO:0031175	0.0129597			regulation of kinase activity	GO:0043549	0.000799075			nitrogen compound transport	GO:0071705	4.16699e-07
macroautophagy	GO:0016236	0.0129728			monoatomic cation transport	GO:0006812	0.000854913			regulation of cell development	GO:0060284	5.20482e-07
amino acid biosynthetic process	GO:0008652	0.0130855			secretion	GO:0046903	0.000881572			protein phosphorylation	GO:0006468	6.82816e-07
response to external stimulus	GO:0009605	0.0136111			positive regulation of macromolecule metabolic process	GO:0010604	0.000882572			regulation of transport	GO:0051049	7.43754e-07
regulation of developmental process	GO:0050793	0.016187			cell junction organization	GO:0034330	0.000893497			regulation of multicellular organismal process	GO:0051239	7.83887e-07
vesicle-mediated transport	GO:0016192	0.0162669			regulation of cell motility	GO:2000145	0.00096036			positive regulation of macromolecule biosynthetic process	GO:0010557	8.09882e-07
apoptotic process	GO:0006915	0.0169809			regulation of anatomical structure size	GO:0090066	0.00116549			cellular component organization	GO:0016043	8.24755e-07
negative regulation of cellular process	GO:0048523	0.0176307			regulation of transferase activity	GO:0051338	0.0011888			signal transduction	GO:0007165	9.51786e-07
regulation of transferase activity	GO:0051338	0.017958			synapse organization	GO:0050808	0.0011912			positive regulation of cell development	GO:0010720	2.68026e-06
monoatomic ion transport	GO:0006811	0.0180753			regulation of developmental process	GO:0050793	0.00120302			cellular component organization or biogenesis	GO:0071840	2.86874e-06
primary metabolic process	GO:0044238	0.0189597			inorganic cation transmembrane transport	GO:0098662	0.0012574			regulation of protein modification process	GO:0031399	3.15008e-06
macromolecule localization	GO:0033036	0.0191654			response to stress	GO:0006950	0.00140668			regulation of programmed cell death	GO:0043067	3.4911e-06
negative regulation of cell population proliferation	GO:0008285	0.0201809			regulation of cellular metabolic process	GO:0031323	0.0014538			multicellular organismal-level homeostasis	GO:0048871	4.76784e-06
positive regulation of organelle organization	GO:0010638	0.0202198			regulation of anatomical structure morphogenesis	GO:0022603	0.00153211			regulation of catalytic activity	GO:0050790	6.02441e-06
negative regulation of signaling	GO:0023057	0.0232805			regulation of cell migration	GO:0030334	0.00162677			autophagy	GO:0006914	6.16754e-06
negative regulation of cell communication	GO:0010648	0.0247437			regulation of nitrogen compound metabolic process	GO:0051171	0.00163855			process utilizing autophagic mechanism	GO:0061919	6.16754e-06
regulation of nitrogen compound metabolic process	GO:0051171	0.0256744			inorganic ion transmembrane transport	GO:0098660	0.00168732			neuron differentiation	GO:0030182	6.28598e-06
regulation of protein metabolic process	GO:0051246	0.0329746			regulation of signal transduction	GO:0009966	0.00176329			regulation of cell population proliferation	GO:0042127	8.15379e-06
cell development	GO:0048468	0.0332649			organonitrogen compound catabolic process	GO:1901565	0.00202847			positive regulation of developmental process	GO:0051094	9.74149e-06
regulation of kinase activity	GO:0043549	0.0335439			positive regulation of cellular component organization	GO:0051130	0.0021941			primary metabolic process	GO:0044238	1.10316e-05
negative regulation of response to stimulus	GO:0048585	0.0352019			positive regulation of nitrogen compound metabolic process	GO:0051173	0.00222497			MAPK cascade	GO:0000165	1.17632e-05
regulation of multicellular organismal development	GO:2000026	0.0394929			regulation of neuron projection development	GO:0010975	0.00250733			positive regulation of RNA metabolic process	GO:0051254	1.21471e-05
positive regulation of catalytic activity	GO:0043085	0.0422848			ameboidal-type cell migration	GO:0001667	0.00257002			positive regulation of nucleobase-containing compound metabolic process	GO:0045935	1.29942e-05
cellular response to chemical stimulus	GO:0070887	0.0457431			homeostatic process	GO:0042592	0.00292538			organic substance catabolic process	GO:1901575	1.3275e-05
					monoatomic cation transmembrane transport	GO:0098655	0.00333445			regulation of response to external stimulus	GO:0032101	1.37583e-05
					organelle assembly	GO:0070925	0.003401			protein transport	GO:0015031	1.49218e-05
					cellular response to chemical stimulus	GO:0070887	0.00356771			regulation of apoptotic process	GO:0042981	1.56429e-05
					negative regulation of multicellular organismal process	GO:0051241	0.00375239			neurogenesis	GO:0022008	1.59661e-05
					negative regulation of blood pressure	GO:0045776	0.00376235			generation of neurons	GO:0048699	1.6947e-05
					cell differentiation	GO:0030154	0.00406573			regulation of anatomical structure morphogenesis	GO:0022603	1.70646e-05
					cellular developmental process	GO:0048869	0.00412188			cell surface receptor signaling pathway	GO:0007166	2.01829e-05
					regulation of cell population proliferation	GO:0042127	0.00543879			positive regulation of DNA-templated transcription	GO:0045893	2.63095e-05
					protein phosphorylation	GO:0006468	0.00560149			organic substance metabolic process	GO:0071704	3.06424e-05
					positive regulation of cell projection organization	GO:0031346	0.00575734			positive regulation of RNA biosynthetic process	GO:1902680	3.19831e-05
					regulation of phosphorylation	GO:0042325	0.00606623			regulation of molecular function	GO:0065009	3.34004e-05
					regulation of protein kinase activity	GO:0045859	0.0063646			cellular metabolic process	GO:0044237	3.45026e-05
					positive regulation of catalytic activity	GO:0043085	0.00638939			regulation of organelle organization	GO:0033043	3.61858e-05
					regulation of cellular localization	GO:0060341	0.00715046			response to organic substance	GO:0010033	3.82951e-05
					peptidyl-amino acid modification	GO:0018193	0.00847983			negative regulation of phosphate metabolic process	GO:0045936	3.99401e-05
					muscle system process	GO:0003012	0.00879673			negative regulation of phosphorus metabolic process	GO:0010563	3.99401e-05
					positive regulation of molecular function	GO:0044093	0.0110035			apoptotic signaling pathway	GO:0097190	4.02226e-05
					response to external stimulus	GO:0009605	0.0128686			establishment of protein localization	GO:0045184	4.8552e-05
					negative regulation of response to stimulus	GO:0048585	0.0149583			regulation of phosphate metabolic process	GO:0019220	4.87969e-05
					regulation of developmental growth	GO:0048638	0.0161165			regulation of phosphorus metabolic process	GO:0051174	5.03611e-05
					regulation of autophagy	GO:0010506	0.0165819			regulation of kinase activity	GO:0043549	5.24141e-05
					metal ion transport	GO:0030001	0.0175903			homeostasis of number of cells	GO:0048872	5.66333e-05
					negative regulation of catabolic process	GO:0009895	0.0196957			regulation of neurogenesis	GO:0050767	6.11719e-05
					regulation of organelle organization	GO:0033043	0.0230759			regulation of nucleobase-containing compound metabolic process	GO:0019219	6.77817e-05
					metabolic process	GO:0008152	0.0231785			positive regulation of signaling	GO:0023056	7.34156e-05
					protein localization to organelle	GO:0033365	0.0234006			positive regulation of cell communication	GO:0010647	7.53065e-05
					axon development	GO:0061564	0.0239645			regulation of multicellular organismal development	GO:2000026	8.22054e-05
					regulation of postsynaptic membrane potential	GO:0060078	0.0269731			neuron development	GO:0048666	9.24374e-05
					regulation of response to external stimulus	GO:0032101	0.0270468			small molecule metabolic process	GO:0044281	0.000103811
					macroautophagy	GO:0016236	0.0274849			organelle assembly	GO:0070925	0.000106205
					regulation of protein phosphorylation	GO:0001932	0.028194			plasma membrane bounded cell projection assembly	GO:0120031	0.000108124
					negative regulation of phosphorylation	GO:0042326	0.0285272			defense response	GO:0006952	0.0001263
					organonitrogen compound biosynthetic process	GO:1901566	0.033082			regulation of transferase activity	GO:0051338	0.000126858
					synaptic signaling	GO:0099536	0.0368152			regulation of cell-cell adhesion	GO:0022407	0.000140081
					positive regulation of developmental process	GO:0051094	0.0370698			neuron projection development	GO:0031175	0.000140952
					response to wounding	GO:0009611	0.0421948			response to endogenous stimulus	GO:0009719	0.000154983
					cellular response to stimulus	GO:0051716	0.0474269			positive regulation of cell differentiation	GO:0045597	0.000164548
					cell communication	GO:0007154	0.04799			cell projection assembly	GO:0030031	0.000175099
					negative regulation of circadian sleep/wake cycle, REM sleep	GO:0042322	0.048914			cellular response to endogenous stimulus	GO:0071495	0.000178572
					vacuole organization	GO:0007033	0.0495879			peptidyl-amino acid modification	GO:0018193	0.000182506
					negative regulation of phosphorus metabolic process	GO:0010563	0.0499919			regulation of phosphorylation	GO:0042325	0.000185864
					negative regulation of phosphate metabolic process	GO:0045936	0.0499919			positive regulation of molecular function	GO:0044093	0.000206892
										animal organ development	GO:0048513	0.000210204
										regulation of biosynthetic process	GO:0009889	0.000220576
										macromolecule catabolic process	GO:0009057	0.000253701
										nitrogen compound metabolic process	GO:0006807	0.000269886
										response to external stimulus	GO:0009605	0.000274026
										regulation of cellular biosynthetic process	GO:0031326	0.000277974
										immune system process	GO:0002376	0.000298836
										regulation of gene expression	GO:0010468	0.000358181
										cellular response to stress	GO:0033554	0.000361394
										positive regulation of intracellular signal transduction	GO:1902533	0.000370416
										regulation of nervous system development	GO:0051960	0.000373467
										organonitrogen compound biosynthetic process	GO:1901566	0.000381268
										cell morphogenesis	GO:0000902	0.00038441
										regulation of autophagy	GO:0010506	0.000430644
										negative regulation of intracellular signal transduction	GO:1902532	0.000472846
										organic cyclic compound biosynthetic process	GO:1901362	0.00050065
										regulation of plasma membrane bounded cell projection organization	GO:0120035	0.000542349
										regulation of MAPK cascade	GO:0043408	0.000570015
										muscle cell proliferation	GO:0033002	0.000658354
										regulation of macromolecule biosynthetic process	GO:0010556	0.000664068
										positive regulation of cellular component organization	GO:0051130	0.000717544
										negative regulation of protein modification process	GO:0031400	0.000728542
										cellular response to organic substance	GO:0071310	0.000820013
										lymphocyte homeostasis	GO:0002260	0.00082546
										hemopoiesis	GO:0030097	0.000925848
										regulation of cell projection organization	GO:0031344	0.000937353
										regulation of cell activation	GO:0050865	0.00110978
										positive regulation of transcription by RNA polymerase II	GO:0045944	0.00116397
										post-translational protein modification	GO:0043687	0.00118242
										regulation of RNA metabolic process	GO:0051252	0.00118525
										regulation of cell adhesion	GO:0030155	0.00119219
										embryo development	GO:0009790	0.00119884
										positive regulation of catalytic activity	GO:0043085	0.0014466
										negative regulation of cell population proliferation	GO:0008285	0.00147198
										regulation of protein phosphorylation	GO:0001932	0.00153931
										heterocycle biosynthetic process	GO:0018130	0.00156916
										receptor-mediated endocytosis	GO:0006898	0.00164861
										monoatomic ion transport	GO:0006811	0.0016673
										positive regulation of cell population proliferation	GO:0008284	0.00180085
										aromatic compound biosynthetic process	GO:0019438	0.00183694
										membrane organization	GO:0061024	0.00191439
										cellular nitrogen compound biosynthetic process	GO:0044271	0.0019262
										regulation of protein kinase activity	GO:0045859	0.00213806
										regulation of smooth muscle cell proliferation	GO:0048660	0.00254392
										multicellular organismal process	GO:0032501	0.00257306
										regulation of immune system process	GO:0002682	0.0027367
										regulation of apoptotic signaling pathway	GO:2001233	0.00284107
										inorganic ion homeostasis	GO:0098771	0.00294222
										endosomal transport	GO:0016197	0.00308364
										negative regulation of apoptotic signaling pathway	GO:2001234	0.00311291
										inflammatory response	GO:0006954	0.00316085
										mitochondrion organization	GO:0007005	0.00320643
										regulation of cellular localization	GO:0060341	0.00341814
										positive regulation of apoptotic process	GO:0043065	0.00366611
										cell-cell adhesion	GO:0098609	0.00376825
										positive regulation of organelle organization	GO:0010638	0.00384589
										monoatomic cation transport	GO:0006812	0.0039664
										negative regulation of phosphorylation	GO:0042326	0.00398095
										leukocyte homeostasis	GO:0001776	0.00419526
										filopodium assembly	GO:0046847	0.00460878
										smooth muscle cell proliferation	GO:0048659	0.00484537
										positive regulation of neurogenesis	GO:0050769	0.00521515
										locomotion	GO:0040011	0.0053877
										tissue development	GO:0009888	0.00587149
										regulation of stress-activated protein kinase signaling cascade	GO:0070302	0.00611161
										organonitrogen compound catabolic process	GO:1901565	0.00620856
										regulation of cellular response to stress	GO:0080135	0.00630342
										positive regulation of protein metabolic process	GO:0051247	0.00631568
										cellular component disassembly	GO:0022411	0.00634386
										negative regulation of protein phosphorylation	GO:0001933	0.00640255
										regulation of defense response	GO:0031347	0.00666075
										positive regulation of cellular catabolic process	GO:0031331	0.00677384
										import into cell	GO:0098657	0.00691332
										macroautophagy	GO:0016236	0.00702592
										chemical homeostasis	GO:0048878	0.00729867
										nucleobase-containing compound biosynthetic process	GO:0034654	0.00775658
										ventricular septum development	GO:0003281	0.00809865
										cell activation	GO:0001775	0.00823847
										positive regulation of catabolic process	GO:0009896	0.00826963
										regulation of locomotion	GO:0040012	0.00832702
										positive regulation of programmed cell death	GO:0043068	0.00840713
										circulatory system development	GO:0072359	0.00877068
										vacuole organization	GO:0007033	0.00958272
										regulation of transcription by RNA polymerase II	GO:0006357	0.0108941
										organelle localization	GO:0051640	0.0123278
										tissue remodeling	GO:0048771	0.0125554
										response to wounding	GO:0009611	0.0125868
										negative regulation of programmed cell death	GO:0043069	0.0126156
										regulation of filopodium assembly	GO:0051489	0.0137703
										response to transforming growth factor beta	GO:0071559	0.0141207
										positive regulation of gene expression	GO:0010628	0.0151415
										secretion	GO:0046903	0.016668
										regulation of stress-activated MAPK cascade	GO:0032872	0.0169037
										regulation of mitochondrion organization	GO:0010821	0.0173638
										positive regulation of MAPK cascade	GO:0043410	0.017508
										regulation of cellular component biogenesis	GO:0044087	0.0182029
										negative regulation of protein metabolic process	GO:0051248	0.0199967
										negative regulation of cellular component organization	GO:0051129	0.0218985
										negative regulation of apoptotic process	GO:0043066	0.0223503
										regulation of platelet activation	GO:0010543	0.0226499
										transcription by RNA polymerase II	GO:0006366	0.0241301
										cytosolic transport	GO:0016482	0.0246354
										monoatomic ion transmembrane transport	GO:0034220	0.0256536
										protein catabolic process	GO:0030163	0.0262334
										metal ion transport	GO:0030001	0.0264984
										regulation of body fluid levels	GO:0050878	0.0268693
										positive regulation of stress-activated protein kinase signaling cascade	GO:0070304	0.0279402
										second-messenger-mediated signaling	GO:0019932	0.0293261
										heart valve development	GO:0003170	0.0299624
										RNA biosynthetic process	GO:0032774	0.030675
										DNA-templated transcription	GO:0006351	0.0311361
										cellular response to transforming growth factor beta stimulus	GO:0071560	0.0332282
										stress-activated protein kinase signaling cascade	GO:0031098	0.0335733
										regulation of response to biotic stimulus	GO:0002831	0.0350492
										synapse organization	GO:0050808	0.0360418
										vesicle organization	GO:0016050	0.0373161
										positive regulation of nervous system development	GO:0051962	0.0397756
										cellular response to growth factor stimulus	GO:0071363	0.0398173
										adaptive thermogenesis	GO:1990845	0.040209
										positive regulation of mitochondrion organization	GO:0010822	0.0421735
										regulation of monoatomic ion transport	GO:0043269	0.0433567
										T cell homeostasis	GO:0043029	0.0446512
										regulation of protein localization	GO:0032880	0.0447949
										positive regulation of response to external stimulus	GO:0032103	0.0449371
										muscle structure development	GO:0061061	0.0453618
										postsynapse organization	GO:0099173	0.0455232
										response to growth factor	GO:0070848	0.0457385
										negative regulation of nitrogen compound metabolic process	GO:0051172	0.0484685
										stress-activated MAPK cascade	GO:0051403	0.0486675
