# Supplementary material for: Both host and parasite non-coding RNAs co-ordinate the regulation of macrophage gene expression to reduce pro-inflammatory immune responses and promote tissue repair pathways during infection with fasciola hepatica
Source: RNA Biol. 2024 Sep 30;21(1):62–77. doi: 10.1080/15476286.2024.2408706 (PMC11445894; doi:10.1080/15476286.2024.2408706)
Supplement: Sais et al_Supplementary Table 3.xlsx [file KRNB_A_2408706_SM6371.xlsx]

## Sheet: Supplementary Table 3.1
Sais et al. Nc-RNAs of host macrophages during helminth infection
Supplementary Table 3.1: All statistically significant differentially expressed mmu lncRNAs
6hrs vs uninfected				18hrs vs uninfected				5 days vs uninfected
lncRNA	Log2FC2	adjusted pvalue		lncRNA	Log2FC2	adjusted pvalue		lncRNA	Log2FC2	adjusted pvalue
ENSMUSG00000086714.2	2.51856	2.84e-85		ENSMUSG00000106825.2	-7.02564	9.13e-09		ENSMUSG00000115979.2	-6.37764	8.96e-07
ENSMUSG00000085543.2	2.39331	1.2e-81		ENSMUSG00000115620.2	-6.32204	3.77e-10		ENSMUSG00000118029.2	-6.25687	1.82e-10
ENSMUSG00000085151.8	-3.21923	3.49e-58		ENSMUSG00000108825.2	-5.83022	4.3e-06		ENSMUSG00000099767.2	-5.85375	3.76e-05
ENSMUSG00000097654.2	2.27289	7.13e-41		ENSMUSG00000115979.2	-5.48306	0.000305816		ENSMUSG00000079070.11	-5.40685	9.62e-05
ENSMUSG00000090293.2	-1.99734	8.19e-36		ENSMUSG00000097280.2	-5.35188	0.00119641		ENSMUSG00000114618.2	-5.28661	5.93e-05
ENSMUSG00000111280.2	1.52441	5.72e-27		ENSMUSG00000087411.2	-5.331	0.000615188		ENSMUSG00000116396.2	-5.23542	0.000320421
ENSMUSG00000074466.13	2.61841	1.2e-22		ENSMUSG00000103966.2	-5.30972	0.000278872		ENSMUSG00000098211.3	-5.08963	0.000158008
ENSMUSG00000097231.3	1.04488	1.24e-21		ENSMUSG00000097548.2	-5.25871	0.00498272		ENSMUSG00000103543.2	-4.77115	0.0177329
ENSMUSG00000106623.2	-1.63316	1.04e-20		ENSMUSG00000097801.2	-5.23233	0.000613499		ENSMUSG00000116819.2	-4.74751	0.010813
ENSMUSG00000109198.2	1.48288	1.3e-20		ENSMUSG00000103785.2	-5.14937	0.00428551		ENSMUSG00000090561.3	-4.67369	0.00272456
ENSMUSG00000096938.8	-1.27556	1.75e-20		ENSMUSG00000109122.2	-5.09511	0.00159063		ENSMUSG00000102759.2	-4.55195	0.0104435
ENSMUSG00000073529.10	1.19826	5.23e-20		ENSMUSG00000073686.3	-5.08238	0.00152957		ENSMUSG00000111729.2	-4.55174	0.00314414
ENSMUSG00000097665.2	-1.19396	8.1e-18		ENSMUSG00000087326.2	-5.04958	0.00452315		ENSMUSG00000110115.2	-4.54676	0.000143889
ENSMUSG00000035983.5	-1.28284	1.17e-17		ENSMUSG00000097174.3	-4.90437	0.00175444		ENSMUSG00000097250.2	-4.47706	0.000110929
ENSMUSG00000010492.11	0.860227	1.17e-17		ENSMUSG00000087615.3	-4.84697	0.0132262		ENSMUSG00000106825.2	-4.47022	6.78e-12
ENSMUSG00000091745.2	-2.39706	2.61e-17		ENSMUSG00000086336.2	-4.83333	0.0127729		ENSMUSG00000100247.2	-4.42348	1.45e-07
ENSMUSG00000107944.2	1.661	7.16e-17		ENSMUSG00000108427.2	-4.78657	0.0097738		ENSMUSG00000103301.2	-4.27902	0.00201543
ENSMUSG00000085511.2	-4.41942	1.7e-16		ENSMUSG00000104592.2	-4.62973	0.00784313		ENSMUSG00000108954.2	-4.19455	0.00660211
ENSMUSG00000073787.5	1.34394	1.38e-15		ENSMUSG00000111000.2	-4.55054	0.0233383		ENSMUSG00000114746.2	-4.15934	0.00750566
ENSMUSG00000087633.2	-1.46281	9.08e-15		ENSMUSG00000103706.2	-4.34029	0.0265183		ENSMUSG00000114539.2	-4.14505	0.00470068
ENSMUSG00000108524.2	1.18933	2.84e-14		ENSMUSG00000118281.2	-4.27202	0.009823		ENSMUSG00000101166.7	-4.10216	0.000862269
ENSMUSG00000109644.2	1.61709	1.34e-13		ENSMUSG00000111215.2	-4.16282	0.00646063		ENSMUSG00000087326.2	-4.06884	0.010753
ENSMUSG00000087530.3	-2.55474	1.5e-13		ENSMUSG00000112669.2	-4.11647	0.0357171		ENSMUSG00000085414.2	-4.06831	0.00825239
ENSMUSG00000097090.2	0.70467	1.5e-13		ENSMUSG00000090104.2	-4.10066	0.00261887		ENSMUSG00000086851.2	-4.02946	0.0334261
ENSMUSG00000087341.5	-0.934442	1.92e-13		ENSMUSG00000108049.2	-4.09333	0.0123625		ENSMUSG00000090024.2	-4.01076	1.43e-05
ENSMUSG00000103009.2	-1.22929	2.02e-13		ENSMUSG00000098108.8	-4.04394	0.0334508		ENSMUSG00000091890.3	-3.98593	0.0350627
ENSMUSG00000115620.2	-3.71617	2.23e-13		ENSMUSG00000118029.2	-4.01966	7.51e-10		ENSMUSG00000085511.2	-3.89743	3.23e-16
ENSMUSG00000097788.3	1.73618	2.82e-13		ENSMUSG00000097360.9	-4.00592	0.0295434		ENSMUSG00000106526.2	-3.83877	0.00703849
ENSMUSG00000086717.2	-1.09849	4.08e-13		ENSMUSG00000085151.8	-3.97312	1.62e-57		ENSMUSG00000073821.12	-3.83345	0.0240762
ENSMUSG00000053714.9	1.01246	5.19e-13		ENSMUSG00000116831.2	-3.89179	0.0414032		ENSMUSG00000087160.2	-3.77977	0.00481577
ENSMUSG00000112429.2	1.74707	5.19e-13		ENSMUSG00000085511.2	-3.8754	1.08e-12		ENSMUSG00000098051.2	-3.75928	0.00354783
ENSMUSG00000110774.2	1.06613	1.9e-12		ENSMUSG00000098024.2	-3.74294	0.0486656		ENSMUSG00000097174.3	-3.74045	0.00245012
ENSMUSG00000097471.9	-1.08292	2.5e-12		ENSMUSG00000103183.2	-3.7332	1.45e-05		ENSMUSG00000085464.2	-3.7086	0.00144276
ENSMUSG00000090105.3	-0.921967	5.37e-12		ENSMUSG00000117573.2	-3.67002	1.43e-06		ENSMUSG00000115620.2	-3.70656	3.88e-14
ENSMUSG00000086119.3	2.22483	6.91e-12		ENSMUSG00000114618.2	-3.52749	0.00428551		ENSMUSG00000103706.2	-3.58199	0.031501
ENSMUSG00000102725.3	-0.734194	7.55e-12		ENSMUSG00000085464.2	-3.48444	0.00970684		ENSMUSG00000108825.2	-3.56352	4.98e-08
ENSMUSG00000097405.2	0.843421	2.21e-11		ENSMUSG00000100811.2	-3.47613	0.00119641		ENSMUSG00000090104.2	-3.55479	0.000765734
ENSMUSG00000109455.2	0.863386	2.95e-11		ENSMUSG00000100717.7	-3.33422	0.0219944		ENSMUSG00000097424.3	-3.55216	0.000166081
ENSMUSG00000110588.2	-1.47008	4e-11		ENSMUSG00000117876.2	-3.31525	0.0039891		ENSMUSG00000110888.2	-3.52226	0.00111119
ENSMUSG00000097748.2	1.10868	4.89e-11		ENSMUSG00000102935.2	-3.2938	0.0117787		ENSMUSG00000085127.2	-3.50165	1.29e-06
ENSMUSG00000106825.2	-5.10953	6.46e-11		ENSMUSG00000105245.2	-3.01949	0.00657133		ENSMUSG00000087397.2	-3.45957	0.0232964
ENSMUSG00000118029.2	-3.45397	9.18e-11		ENSMUSG00000098211.3	-2.9735	0.0171465		ENSMUSG00000108351.2	-3.44579	0.0234367
ENSMUSG00000090387.2	-1.52318	1.37e-10		ENSMUSG00000101051.7	-2.95338	0.0110443		ENSMUSG00000108024.2	-3.42912	0.0223675
ENSMUSG00000087014.2	-1.70883	1.39e-10		ENSMUSG00000102501.2	-2.9413	0.00525465		ENSMUSG00000086336.2	-3.40164	0.0478694
ENSMUSG00000074398.6	0.832996	3.86e-10		ENSMUSG00000115418.2	-2.90507	2.3e-10		ENSMUSG00000074912.11	-3.38383	0.000461978
ENSMUSG00000085626.2	1.25141	4.2e-10		ENSMUSG00000097827.2	-2.88337	0.0360313		ENSMUSG00000104266.2	-3.37359	0.020744
ENSMUSG00000101191.7	1.71035	4.2e-10		ENSMUSG00000117713.2	-2.87419	3.99e-06		ENSMUSG00000114048.2	-3.35534	0.0295781
ENSMUSG00000102564.2	-1.71175	4.38e-10		ENSMUSG00000097792.3	-2.87005	0.00280913		ENSMUSG00000085151.8	-3.3532	1.82e-62
ENSMUSG00000101162.3	1.33129	4.83e-10		ENSMUSG00000114875.2	-2.86763	0.00107568		ENSMUSG00000114935.2	-3.32624	0.0411369
ENSMUSG00000085363.2	-1.61692	5.27e-10		ENSMUSG00000114387.2	-2.84033	0.0204677		ENSMUSG00000097548.2	-3.28258	0.0375002
ENSMUSG00000109608.2	-1.82006	8.78e-10		ENSMUSG00000106158.2	-2.75176	0.0368746		ENSMUSG00000086109.3	-3.22272	0.00409496
ENSMUSG00000086943.3	-2.86887	9.2e-10		ENSMUSG00000110888.2	-2.73336	0.0188934		ENSMUSG00000109122.2	-3.1866	0.016043
ENSMUSG00000085767.2	0.634741	1.11e-09		ENSMUSG00000111412.2	-2.70518	0.0241002		ENSMUSG00000086943.3	-3.14328	1.44e-11
ENSMUSG00000072573.3	1.41675	1.17e-09		ENSMUSG00000117418.2	-2.67605	0.0116933		ENSMUSG00000108389.2	-3.13995	0.0010261
ENSMUSG00000115418.2	-2.41234	1.94e-09		ENSMUSG00000091745.2	-2.65981	1.69e-17		ENSMUSG00000103457.2	-3.13359	0.00647669
ENSMUSG00000089875.3	-0.933316	2.29e-09		ENSMUSG00000053117.12	-2.64739	0.00922947		ENSMUSG00000107849.2	-3.1296	0.0116808
ENSMUSG00000085731.2	0.731063	2.91e-09		ENSMUSG00000097610.3	-2.60593	0.00417968		ENSMUSG00000117520.2	-3.12574	0.0131834
ENSMUSG00000112417.2	-1.54915	3.37e-09		ENSMUSG00000101166.7	-2.58568	0.0278674		ENSMUSG00000113159.2	-3.1214	0.000103739
ENSMUSG00000097637.2	1.68932	4.04e-09		ENSMUSG00000085234.2	-2.55212	0.000116578		ENSMUSG00000114045.2	-3.06929	5.55e-06
ENSMUSG00000113165.2	-1.9317	9.64e-09		ENSMUSG00000087530.3	-2.52747	1.72e-11		ENSMUSG00000108607.3	-3.04827	0.015829
ENSMUSG00000051844.14	-0.870425	1.61e-08		ENSMUSG00000074385.4	-2.52513	0.0360992		ENSMUSG00000085030.2	-3.04709	0.040371
ENSMUSG00000102828.6	-1.79594	1.77e-08		ENSMUSG00000108771.2	-2.52443	0.0375435		ENSMUSG00000101406.2	-3.00832	6.11e-11
ENSMUSG00000109709.2	-1.13779	1.77e-08		ENSMUSG00000106870.2	-2.48719	2.16e-06		ENSMUSG00000104117.6	-3.00462	0.0223675
ENSMUSG00000089636.2	0.756956	1.77e-08		ENSMUSG00000110115.2	-2.48405	0.019143		ENSMUSG00000097233.2	-2.98299	2.02e-26
ENSMUSG00000108784.2	-0.951743	2.45e-08		ENSMUSG00000085695.2	-2.47605	0.0292		ENSMUSG00000111796.2	-2.93572	1.45e-05
ENSMUSG00000104523.2	-0.703423	4.66e-08		ENSMUSG00000113159.2	-2.46524	0.00520486		ENSMUSG00000114387.2	-2.93226	0.00494732
ENSMUSG00000101609.3	1.06151	5.29e-08		ENSMUSG00000085293.3	-2.42412	0.00947736		ENSMUSG00000116772.2	-2.90401	0.00546988
ENSMUSG00000087703.2	-0.523376	5.52e-08		ENSMUSG00000101406.2	-2.37776	1.33e-06		ENSMUSG00000097466.9	-2.88434	0.0473111
ENSMUSG00000117713.2	-3.1725	6.24e-08		ENSMUSG00000097250.2	-2.37402	0.0186656		ENSMUSG00000107271.4	-2.75172	0.0280527
ENSMUSG00000090873.2	0.77699	8.55e-08		ENSMUSG00000097727.9	-2.35664	0.0115765		ENSMUSG00000101051.7	-2.73571	0.00503289
ENSMUSG00000108825.2	-3.76534	9.39e-08		ENSMUSG00000058934.9	-2.34232	0.000345104		ENSMUSG00000086720.2	-2.72979	1.32e-05
ENSMUSG00000116308.2	0.897805	9.39e-08		ENSMUSG00000114302.2	-2.32232	0.0115868		ENSMUSG00000100393.2	-2.72066	3.45e-28
ENSMUSG00000105881.2	0.637527	1.21e-07		ENSMUSG00000086500.2	-2.30912	0.00382284		ENSMUSG00000099881.2	-2.68432	1.12e-08
ENSMUSG00000103247.2	-1.4978	1.26e-07		ENSMUSG00000117725.2	-2.29383	0.0432469		ENSMUSG00000086410.8	-2.67888	8.19e-07
ENSMUSG00000104156.3	0.589234	1.47e-07		ENSMUSG00000103131.2	-2.27282	0.0109494		ENSMUSG00000086327.3	-2.63242	1.31e-28
ENSMUSG00000106375.2	-1.14617	1.8e-07		ENSMUSG00000114291.2	-2.22357	0.0496153		ENSMUSG00000085089.2	-2.62578	0.0392345
ENSMUSG00000085721.2	-1.36559	1.98e-07		ENSMUSG00000090293.2	-2.20368	1.59e-36		ENSMUSG00000108771.2	-2.6045	0.0110819
ENSMUSG00000087366.8	-0.636358	2.03e-07		ENSMUSG00000087079.2	-2.18643	0.0370912		ENSMUSG00000086894.3	-2.59138	0.0487552
ENSMUSG00000086930.2	2.03199	2.36e-07		ENSMUSG00000079053.4	-2.17194	0.00150826		ENSMUSG00000084940.3	-2.58533	0.00217376
ENSMUSG00000087436.2	0.824308	3.23e-07		ENSMUSG00000112220.2	-2.1592	0.00287246		ENSMUSG00000108693.2	-2.56583	0.00124521
ENSMUSG00000107577.2	-1.09206	5.16e-07		ENSMUSG00000118344.2	-2.15487	3.66e-06		ENSMUSG00000104951.2	-2.54991	6.46e-10
ENSMUSG00000085802.3	0.852252	5.58e-07		ENSMUSG00000102555.2	-2.14764	0.0447784		ENSMUSG00000115207.2	-2.49138	0.045921
ENSMUSG00000087578.2	1.06923	5.87e-07		ENSMUSG00000085398.2	-2.14557	0.0299421		ENSMUSG00000086226.2	-2.43986	0.0161787
ENSMUSG00000108210.2	-1.39224	6.14e-07		ENSMUSG00000103266.2	-2.14382	0.0309028		ENSMUSG00000103966.2	-2.43101	0.00867937
ENSMUSG00000100220.2	1.26291	6.24e-07		ENSMUSG00000090024.2	-2.12853	0.0118329		ENSMUSG00000096965.8	-2.4119	1.64e-07
ENSMUSG00000090576.3	-1.08635	9.26e-07		ENSMUSG00000109608.2	-2.12502	4.93e-11		ENSMUSG00000097827.2	-2.41114	0.0274868
ENSMUSG00000090564.10	-0.695981	1.09e-06		ENSMUSG00000100247.2	-2.09016	0.00517026		ENSMUSG00000026729.10	-2.41087	4.67e-20
ENSMUSG00000115062.2	-0.856407	1.17e-06		ENSMUSG00000115553.2	-2.07124	0.0235282		ENSMUSG00000087698.2	-2.39204	0.00347221
ENSMUSG00000092412.2	-0.825951	1.17e-06		ENSMUSG00000102828.6	-2.05481	6.56e-09		ENSMUSG00000117534.2	-2.37533	0.0244338
ENSMUSG00000113619.2	4.0398	1.25e-06		ENSMUSG00000090387.2	-2.00376	9.99e-15		ENSMUSG00000097925.2	-2.36318	2.33e-07
ENSMUSG00000111895.2	1.29979	1.43e-06		ENSMUSG00000085363.2	-1.97644	6.85e-12		ENSMUSG00000086340.2	-2.36275	0.000781514
ENSMUSG00000085304.2	1.85672	1.48e-06		ENSMUSG00000103382.2	-1.97442	0.0145743		ENSMUSG00000102324.2	-2.344	0.00112727
ENSMUSG00000109420.2	0.923806	1.53e-06		ENSMUSG00000113268.2	-1.95144	2.49e-07		ENSMUSG00000105565.2	-2.34398	0.041592
ENSMUSG00000045391.5	1.00968	1.67e-06		ENSMUSG00000113165.2	-1.91955	1.59e-07		ENSMUSG00000106015.2	-2.33032	0.00100894
ENSMUSG00000085471.2	-0.762355	1.85e-06		ENSMUSG00000108693.2	-1.90387	0.0357171		ENSMUSG00000086767.2	-2.3178	3.23e-16
ENSMUSG00000092625.3	1.01479	1.91e-06		ENSMUSG00000106678.2	-1.90035	0.000467404		ENSMUSG00000086245.2	-2.31424	2.54e-10
ENSMUSG00000110516.2	1.30031	2.49e-06		ENSMUSG00000085127.2	-1.89798	0.0115328		ENSMUSG00000102935.2	-2.29837	0.0229519
ENSMUSG00000115154.2	1.46296	3.27e-06		ENSMUSG00000112417.2	-1.88511	4.21e-11		ENSMUSG00000098729.2	-2.26074	0.0146133
ENSMUSG00000110580.2	0.937137	3.93e-06		ENSMUSG00000109225.2	-1.85095	0.00401926		ENSMUSG00000086801.2	-2.23449	7.39e-09
ENSMUSG00000110593.2	-1.21273	4.02e-06		ENSMUSG00000086943.3	-1.84937	0.000166778		ENSMUSG00000114433.2	-2.14791	0.00288819
ENSMUSG00000104040.2	-0.97807	5.01e-06		ENSMUSG00000110433.2	-1.84314	1.26e-09		ENSMUSG00000100717.7	-2.14769	0.0462784
ENSMUSG00000118314.2	-1.20591	5.65e-06		ENSMUSG00000085514.2	-1.83171	0.0314475		ENSMUSG00000085785.8	-2.09021	0.00481396
ENSMUSG00000075576.13	0.804305	6.05e-06		ENSMUSG00000110017.2	-1.82155	0.000202472		ENSMUSG00000109453.2	-2.07411	0.0473326
ENSMUSG00000087193.8	0.661142	6.42e-06		ENSMUSG00000103247.2	-1.80933	2.8e-09		ENSMUSG00000111378.2	-2.05161	8.12e-05
ENSMUSG00000115546.2	-0.637943	6.68e-06		ENSMUSG00000114401.2	-1.80578	0.0329661		ENSMUSG00000097812.2	-2.04565	0.025145
ENSMUSG00000086216.2	0.617481	7.7e-06		ENSMUSG00000074149.10	-1.7861	0.0357171		ENSMUSG00000097184.3	-2.03979	1.66e-06
ENSMUSG00000086991.2	-0.860649	8.62e-06		ENSMUSG00000115597.2	-1.77856	0.0103999		ENSMUSG00000085721.2	-2.00029	3.05e-14
ENSMUSG00000097233.2	-1.27239	8.72e-06		ENSMUSG00000115153.2	-1.77276	0.0125818		ENSMUSG00000086043.2	-1.95724	0.00959694
ENSMUSG00000084998.2	0.620586	8.72e-06		ENSMUSG00000102881.2	-1.72307	0.00316779		ENSMUSG00000090706.2	-1.95673	6.31e-12
ENSMUSG00000107608.2	-0.670439	8.86e-06		ENSMUSG00000085673.2	-1.70159	0.0191191		ENSMUSG00000087120.2	-1.92818	0.000938217
ENSMUSG00000075558.4	1.214	9.05e-06		ENSMUSG00000079414.4	-1.69704	0.00122614		ENSMUSG00000103217.2	-1.92437	6.75e-05
ENSMUSG00000091479.2	0.942407	9.82e-06		ENSMUSG00000102564.2	-1.69398	1.05e-08		ENSMUSG00000086782.3	-1.91821	5.13e-08
ENSMUSG00000108574.2	-0.628621	1.03e-05		ENSMUSG00000104710.2	-1.68924	0.013534		ENSMUSG00000073731.13	-1.89354	0.00110607
ENSMUSG00000085581.2	1.72617	1.03e-05		ENSMUSG00000075514.5	-1.67778	0.0300376		ENSMUSG00000104523.2	-1.88564	5.56e-51
ENSMUSG00000110433.2	-1.25177	1.06e-05		ENSMUSG00000087014.2	-1.66371	6.55e-09		ENSMUSG00000096938.8	-1.87675	6.84e-44
ENSMUSG00000112141.2	1.19571	1.18e-05		ENSMUSG00000087108.2	-1.65371	8.41e-06		ENSMUSG00000092569.2	-1.86665	0.000285464
ENSMUSG00000072809.3	0.760466	1.2e-05		ENSMUSG00000104350.2	-1.64868	0.000757276		ENSMUSG00000085391.2	-1.85945	6.23e-06
ENSMUSG00000089900.3	1.08317	1.38e-05		ENSMUSG00000110530.2	-1.64698	0.00301614		ENSMUSG00000111521.2	-1.85759	0.000902056
ENSMUSG00000085088.2	-0.626811	1.48e-05		ENSMUSG00000106108.2	-1.62877	0.000467404		ENSMUSG00000085398.2	-1.83587	0.025145
ENSMUSG00000105679.2	0.815606	1.51e-05		ENSMUSG00000089794.2	-1.61805	0.000101138		ENSMUSG00000114436.2	-1.83169	0.000385484
ENSMUSG00000086507.2	0.81767	1.52e-05		ENSMUSG00000106623.2	-1.5873	2.28e-17		ENSMUSG00000114709.2	-1.82442	9.3e-11
ENSMUSG00000073073.5	1.10576	1.69e-05		ENSMUSG00000108210.2	-1.56175	1.48e-07		ENSMUSG00000115406.2	-1.8221	0.00179811
ENSMUSG00000102927.2	1.89826	1.7e-05		ENSMUSG00000085280.2	-1.55363	0.0159458		ENSMUSG00000091390.2	-1.80914	3.13e-05
ENSMUSG00000109282.2	-1.08459	1.74e-05		ENSMUSG00000100860.2	-1.54943	0.0371975		ENSMUSG00000114136.2	-1.80484	0.000383984
ENSMUSG00000117301.2	1.35257	1.87e-05		ENSMUSG00000073067.11	-1.5487	0.000145439		ENSMUSG00000113268.2	-1.79877	4.04e-08
ENSMUSG00000085204.2	-1.12778	1.97e-05		ENSMUSG00000085417.2	-1.52207	0.000484256		ENSMUSG00000054822.6	-1.79072	0.0312212
ENSMUSG00000106870.2	-1.97237	2.08e-05		ENSMUSG00000114714.2	-1.52201	0.0043518		ENSMUSG00000109251.2	-1.77809	0.000369061
ENSMUSG00000056411.3	0.528864	2.12e-05		ENSMUSG00000087633.2	-1.52052	5.15e-14		ENSMUSG00000086881.2	-1.76035	0.0478304
ENSMUSG00000108420.2	1.13055	2.19e-05		ENSMUSG00000104546.2	-1.51862	2.69e-06		ENSMUSG00000073478.7	-1.7603	4.12e-05
ENSMUSG00000085498.2	-1.28773	2.25e-05		ENSMUSG00000042549.11	-1.50579	0.0442519		ENSMUSG00000106224.2	-1.74822	0.018549
ENSMUSG00000089663.2	-1.64763	2.26e-05		ENSMUSG00000097997.2	-1.48863	2.54e-08		ENSMUSG00000087442.2	-1.74589	6.01e-09
ENSMUSG00000113683.2	-0.890461	2.4e-05		ENSMUSG00000104354.2	-1.48317	0.0423301		ENSMUSG00000090608.2	-1.74447	0.00124521
ENSMUSG00000108322.3	1.37316	2.4e-05		ENSMUSG00000108784.2	-1.474	1.57e-16		ENSMUSG00000111447.2	-1.71618	0.041872
ENSMUSG00000105604.2	0.657255	2.74e-05		ENSMUSG00000087678.2	-1.46926	0.00397819		ENSMUSG00000090260.2	-1.70201	0.0487552
ENSMUSG00000085941.2	0.747792	2.88e-05		ENSMUSG00000086039.2	-1.46507	0.00321931		ENSMUSG00000092483.2	-1.69349	6.69e-05
ENSMUSG00000117412.2	-0.869498	3.05e-05		ENSMUSG00000117494.2	-1.45107	0.00646063		ENSMUSG00000091745.2	-1.69285	4.97e-10
ENSMUSG00000092626.2	-0.799049	3.05e-05		ENSMUSG00000107760.2	-1.43242	0.0279659		ENSMUSG00000087157.2	-1.6905	0.0476579
ENSMUSG00000110676.2	-1.10991	3.18e-05		ENSMUSG00000116946.2	-1.41257	1.26e-06		ENSMUSG00000087036.2	-1.68493	1.76e-06
ENSMUSG00000100247.2	-2.98346	3.2e-05		ENSMUSG00000115220.2	-1.39566	0.00176894		ENSMUSG00000102745.2	-1.68059	1.06e-07
ENSMUSG00000087138.2	0.830561	3.23e-05		ENSMUSG00000113895.2	-1.38823	0.000172375		ENSMUSG00000106567.2	-1.66579	0.000189454
ENSMUSG00000107086.2	0.68577	3.61e-05		ENSMUSG00000085887.3	-1.38637	8.54e-05		ENSMUSG00000115418.2	-1.65924	1.34e-05
ENSMUSG00000084997.8	0.818765	3.63e-05		ENSMUSG00000097701.2	-1.37365	0.0434045		ENSMUSG00000112545.2	-1.65429	1.41e-05
ENSMUSG00000116946.2	-1.11799	4.17e-05		ENSMUSG00000086064.2	-1.36803	0.00386176		ENSMUSG00000092596.2	-1.64887	1.8e-09
ENSMUSG00000118007.2	0.930927	4.45e-05		ENSMUSG00000084911.2	-1.35283	0.0213642		ENSMUSG00000108126.2	-1.64726	8.42e-19
ENSMUSG00000115778.2	-1.29759	5.23e-05		ENSMUSG00000087201.2	-1.34168	0.0116088		ENSMUSG00000108158.2	-1.64701	0.000461978
ENSMUSG00000085782.3	1.38823	5.39e-05		ENSMUSG00000097665.2	-1.34091	2.65e-19		ENSMUSG00000035983.5	-1.64267	5.27e-29
ENSMUSG00000084781.2	0.819214	5.76e-05		ENSMUSG00000106375.2	-1.33681	1.07e-08		ENSMUSG00000100876.2	-1.63295	0.00831717
ENSMUSG00000117964.2	-0.489808	5.78e-05		ENSMUSG00000098196.2	-1.33633	6.67e-10		ENSMUSG00000097419.2	-1.62739	0.000356532
ENSMUSG00000104150.3	1.71692	5.98e-05		ENSMUSG00000110414.2	-1.32192	0.00105425		ENSMUSG00000116508.2	-1.62255	1.18e-06
ENSMUSG00000095913.2	0.466558	6.52e-05		ENSMUSG00000108199.2	-1.31427	0.0180653		ENSMUSG00000103149.2	-1.61082	0.0449036
ENSMUSG00000101952.2	0.485068	7.86e-05		ENSMUSG00000110915.2	-1.28921	0.000232451		ENSMUSG00000100529.2	-1.60935	0.0397355
ENSMUSG00000104435.2	-0.543463	8.26e-05		ENSMUSG00000085498.2	-1.28396	9.16e-05		ENSMUSG00000100039.2	-1.59521	4.68e-19
ENSMUSG00000073985.3	0.630562	8.26e-05		ENSMUSG00000097419.2	-1.28298	0.015449		ENSMUSG00000047061.7	-1.59102	2.76e-05
ENSMUSG00000097472.2	0.908862	8.51e-05		ENSMUSG00000118314.2	-1.28265	6.37e-06		ENSMUSG00000086628.8	-1.58308	8.87e-06
ENSMUSG00000090761.2	0.46623	9.01e-05		ENSMUSG00000086697.3	-1.28094	0.0322896		ENSMUSG00000106153.2	-1.57496	0.0101212
ENSMUSG00000106678.2	-1.94972	9.37e-05		ENSMUSG00000102776.2	-1.27427	0.000263737		ENSMUSG00000085852.2	-1.57205	1.03e-10
ENSMUSG00000089794.2	-1.50465	9.7e-05		ENSMUSG00000111957.2	-1.27206	0.013785		ENSMUSG00000073067.11	-1.56931	1.14e-05
ENSMUSG00000087221.4	-0.895049	9.8e-05		ENSMUSG00000104053.2	-1.27133	0.0204347		ENSMUSG00000097610.3	-1.56202	0.0312999
ENSMUSG00000102202.2	-1.13909	9.95e-05		ENSMUSG00000115518.2	-1.25541	6.02e-07		ENSMUSG00000074235.5	-1.55728	0.0177896
ENSMUSG00000085196.2	0.927499	9.95e-05		ENSMUSG00000109709.2	-1.25399	6.03e-09		ENSMUSG00000102501.2	-1.55179	0.0465481
ENSMUSG00000105203.2	1.0213	0.000101538		ENSMUSG00000109282.2	-1.25041	3.1e-06		ENSMUSG00000103131.2	-1.54507	0.0358518
ENSMUSG00000108806.2	0.606205	0.000108635		ENSMUSG00000101295.2	-1.2437	0.0164674		ENSMUSG00000111293.2	-1.54057	0.00397311
ENSMUSG00000100393.2	-1.06301	0.000112383		ENSMUSG00000084970.2	-1.24352	0.0434652		ENSMUSG00000075514.5	-1.5381	0.0179927
ENSMUSG00000112084.2	0.860688	0.000114138		ENSMUSG00000110676.2	-1.23787	1.54e-05		ENSMUSG00000110378.2	-1.50752	0.00185147
ENSMUSG00000089854.3	-1.02081	0.000123463		ENSMUSG00000035983.5	-1.21968	3.24e-14		ENSMUSG00000085741.9	-1.47247	2.57e-13
ENSMUSG00000115834.2	3.21757	0.000126244		ENSMUSG00000096938.8	-1.21433	1.61e-16		ENSMUSG00000097146.2	-1.46854	0.000313554
ENSMUSG00000084844.4	1.14994	0.000129869		ENSMUSG00000110588.2	-1.20151	7.85e-07		ENSMUSG00000108391.2	-1.46839	2.39e-16
ENSMUSG00000106588.2	-0.994771	0.00013186		ENSMUSG00000085842.8	-1.20075	0.00225641		ENSMUSG00000053121.5	-1.45828	0.0200258
ENSMUSG00000087319.2	3.3177	0.000143129		ENSMUSG00000098041.2	-1.19434	0.000679823		ENSMUSG00000097166.2	-1.45516	3.55e-06
ENSMUSG00000085785.8	-3.2628	0.000145005		ENSMUSG00000114105.2	-1.18933	0.0360313		ENSMUSG00000080058.3	-1.45372	1.41e-09
ENSMUSG00000089827.2	1.23701	0.000151459		ENSMUSG00000103009.2	-1.18727	4.79e-11		ENSMUSG00000106662.2	-1.4479	3.64e-08
ENSMUSG00000085932.2	0.819254	0.000160887		ENSMUSG00000113052.2	-1.17093	0.000208598		ENSMUSG00000084970.2	-1.44054	0.00583045
ENSMUSG00000115186.2	0.747233	0.000171578		ENSMUSG00000085687.2	-1.16731	8.78e-05		ENSMUSG00000097899.3	-1.43754	0.0242227
ENSMUSG00000086288.2	0.60227	0.000195334		ENSMUSG00000115062.2	-1.1641	2.18e-10		ENSMUSG00000091661.3	-1.43478	0.000243458
ENSMUSG00000090570.2	0.777647	0.000196864		ENSMUSG00000086430.2	-1.15831	0.0189103		ENSMUSG00000085204.2	-1.41838	1.91e-08
ENSMUSG00000118394.2	1.34944	0.000216705		ENSMUSG00000113086.2	-1.15739	0.0346021		ENSMUSG00000117713.2	-1.41343	0.00737746
ENSMUSG00000108677.2	0.548814	0.000225768		ENSMUSG00000085471.2	-1.15641	2.06e-12		ENSMUSG00000052769.9	-1.4058	2.25e-08
ENSMUSG00000092241.2	0.722091	0.000228324		ENSMUSG00000086648.2	-1.13615	0.00123181		ENSMUSG00000102202.2	-1.38443	6.51e-07
ENSMUSG00000057359.8	1.07427	0.000228324		ENSMUSG00000117128.2	-1.13265	0.0455044		ENSMUSG00000104354.2	-1.37332	0.0280294
ENSMUSG00000103199.2	-0.855416	0.000257085		ENSMUSG00000107201.2	-1.13201	0.0080528		ENSMUSG00000118344.2	-1.3682	0.000448462
ENSMUSG00000090706.2	0.976888	0.000257929		ENSMUSG00000117412.2	-1.13033	2.08e-07		ENSMUSG00000108103.2	-1.36742	0.00122396
ENSMUSG00000087630.2	2.21021	0.000257929		ENSMUSG00000110593.2	-1.12798	7.73e-05		ENSMUSG00000112652.2	-1.36704	3.13e-28
ENSMUSG00000087528.2	-0.612566	0.000258526		ENSMUSG00000103199.2	-1.12164	3.99e-06		ENSMUSG00000102828.6	-1.36609	6.48e-06
ENSMUSG00000097275.2	-0.39865	0.000277561		ENSMUSG00000086485.3	-1.11339	0.0414363		ENSMUSG00000098197.3	-1.3651	5.1e-05
ENSMUSG00000084878.2	-0.686022	0.000283084		ENSMUSG00000078648.4	-1.11328	0.0100108		ENSMUSG00000090387.2	-1.36417	3.87e-09
ENSMUSG00000097283.2	2.29636	0.000298728		ENSMUSG00000087606.2	-1.11255	0.00697435		ENSMUSG00000043168.13	-1.36401	4.23e-05
ENSMUSG00000097222.3	1.20702	0.000299679		ENSMUSG00000106588.2	-1.09917	7.73e-05		ENSMUSG00000102725.3	-1.35597	3.27e-39
ENSMUSG00000085242.2	0.484449	0.000308494		ENSMUSG00000051844.14	-1.09483	2.03e-11		ENSMUSG00000106639.2	-1.353	0.0174919
ENSMUSG00000109130.2	-0.735993	0.000319075		ENSMUSG00000102617.2	-1.09324	0.0452224		ENSMUSG00000087131.8	-1.35184	0.000160497
ENSMUSG00000113268.2	-1.21877	0.000327522		ENSMUSG00000102202.2	-1.0927	0.000576862		ENSMUSG00000110148.2	-1.3461	1.02e-14
ENSMUSG00000101845.2	0.433137	0.000327522		ENSMUSG00000091154.3	-1.0746	0.0430525		ENSMUSG00000099851.2	-1.34356	5.1e-05
ENSMUSG00000097309.3	-1.05525	0.000332109		ENSMUSG00000112510.2	-1.05701	0.000169		ENSMUSG00000097493.4	-1.34187	1.79e-26
ENSMUSG00000110279.2	0.61651	0.000332109		ENSMUSG00000089663.2	-1.0565	0.0145346		ENSMUSG00000103676.2	-1.33815	0.0313933
ENSMUSG00000107090.2	0.707746	0.000340412		ENSMUSG00000086836.2	-1.03595	0.00210846		ENSMUSG00000108934.2	-1.3327	1.88e-05
ENSMUSG00000086602.2	-0.642565	0.00034581		ENSMUSG00000117698.2	-1.03363	0.00175444		ENSMUSG00000112220.2	-1.32974	0.034039
ENSMUSG00000117901.2	2.28493	0.000353782		ENSMUSG00000084978.2	-1.03321	0.00844475		ENSMUSG00000113165.2	-1.32754	3.74e-05
ENSMUSG00000108624.2	0.654626	0.000387739		ENSMUSG00000109130.2	-1.0244	1.02e-06		ENSMUSG00000102349.2	-1.32247	0.0188048
ENSMUSG00000111312.2	0.609439	0.000390395		ENSMUSG00000102745.2	-1.02214	0.00451017		ENSMUSG00000102894.2	-1.32154	0.00399296
ENSMUSG00000092283.2	0.517541	0.000425895		ENSMUSG00000089854.3	-1.02054	0.000382284		ENSMUSG00000114501.2	-1.32034	3.49e-08
ENSMUSG00000091985.2	-0.791972	0.000447656		ENSMUSG00000085721.2	-1.00083	0.000505249		ENSMUSG00000085167.2	-1.31847	0.0161617
ENSMUSG00000115518.2	-0.84702	0.000553939		ENSMUSG00000102879.2	-0.998758	0.046658		ENSMUSG00000097819.2	-1.30891	0.0129494
ENSMUSG00000085234.2	-2.00826	0.000561703		ENSMUSG00000118026.2	-0.995275	0.00448809		ENSMUSG00000115597.2	-1.30729	0.0251552
ENSMUSG00000111957.2	-1.63311	0.000562743		ENSMUSG00000085524.2	-0.990999	0.0145912		ENSMUSG00000086898.2	-1.30657	9.69e-13
ENSMUSG00000110017.2	-1.50236	0.000574966		ENSMUSG00000118445.2	-0.977206	0.0425568		ENSMUSG00000087543.2	-1.30619	0.00310582
ENSMUSG00000113052.2	-1.01181	0.000574966		ENSMUSG00000106590.2	-0.966812	0.012257		ENSMUSG00000085631.2	-1.29372	0.00348777
ENSMUSG00000085687.2	-0.963821	0.000576762		ENSMUSG00000116738.2	-0.956007	0.0215138		ENSMUSG00000107458.2	-1.28508	9.66e-05
ENSMUSG00000075029.8	1.36569	0.000577572		ENSMUSG00000090576.3	-0.95338	7.88e-05		ENSMUSG00000090936.3	-1.27781	0.0174919
ENSMUSG00000110915.2	-1.12543	0.000578882		ENSMUSG00000112684.2	-0.952901	0.000911101		ENSMUSG00000104466.2	-1.27311	0.0238048
ENSMUSG00000097997.2	-0.883018	0.000595255		ENSMUSG00000073843.4	-0.949916	0.0283403		ENSMUSG00000101258.2	-1.2633	0.00385899
ENSMUSG00000118344.2	-1.41733	0.000602578		ENSMUSG00000085765.2	-0.948447	0.00983606		ENSMUSG00000079467.9	-1.25866	0.00297942
ENSMUSG00000098196.2	-0.70566	0.000610312		ENSMUSG00000092412.2	-0.944125	1.56e-07		ENSMUSG00000086289.4	-1.2571	1.5e-12
ENSMUSG00000085852.2	-0.891448	0.000653613		ENSMUSG00000072844.7	-0.943936	0.0415577		ENSMUSG00000108511.2	-1.25555	3.42e-07
ENSMUSG00000101051.7	-4.11778	0.000675124		ENSMUSG00000087341.5	-0.941215	4.46e-12		ENSMUSG00000092384.8	-1.25194	2.51e-05
ENSMUSG00000086675.2	1.47816	0.000689023		ENSMUSG00000103975.2	-0.939976	0.0112588		ENSMUSG00000087570.2	-1.24659	2.32e-05
ENSMUSG00000079414.4	-1.62457	0.000697854		ENSMUSG00000086872.2	-0.938371	0.0246086		ENSMUSG00000106702.2	-1.24403	4.63e-14
ENSMUSG00000107352.2	-0.699814	0.000707319		ENSMUSG00000087354.2	-0.931386	0.00160396		ENSMUSG00000115778.2	-1.23473	5.37e-05
ENSMUSG00000117255.2	1.40884	0.000707319		ENSMUSG00000104161.2	-0.931237	0.0408992		ENSMUSG00000085280.2	-1.23393	0.0266706
ENSMUSG00000103966.2	-3.96498	0.000734529		ENSMUSG00000097471.9	-0.927421	3.09e-08		ENSMUSG00000113086.2	-1.23023	0.00874991
ENSMUSG00000090317.2	0.715187	0.000734529		ENSMUSG00000097309.3	-0.923112	0.00411123		ENSMUSG00000106678.2	-1.22797	0.0091997
ENSMUSG00000113472.2	-0.82739	0.000748242		ENSMUSG00000113665.2	-0.922356	0.000169		ENSMUSG00000097251.3	-1.22012	0.000477317
ENSMUSG00000085819.8	0.58672	0.00075885		ENSMUSG00000086327.3	-0.91318	0.000431374		ENSMUSG00000087108.2	-1.21562	0.00018563
ENSMUSG00000110475.2	2.74695	0.00077667		ENSMUSG00000097233.2	-0.91129	0.00451345		ENSMUSG00000086648.2	-1.2149	8.2e-05
ENSMUSG00000113086.2	-1.6353	0.000817207		ENSMUSG00000085664.2	-0.903244	3.04e-05		ENSMUSG00000097665.2	-1.21099	5.17e-19
ENSMUSG00000072612.4	0.386532	0.000817207		ENSMUSG00000085852.2	-0.901769	0.00128678		ENSMUSG00000097650.2	-1.20235	0.0113481
ENSMUSG00000085127.2	-2.31824	0.000820973		ENSMUSG00000107352.2	-0.897088	3.16e-05		ENSMUSG00000115153.2	-1.20068	0.0462784
ENSMUSG00000109959.2	-1.17335	0.000855888		ENSMUSG00000107458.2	-0.896432	0.0210758		ENSMUSG00000103995.2	-1.19826	5.64e-09
ENSMUSG00000101859.2	0.399993	0.000863687		ENSMUSG00000107577.2	-0.895349	0.000171622		ENSMUSG00000111957.2	-1.19801	0.00719828
ENSMUSG00000073067.11	-1.25361	0.000883962		ENSMUSG00000102027.2	-0.893535	0.0097738		ENSMUSG00000087612.2	-1.19653	1.36e-08
ENSMUSG00000109876.2	1.50704	0.000909378		ENSMUSG00000097365.8	-0.889532	0.00220632		ENSMUSG00000099937.2	-1.19645	9.76e-08
ENSMUSG00000102457.2	-0.659966	0.000916064		ENSMUSG00000106625.2	-0.889085	0.00423773		ENSMUSG00000103183.2	-1.19288	0.0462784
ENSMUSG00000103864.2	-0.571118	0.000921874		ENSMUSG00000074171.3	-0.885298	0.00265156		ENSMUSG00000100779.2	-1.19085	0.00530553
ENSMUSG00000112652.2	-0.467726	0.000921874		ENSMUSG00000102009.7	-0.877585	0.0191297		ENSMUSG00000084878.2	-1.18463	1.31e-11
ENSMUSG00000099137.2	0.673293	0.000949229		ENSMUSG00000087312.2	-0.874314	3.32e-06		ENSMUSG00000113361.2	-1.17834	1.41e-09
ENSMUSG00000097558.2	4.67287	0.000974231		ENSMUSG00000087683.2	-0.87271	0.0196556		ENSMUSG00000113380.2	-1.17206	2.27e-06
ENSMUSG00000085913.3	-0.543675	0.00100112		ENSMUSG00000097092.3	-0.868141	0.000665714		ENSMUSG00000107760.2	-1.1647	0.0365879
ENSMUSG00000097373.2	-1.32477	0.00101244		ENSMUSG00000085246.2	-0.865034	0.0437843		ENSMUSG00000106870.2	-1.1633	0.00847069
ENSMUSG00000099923.3	0.531804	0.00105313		ENSMUSG00000085289.2	-0.865032	0.003854		ENSMUSG00000091985.2	-1.15582	3.45e-08
ENSMUSG00000107458.2	-1.14539	0.00105839		ENSMUSG00000097882.3	-0.863897	0.000171622		ENSMUSG00000085890.8	-1.15478	7.34e-09
ENSMUSG00000092593.2	-0.675811	0.00116557		ENSMUSG00000107406.2	-0.859553	0.0485357		ENSMUSG00000110915.2	-1.1509	0.000196596
ENSMUSG00000102140.2	0.494988	0.00116557		ENSMUSG00000086717.2	-0.855184	2.49e-07		ENSMUSG00000097048.8	-1.13916	3.6e-06
ENSMUSG00000079505.3	0.453022	0.00119198		ENSMUSG00000116508.2	-0.854922	0.0286958		ENSMUSG00000087406.2	-1.13685	5.6e-05
ENSMUSG00000096957.2	-0.515971	0.00119903		ENSMUSG00000089875.3	-0.851249	5.15e-07		ENSMUSG00000107277.2	-1.1286	0.0212155
ENSMUSG00000110197.2	0.816213	0.00121126		ENSMUSG00000085204.2	-0.845015	0.0039891		ENSMUSG00000087017.8	-1.11043	0.0105191
ENSMUSG00000110115.2	-3.37605	0.00126726		ENSMUSG00000117814.2	-0.833625	0.041084		ENSMUSG00000118234.2	-1.10258	1.86e-09
ENSMUSG00000106978.2	1.1365	0.00126726		ENSMUSG00000115778.2	-0.83191	0.0210057		ENSMUSG00000087633.2	-1.1022	3.77e-09
ENSMUSG00000087451.2	1.14739	0.00129968		ENSMUSG00000115122.2	-0.828166	0.0407964		ENSMUSG00000085166.2	-1.09642	0.0296372
ENSMUSG00000101210.2	0.952158	0.00130727		ENSMUSG00000085245.2	-0.81531	0.0138599		ENSMUSG00000087013.8	-1.08902	8.76e-07
ENSMUSG00000097262.3	-0.627267	0.0013358		ENSMUSG00000108574.2	-0.812728	3.61e-08		ENSMUSG00000090576.3	-1.08437	3.7e-07
ENSMUSG00000110586.2	2.11675	0.00134619		ENSMUSG00000085913.3	-0.801867	2.48e-06		ENSMUSG00000097309.3	-1.07596	0.000115177
ENSMUSG00000104546.2	-0.958968	0.00136103		ENSMUSG00000086799.2	-0.797284	0.0185281		ENSMUSG00000098292.2	-1.06615	1.64e-27
ENSMUSG00000087570.2	-1.00342	0.00138576		ENSMUSG00000086991.2	-0.794582	0.000150652		ENSMUSG00000105128.2	-1.06526	0.00132532
ENSMUSG00000113361.2	-0.681573	0.00138638		ENSMUSG00000087366.8	-0.794164	5.11e-10		ENSMUSG00000074256.4	-1.06509	0.0370055
ENSMUSG00000059277.13	0.413649	0.00141366		ENSMUSG00000113472.2	-0.792366	0.00284005		ENSMUSG00000110593.2	-1.0649	2.88e-05
ENSMUSG00000116738.2	-1.19355	0.0014942		ENSMUSG00000102097.2	-0.785382	0.00290456		ENSMUSG00000087341.5	-1.06354	8.1e-18
ENSMUSG00000103785.2	-5.20539	0.00151093		ENSMUSG00000047807.11	-0.775204	0.00119641		ENSMUSG00000086485.3	-1.05691	0.0242302
ENSMUSG00000087458.2	0.656855	0.00152894		ENSMUSG00000087528.2	-0.77286	8.39e-06		ENSMUSG00000116946.2	-1.05605	5.55e-05
ENSMUSG00000086506.2	-0.533482	0.00153601		ENSMUSG00000100738.2	-0.770049	0.0292		ENSMUSG00000112417.2	-1.048	4.98e-05
ENSMUSG00000107723.2	0.807395	0.00157924		ENSMUSG00000089820.2	-0.764144	0.0357171		ENSMUSG00000111856.2	-1.03259	0.00936514
ENSMUSG00000108332.2	0.907405	0.00162578		ENSMUSG00000026729.10	-0.755569	0.016798		ENSMUSG00000110530.2	-1.02928	0.0357617
ENSMUSG00000090104.2	-3.50895	0.00179699		ENSMUSG00000087348.2	-0.754698	0.0458446		ENSMUSG00000054006.15	-1.02166	0.00192458
ENSMUSG00000117027.2	0.918666	0.00179699		ENSMUSG00000086602.2	-0.750613	6.67e-05		ENSMUSG00000101014.2	-1.02004	1.31e-07
ENSMUSG00000115979.2	-3.60139	0.00184426		ENSMUSG00000092187.2	-0.739641	0.000205581		ENSMUSG00000102615.2	-1.01377	0.000613116
ENSMUSG00000097548.2	-5.31474	0.00185572		ENSMUSG00000090564.10	-0.739608	1.23e-06		ENSMUSG00000086773.2	-1.01229	9.1e-12
ENSMUSG00000101406.2	-1.39726	0.00188192		ENSMUSG00000107608.2	-0.73809	3.55e-06		ENSMUSG00000109954.2	-1.01162	1.25e-22
ENSMUSG00000090174.2	-0.8903	0.00191022		ENSMUSG00000087570.2	-0.733119	0.0383417		ENSMUSG00000087201.2	-1.00944	0.0313344
ENSMUSG00000118077.2	0.541159	0.00191022		ENSMUSG00000086098.2	-0.732033	5.1e-05		ENSMUSG00000114883.2	-1.0085	2.26e-07
ENSMUSG00000086693.2	-1.62457	0.00191578		ENSMUSG00000087623.2	-0.723728	0.00565155		ENSMUSG00000097274.3	-0.99414	0.000862269
ENSMUSG00000097166.2	-1.0418	0.0019475		ENSMUSG00000086067.2	-0.721387	0.000235914		ENSMUSG00000096935.6	-0.992038	6.88e-20
ENSMUSG00000110243.2	0.563483	0.00202289		ENSMUSG00000109647.2	-0.721042	0.00401926		ENSMUSG00000117698.2	-0.981104	0.000844114
ENSMUSG00000097092.3	-0.744258	0.00211992		ENSMUSG00000097262.3	-0.716437	0.000489798		ENSMUSG00000086211.2	-0.968284	0.00133556
ENSMUSG00000090861.2	-1.62374	0.00213859		ENSMUSG00000112925.2	-0.716227	0.0199961		ENSMUSG00000053263.4	-0.967921	3.35e-09
ENSMUSG00000100811.2	-2.52005	0.00218387		ENSMUSG00000085884.2	-0.714176	0.0256492		ENSMUSG00000097081.2	-0.964934	0.037711
ENSMUSG00000087502.2	0.790279	0.00218387		ENSMUSG00000087013.8	-0.711232	0.00614545		ENSMUSG00000107379.2	-0.962517	0.00296141
ENSMUSG00000110740.2	1.51062	0.00219337		ENSMUSG00000084878.2	-0.694853	0.000602652		ENSMUSG00000086350.2	-0.956926	0.0415018
ENSMUSG00000097085.3	2.03064	0.00226419		ENSMUSG00000104358.2	-0.693157	0.000101312		ENSMUSG00000092415.3	-0.953396	0.0122855
ENSMUSG00000117698.2	-0.949887	0.00227536		ENSMUSG00000112441.2	-0.690178	0.0434652		ENSMUSG00000109357.2	-0.952626	9.14e-05
ENSMUSG00000117573.2	-1.6317	0.00229348		ENSMUSG00000111793.2	-0.688338	0.00401926		ENSMUSG00000068463.5	-0.952528	0.00835944
ENSMUSG00000109274.2	0.422092	0.00229741		ENSMUSG00000074039.11	-0.686968	0.0278674		ENSMUSG00000087523.2	-0.951703	0.0136848
ENSMUSG00000117393.2	0.34315	0.00235506		ENSMUSG00000104523.2	-0.684933	7.63e-07		ENSMUSG00000109491.2	-0.949721	0.00202001
ENSMUSG00000098211.3	-3.6594	0.00248041		ENSMUSG00000087113.2	-0.684413	0.0365151		ENSMUSG00000086602.2	-0.946982	1.09e-08
ENSMUSG00000085875.4	-0.880609	0.00258677		ENSMUSG00000104040.2	-0.674465	0.00503048		ENSMUSG00000104574.2	-0.941393	2.13e-13
ENSMUSG00000042874.3	0.620782	0.00260475		ENSMUSG00000112652.2	-0.672022	2.31e-06		ENSMUSG00000085105.3	-0.939737	1.31e-17
ENSMUSG00000106625.2	-0.873479	0.0026116		ENSMUSG00000085875.4	-0.671879	0.0410548		ENSMUSG00000073144.5	-0.939527	0.00239968
ENSMUSG00000087291.2	0.755157	0.00273983		ENSMUSG00000087129.2	-0.671112	0.00776797		ENSMUSG00000100280.3	-0.935673	1.83e-07
ENSMUSG00000099519.2	0.93559	0.00277261		ENSMUSG00000100393.2	-0.668087	0.0383109		ENSMUSG00000118101.2	-0.928682	0.000656419
ENSMUSG00000103651.2	0.894772	0.00279293		ENSMUSG00000090002.2	-0.665339	0.0470652		ENSMUSG00000090105.3	-0.928297	1.42e-12
ENSMUSG00000090024.2	-2.28039	0.00355972		ENSMUSG00000087177.8	-0.661762	0.0233383		ENSMUSG00000098843.2	-0.922809	0.00646522
ENSMUSG00000118026.2	-0.951169	0.00355972		ENSMUSG00000106457.2	-0.65902	0.0149988		ENSMUSG00000086506.2	-0.912802	2.37e-09
ENSMUSG00000102935.2	-3.58952	0.00361733		ENSMUSG00000097129.3	-0.643184	0.00260097		ENSMUSG00000110638.2	-0.912228	0.0139828
ENSMUSG00000097899.3	-1.9659	0.00361733		ENSMUSG00000096957.2	-0.640696	9.84e-05		ENSMUSG00000085417.2	-0.907661	0.0187536
ENSMUSG00000085327.2	0.906749	0.00361733		ENSMUSG00000103207.2	-0.622366	0.0188934		ENSMUSG00000085001.2	-0.905383	0.0397376
ENSMUSG00000110148.2	-0.570034	0.00375954		ENSMUSG00000103101.2	-0.616905	0.0416173		ENSMUSG00000089663.2	-0.901326	0.0177896
ENSMUSG00000108954.2	-4.65395	0.00385127		ENSMUSG00000115546.2	-0.610722	6.46e-05		ENSMUSG00000108806.2	-0.900277	1.51e-09
ENSMUSG00000026729.10	-0.839253	0.00385127		ENSMUSG00000097442.2	-0.610659	0.0297727		ENSMUSG00000118147.2	-0.899464	4.94e-05
ENSMUSG00000110773.2	0.447805	0.00389454		ENSMUSG00000112346.2	-0.603625	0.0459462		ENSMUSG00000097060.2	-0.897053	1.31e-11
ENSMUSG00000115790.2	1.25356	0.0039087		ENSMUSG00000097111.2	-0.60121	0.00378679		ENSMUSG00000104927.2	-0.893269	0.0366487
ENSMUSG00000103101.2	-0.779848	0.0040128		ENSMUSG00000098645.2	-0.600509	0.0458446		ENSMUSG00000116338.2	-0.892947	0.0453963
ENSMUSG00000087606.2	-1.09362	0.00409717		ENSMUSG00000085205.2	-0.591305	0.0448797		ENSMUSG00000086935.2	-0.89111	0.00280655
ENSMUSG00000085664.2	-0.607285	0.00409717		ENSMUSG00000085088.2	-0.589478	0.000164666		ENSMUSG00000101651.2	-0.889567	0.0183871
ENSMUSG00000074171.3	-0.797526	0.0042392		ENSMUSG00000087221.4	-0.574194	0.0297213		ENSMUSG00000105776.2	-0.882103	5.79e-07
ENSMUSG00000102084.2	2.17876	0.0042392		ENSMUSG00000055833.15	-0.57227	0.0107743		ENSMUSG00000052724.8	-0.876094	5.55e-08
ENSMUSG00000097174.3	-3.96492	0.00434233		ENSMUSG00000097820.4	-0.571009	0.000328709		ENSMUSG00000085765.2	-0.861813	0.00749319
ENSMUSG00000085566.2	0.358261	0.00434233		ENSMUSG00000111471.2	-0.56718	0.0270698		ENSMUSG00000113647.2	-0.861569	0.000828912
ENSMUSG00000085464.2	-3.47362	0.00437307		ENSMUSG00000115918.2	-0.559511	0.0145346		ENSMUSG00000109118.2	-0.855412	0.0122855
ENSMUSG00000113224.2	4.19346	0.00466972		ENSMUSG00000060029.14	-0.554969	0.0180989		ENSMUSG00000097750.3	-0.853734	1.18e-06
ENSMUSG00000115410.2	0.736036	0.00494812		ENSMUSG00000102725.3	-0.550166	3.51e-06		ENSMUSG00000105613.2	-0.85054	1.23e-07
ENSMUSG00000085247.2	-2.01667	0.00503388		ENSMUSG00000092626.2	-0.548327	0.0117078		ENSMUSG00000100320.2	-0.850378	0.0130811
ENSMUSG00000085408.2	0.534406	0.00503388		ENSMUSG00000084936.2	-0.546841	0.0342419		ENSMUSG00000118061.2	-0.847458	6.72e-06
ENSMUSG00000107760.2	-1.67664	0.00506585		ENSMUSG00000091985.2	-0.543278	0.0357171		ENSMUSG00000113683.2	-0.84269	3.43e-05
ENSMUSG00000085637.3	1.91292	0.00520955		ENSMUSG00000084950.8	-0.530734	0.00844475		ENSMUSG00000090307.8	-0.839639	5.19e-10
ENSMUSG00000104710.2	-1.75	0.00550518		ENSMUSG00000087367.2	-0.525304	0.0341652		ENSMUSG00000104208.2	-0.83394	5.55e-08
ENSMUSG00000086998.2	-1.40365	0.005702		ENSMUSG00000103864.2	-0.52508	0.00510387		ENSMUSG00000087644.2	-0.819587	3.13e-05
ENSMUSG00000116836.2	-1.15945	0.00585267		ENSMUSG00000092134.2	-0.519184	0.0437843		ENSMUSG00000087338.3	-0.81905	1.59e-06
ENSMUSG00000090081.2	0.373489	0.00588105		ENSMUSG00000102457.2	-0.515387	0.0205666		ENSMUSG00000102323.2	-0.816736	0.00268416
ENSMUSG00000103368.2	4.58919	0.00591434		ENSMUSG00000099708.2	-0.499508	0.00223506		ENSMUSG00000085875.4	-0.807009	0.00365035
ENSMUSG00000108607.3	-4.21133	0.00608446		ENSMUSG00000108282.2	-0.491639	0.0188934		ENSMUSG00000087515.2	-0.806383	3.94e-06
ENSMUSG00000114608.2	3.93455	0.00627862		ENSMUSG00000113683.2	-0.490914	0.0485357		ENSMUSG00000104002.3	-0.804086	0.025145
ENSMUSG00000087443.2	0.531272	0.00641164		ENSMUSG00000097903.3	-0.490592	0.00313592		ENSMUSG00000087221.4	-0.803617	0.000271616
ENSMUSG00000108523.2	0.810324	0.00641164		ENSMUSG00000097275.2	-0.448921	9.94e-05		ENSMUSG00000110433.2	-0.802197	0.00454568
ENSMUSG00000087615.3	-4.903	0.00644883		ENSMUSG00000100081.2	-0.445179	0.00784313		ENSMUSG00000105355.2	-0.797378	0.0192951
ENSMUSG00000085246.2	-1.0602	0.00646228		ENSMUSG00000106451.2	-0.434767	0.0285523		ENSMUSG00000051606.6	-0.793623	5.52e-09
ENSMUSG00000087437.8	-1.54213	0.00648228		ENSMUSG00000055188.13	-0.414079	0.0408763		ENSMUSG00000089875.3	-0.793029	2.48e-07
ENSMUSG00000110652.2	0.686969	0.00680435		ENSMUSG00000097488.2	-0.412529	0.0497243		ENSMUSG00000108624.2	-0.788265	5.73e-06
ENSMUSG00000020887.4	2.43663	0.00685669		ENSMUSG00000108655.2	-0.41239	0.00922947		ENSMUSG00000086347.2	-0.787556	1.82e-05
ENSMUSG00000106108.2	-1.16731	0.00710726		ENSMUSG00000085715.3	-0.404002	0.0286958		ENSMUSG00000087541.2	-0.786031	0.0263369
ENSMUSG00000114618.2	-2.90137	0.00712907		ENSMUSG00000086773.2	-0.401356	0.0314539		ENSMUSG00000110676.2	-0.778329	0.00290644
ENSMUSG00000097635.3	0.440564	0.00712907		ENSMUSG00000092354.8	-0.399496	0.00378679		ENSMUSG00000115779.2	-0.776898	0.0105638
ENSMUSG00000075585.4	0.650714	0.00729873		ENSMUSG00000104435.2	-0.389598	0.0125818		ENSMUSG00000091102.2	-0.77618	5.73e-09
ENSMUSG00000073739.4	-1.33123	0.00745541		ENSMUSG00000090105.3	-0.386659	0.0173977		ENSMUSG00000104546.2	-0.776082	0.00662504
ENSMUSG00000107374.2	-0.95613	0.00745541		ENSMUSG00000085105.3	-0.374967	0.00545208		ENSMUSG00000097077.2	-0.773611	0.000920311
ENSMUSG00000114099.2	-2.24392	0.00758629		ENSMUSG00000117964.2	-0.369198	0.00697936		ENSMUSG00000093467.2	-0.767238	2.43e-11
ENSMUSG00000101062.2	1.33835	0.00758629		ENSMUSG00000087703.2	-0.332137	0.00272674		ENSMUSG00000086717.2	-0.767006	4.2e-07
ENSMUSG00000087108.2	-0.945037	0.00771487		ENSMUSG00000109536.2	-0.33199	0.036613		ENSMUSG00000086949.2	-0.766215	0.00420491
ENSMUSG00000085167.2	-1.57265	0.00776859		ENSMUSG00000097125.3	-0.307659	0.0460988		ENSMUSG00000097564.3	-0.757525	0.0175367
ENSMUSG00000087354.2	-0.751212	0.00779899		ENSMUSG00000101845.2	0.283336	0.0450509		ENSMUSG00000117757.2	-0.756225	0.000164707
ENSMUSG00000085274.2	0.793561	0.00788846		ENSMUSG00000097381.3	0.292012	0.0244516		ENSMUSG00000109684.2	-0.756045	0.00201829
ENSMUSG00000097296.2	1.14576	0.00788846		ENSMUSG00000101952.2	0.323135	0.0237062		ENSMUSG00000100954.6	-0.749344	3.76e-05
ENSMUSG00000096991.2	0.593828	0.00815315		ENSMUSG00000100548.2	0.333816	0.0380095		ENSMUSG00000036162.4	-0.749185	1.15e-07
ENSMUSG00000101711.2	-0.472244	0.00816092		ENSMUSG00000097004.2	0.333855	0.0171057		ENSMUSG00000087528.2	-0.749115	1.87e-06
ENSMUSG00000112684.2	-0.742381	0.00834614		ENSMUSG00000087026.8	0.354153	0.0188934		ENSMUSG00000111888.2	-0.747478	0.000557801
ENSMUSG00000091237.2	0.878773	0.00842587		ENSMUSG00000108477.2	0.354789	0.0452224		ENSMUSG00000101711.2	-0.745646	2.84e-06
ENSMUSG00000086327.3	-0.670008	0.0089533		ENSMUSG00000087486.2	0.355111	0.0358004		ENSMUSG00000111256.2	-0.743985	0.007229
ENSMUSG00000044544.5	-4.31209	0.00915322		ENSMUSG00000084892.2	0.358749	0.0364212		ENSMUSG00000072673.3	-0.742842	0.00989168
ENSMUSG00000085762.2	0.831664	0.00915322		ENSMUSG00000117050.2	0.365594	0.00135716		ENSMUSG00000100738.2	-0.741852	0.0153654
ENSMUSG00000090964.2	0.896722	0.00915322		ENSMUSG00000086016.2	0.365641	0.0368746		ENSMUSG00000114036.2	-0.740151	0.00298745
ENSMUSG00000116220.2	-2.27768	0.00923754		ENSMUSG00000097057.2	0.375838	0.00563873		ENSMUSG00000086536.2	-0.735335	0.000166081
ENSMUSG00000104574.2	-0.391395	0.00927191		ENSMUSG00000099931.2	0.3768	0.0371975		ENSMUSG00000101438.3	-0.733913	5.18e-06
ENSMUSG00000118330.2	0.925043	0.00957816		ENSMUSG00000107659.2	0.378413	0.00568048		ENSMUSG00000089755.2	-0.733383	0.00454568
ENSMUSG00000102881.2	-1.39702	0.00964566		ENSMUSG00000116114.2	0.381439	0.0349647		ENSMUSG00000115823.2	-0.733081	0.0129276
ENSMUSG00000087543.2	-1.23982	0.00964566		ENSMUSG00000086593.3	0.389343	0.00839987		ENSMUSG00000107178.2	-0.730601	0.042627
ENSMUSG00000097855.9	-0.591638	0.00964566		ENSMUSG00000092283.2	0.389461	0.0188934		ENSMUSG00000052403.12	-0.727445	4.19e-05
ENSMUSG00000100629.2	0.308296	0.00964566		ENSMUSG00000055323.6	0.389512	0.0215138		ENSMUSG00000063087.16	-0.724977	0.0392147
ENSMUSG00000087545.2	0.508178	0.00970652		ENSMUSG00000113662.2	0.39273	0.0232228		ENSMUSG00000090458.2	-0.724921	1.88e-12
ENSMUSG00000097381.3	0.311802	0.00972712		ENSMUSG00000085819.8	0.398197	0.0497243		ENSMUSG00000100599.3	-0.72152	6.49e-05
ENSMUSG00000087312.2	-0.500679	0.0100089		ENSMUSG00000097397.3	0.4079	0.0294037		ENSMUSG00000085403.2	-0.718392	0.0134184
ENSMUSG00000117749.2	1.41167	0.0100089		ENSMUSG00000085566.2	0.40939	0.00162306		ENSMUSG00000084950.8	-0.716953	2.99e-05
ENSMUSG00000115406.2	-1.61038	0.010099		ENSMUSG00000105482.2	0.411413	0.00647313		ENSMUSG00000102880.2	-0.714171	0.0212355
ENSMUSG00000104195.2	0.788149	0.0101833		ENSMUSG00000111329.2	0.412847	0.0150699		ENSMUSG00000097675.3	-0.71197	0.000621782
ENSMUSG00000118087.2	0.401343	0.0105926		ENSMUSG00000117427.2	0.416785	0.0099793		ENSMUSG00000097262.3	-0.707657	0.000112922
ENSMUSG00000115553.2	-2.15059	0.0106455		ENSMUSG00000111685.2	0.425819	0.00618017		ENSMUSG00000108219.2	-0.707057	0.0306042
ENSMUSG00000055188.13	-0.47222	0.0107136		ENSMUSG00000059277.13	0.430801	0.00169875		ENSMUSG00000097207.8	-0.705562	2.25e-07
ENSMUSG00000086935.2	-0.824221	0.0108332		ENSMUSG00000084862.2	0.434796	0.00173925		ENSMUSG00000118340.2	-0.70459	0.00137337
ENSMUSG00000055446.6	0.984494	0.0108332		ENSMUSG00000117829.2	0.435046	0.0138599		ENSMUSG00000086656.2	-0.701567	0.00201543
ENSMUSG00000113885.2	-2.2572	0.0108782		ENSMUSG00000097601.3	0.445282	0.0452224		ENSMUSG00000097111.2	-0.696115	0.000110278
ENSMUSG00000114914.2	-1.31628	0.0109112		ENSMUSG00000100162.3	0.455689	0.0286958		ENSMUSG00000084876.8	-0.695529	0.00853425
ENSMUSG00000097634.3	0.652669	0.0109112		ENSMUSG00000072893.13	0.455919	0.0365151		ENSMUSG00000105509.2	-0.695368	0.000258569
ENSMUSG00000117603.2	0.606957	0.0110844		ENSMUSG00000108832.2	0.457867	0.0245424		ENSMUSG00000045231.6	-0.694388	7.84e-06
ENSMUSG00000097419.2	-1.25903	0.0110959		ENSMUSG00000087595.2	0.459154	0.000956852		ENSMUSG00000110575.2	-0.685163	0.000367966
ENSMUSG00000086472.2	0.467218	0.0110959		ENSMUSG00000079505.3	0.461801	0.0018742		ENSMUSG00000114362.2	-0.683606	0.0174597
ENSMUSG00000116125.2	1.16407	0.0110959		ENSMUSG00000086472.2	0.464201	0.0175093		ENSMUSG00000085887.3	-0.683475	0.0328626
ENSMUSG00000108894.2	1.49737	0.0110959		ENSMUSG00000087206.2	0.465636	0.0458971		ENSMUSG00000092412.2	-0.683166	4.18e-05
ENSMUSG00000104885.2	1.42242	0.0115147		ENSMUSG00000109656.2	0.467677	0.031033		ENSMUSG00000111334.2	-0.682344	0.0166964
ENSMUSG00000110038.2	-4.52995	0.0115308		ENSMUSG00000086107.2	0.468851	0.0476751		ENSMUSG00000085587.2	-0.679658	0.000373131
ENSMUSG00000108436.2	-1.60668	0.0119549		ENSMUSG00000108402.2	0.479414	0.000288584		ENSMUSG00000085178.2	-0.677696	2.36e-05
ENSMUSG00000097812.2	-2.55515	0.0119735		ENSMUSG00000085242.2	0.484232	0.000704383		ENSMUSG00000098609.2	-0.674443	2.67e-05
ENSMUSG00000091154.3	-1.22415	0.0119735		ENSMUSG00000097025.3	0.486949	0.0334508		ENSMUSG00000110588.2	-0.673218	0.00420491
ENSMUSG00000106590.2	-0.905866	0.0125913		ENSMUSG00000105609.2	0.49006	0.0161627		ENSMUSG00000108452.2	-0.662746	0.0496656
ENSMUSG00000099931.2	0.416595	0.0125913		ENSMUSG00000052403.12	0.494084	0.0192662		ENSMUSG00000085733.2	-0.659286	0.00196407
ENSMUSG00000111840.2	4.21026	0.0126244		ENSMUSG00000114633.2	0.494744	0.0161172		ENSMUSG00000097125.3	-0.659153	6.7e-08
ENSMUSG00000085887.3	-0.84423	0.0127714		ENSMUSG00000097635.3	0.494824	0.00345857		ENSMUSG00000109799.2	-0.65868	2.36e-07
ENSMUSG00000116508.2	-0.89713	0.0128825		ENSMUSG00000114220.2	0.496509	0.0107741		ENSMUSG00000102912.2	-0.653662	1.84e-05
ENSMUSG00000092368.2	1.34402	0.0128825		ENSMUSG00000114255.2	0.496931	0.016798		ENSMUSG00000086424.2	-0.652569	1.11e-05
ENSMUSG00000109954.2	-0.307317	0.0128987		ENSMUSG00000115767.2	0.50422	0.000846388		ENSMUSG00000097006.8	-0.650777	0.000461161
ENSMUSG00000055323.6	0.396062	0.0129677		ENSMUSG00000097439.7	0.505906	0.0159693		ENSMUSG00000107191.2	-0.636246	0.000539279
ENSMUSG00000097564.3	-0.844701	0.0130799		ENSMUSG00000085408.2	0.510989	0.012257		ENSMUSG00000086953.2	-0.63572	0.000233477
ENSMUSG00000087435.2	0.495262	0.0131196		ENSMUSG00000114638.2	0.516889	0.00674217		ENSMUSG00000098196.2	-0.634475	0.00126308
ENSMUSG00000110697.2	1.85436	0.0131196		ENSMUSG00000092381.2	0.529216	0.0106781		ENSMUSG00000085213.2	-0.629637	0.0224416
ENSMUSG00000109587.2	0.539737	0.0131818		ENSMUSG00000086839.8	0.530567	0.0300376		ENSMUSG00000104872.2	-0.621673	6.5e-06
ENSMUSG00000084950.8	-0.476421	0.0133294		ENSMUSG00000097404.3	0.532655	0.028627		ENSMUSG00000093577.2	-0.617616	0.0260946
ENSMUSG00000085289.2	-0.712984	0.0143002		ENSMUSG00000106663.2	0.545444	0.0119306		ENSMUSG00000073147.4	-0.617546	0.000763568
ENSMUSG00000084846.2	0.559258	0.0143149		ENSMUSG00000092268.2	0.547629	0.00512244		ENSMUSG00000055833.15	-0.616869	0.00163479
ENSMUSG00000085609.2	0.449057	0.0143713		ENSMUSG00000085609.2	0.549384	0.00304629		ENSMUSG00000106155.2	-0.616466	0.00018563
ENSMUSG00000085238.2	3.87704	0.0148148		ENSMUSG00000090761.2	0.549671	7.46e-06		ENSMUSG00000092386.2	-0.616092	1.72e-07
ENSMUSG00000090709.3	0.817515	0.0151154		ENSMUSG00000087193.8	0.553515	0.000612266		ENSMUSG00000092595.3	-0.614817	0.0033358
ENSMUSG00000108219.2	-0.841803	0.0152711		ENSMUSG00000075576.13	0.558346	0.00614758		ENSMUSG00000097887.3	-0.612052	6.02e-06
ENSMUSG00000085524.2	-0.93229	0.0154182		ENSMUSG00000092482.2	0.565698	0.000548371		ENSMUSG00000111371.2	-0.608071	0.000280499
ENSMUSG00000109270.2	0.606683	0.0154182		ENSMUSG00000090570.2	0.57522	0.0152984		ENSMUSG00000087122.2	-0.607723	0.0313241
ENSMUSG00000108832.2	0.46274	0.0159665		ENSMUSG00000105362.2	0.580155	0.0115765		ENSMUSG00000107999.2	-0.605909	1.74e-06
ENSMUSG00000113585.2	0.549116	0.0159665		ENSMUSG00000086938.10	0.580414	0.0119403		ENSMUSG00000104443.2	-0.604197	0.000217186
ENSMUSG00000112959.2	0.894398	0.0159805		ENSMUSG00000109274.2	0.585677	2.28e-05		ENSMUSG00000085664.2	-0.602867	0.00239503
ENSMUSG00000112220.2	-1.61725	0.0162892		ENSMUSG00000108955.2	0.590527	0.0496993		ENSMUSG00000097712.2	-0.597673	0.00292355
ENSMUSG00000097280.2	-3.68736	0.0167985		ENSMUSG00000042874.3	0.591326	0.00784313		ENSMUSG00000099098.5	-0.58991	0.0162498
ENSMUSG00000086554.2	1.14954	0.0170776		ENSMUSG00000087672.2	0.595112	0.00382284		ENSMUSG00000090564.10	-0.58692	2.65e-05
ENSMUSG00000090458.2	-0.291653	0.0171842		ENSMUSG00000097089.3	0.595407	0.00951018		ENSMUSG00000087312.2	-0.586158	0.000988959
ENSMUSG00000108402.2	0.322759	0.0176087		ENSMUSG00000087458.2	0.595909	0.00844475		ENSMUSG00000091575.3	-0.585775	0.00679566
ENSMUSG00000105245.2	-2.23529	0.0176353		ENSMUSG00000086816.2	0.596503	0.0297727		ENSMUSG00000116114.2	-0.584786	9.66e-05
ENSMUSG00000092268.2	0.45838	0.0176353		ENSMUSG00000072612.4	0.5995	1.48e-07		ENSMUSG00000112510.2	-0.580817	0.0286458
ENSMUSG00000092103.3	2.10597	0.0179972		ENSMUSG00000056411.3	0.603404	3.08e-06		ENSMUSG00000117028.2	-0.57964	0.0111269
ENSMUSG00000099767.2	-3.27657	0.0183954		ENSMUSG00000099137.2	0.604461	0.00655542		ENSMUSG00000084880.2	-0.578993	0.00296086
ENSMUSG00000113516.2	-2.08723	0.0185708		ENSMUSG00000097445.2	0.607837	0.00617656		ENSMUSG00000090009.2	-0.578899	0.0271619
ENSMUSG00000085765.2	-0.826979	0.0185708		ENSMUSG00000087443.2	0.612856	0.00220632		ENSMUSG00000091191.4	-0.576948	0.00202477
ENSMUSG00000073478.7	-1.11175	0.0186902		ENSMUSG00000107090.2	0.613857	0.0047121		ENSMUSG00000113816.2	-0.571316	0.0460643
ENSMUSG00000086836.2	-0.767468	0.0186902		ENSMUSG00000073985.3	0.615227	0.000332186		ENSMUSG00000115062.2	-0.569163	0.00139102
ENSMUSG00000090732.2	-3.69927	0.0191196		ENSMUSG00000108624.2	0.621408	0.00175579		ENSMUSG00000087484.2	-0.564368	0.0134661
ENSMUSG00000112278.2	0.681162	0.0193615		ENSMUSG00000097706.2	0.626346	0.0104009		ENSMUSG00000116250.2	-0.561198	0.00706741
ENSMUSG00000084978.2	-0.875011	0.019547		ENSMUSG00000086288.2	0.627575	0.000235518		ENSMUSG00000085434.2	-0.560702	0.00291964
ENSMUSG00000115902.2	1.20225	0.019547		ENSMUSG00000075405.4	0.632838	0.0380531		ENSMUSG00000086341.3	-0.560459	0.0103078
ENSMUSG00000085154.8	-1.6303	0.0195896		ENSMUSG00000110243.2	0.633785	0.00083704		ENSMUSG00000075025.11	-0.558713	0.0242227
ENSMUSG00000106639.2	-1.44774	0.0195902		ENSMUSG00000084797.2	0.635961	0.0365151		ENSMUSG00000087366.8	-0.55498	4.39e-06
ENSMUSG00000102558.2	-4.06698	0.0195921		ENSMUSG00000073486.3	0.639093	0.0416164		ENSMUSG00000112654.2	-0.550971	0.0174386
ENSMUSG00000060029.14	-0.52002	0.0195921		ENSMUSG00000111632.2	0.640459	0.0149965		ENSMUSG00000103593.2	-0.550218	0.0284041
ENSMUSG00000097160.3	-0.502422	0.019787		ENSMUSG00000108435.2	0.645361	0.000107464		ENSMUSG00000111929.2	-0.547123	0.0203171
ENSMUSG00000099708.2	-0.376647	0.0199543		ENSMUSG00000118087.2	0.646348	1.91e-05		ENSMUSG00000058812.3	-0.546934	0.0022414
ENSMUSG00000073843.4	-0.941184	0.0199946		ENSMUSG00000087435.2	0.646754	0.00117881		ENSMUSG00000103009.2	-0.544426	0.001555
ENSMUSG00000092187.2	-0.468221	0.0200536		ENSMUSG00000084997.8	0.658879	0.0030334		ENSMUSG00000086296.3	-0.539222	0.00369778
ENSMUSG00000107335.2	-0.417528	0.0202651		ENSMUSG00000086193.2	0.662952	0.00439244		ENSMUSG00000109715.2	-0.53912	0.00138423
ENSMUSG00000115153.2	-1.52098	0.0204728		ENSMUSG00000085274.2	0.664412	0.0438857		ENSMUSG00000097160.3	-0.538602	0.00641526
ENSMUSG00000087314.2	-0.949534	0.0204728		ENSMUSG00000110682.2	0.675527	0.0419699		ENSMUSG00000097620.8	-0.525099	2.78e-08
ENSMUSG00000087384.2	0.847958	0.0204728		ENSMUSG00000043488.6	0.678106	0.00260097		ENSMUSG00000105339.2	-0.523791	0.0383553
ENSMUSG00000113159.2	-1.85513	0.0207822		ENSMUSG00000109270.2	0.682553	0.00802054		ENSMUSG00000102775.2	-0.522275	0.00219175
ENSMUSG00000102191.2	-0.511456	0.0209842		ENSMUSG00000085990.2	0.692074	0.0150137		ENSMUSG00000055188.13	-0.522044	0.00214377
ENSMUSG00000112053.2	1.4829	0.0215739		ENSMUSG00000085762.2	0.694092	0.048888		ENSMUSG00000097855.9	-0.516271	0.0165032
ENSMUSG00000086826.2	0.638978	0.0225353		ENSMUSG00000084998.2	0.708352	9.52e-07		ENSMUSG00000092593.2	-0.509616	0.0124775
ENSMUSG00000087660.2	0.424786	0.0225899		ENSMUSG00000117603.2	0.709421	0.0035737		ENSMUSG00000101320.2	-0.508642	0.0030199
ENSMUSG00000106478.2	-0.395494	0.0226763		ENSMUSG00000097253.3	0.711002	0.000305816		ENSMUSG00000086067.2	-0.505146	0.00574198
ENSMUSG00000073686.3	-3.41054	0.0227058		ENSMUSG00000089968.2	0.713165	0.000559647		ENSMUSG00000097133.2	-0.497408	0.018272
ENSMUSG00000055818.3	0.710203	0.0227226		ENSMUSG00000104156.3	0.719994	5.43e-10		ENSMUSG00000086890.2	-0.486341	0.000164707
ENSMUSG00000112654.2	-0.571465	0.0228261		ENSMUSG00000057359.8	0.721573	0.0357171		ENSMUSG00000115546.2	-0.480403	0.000619012
ENSMUSG00000086485.3	-1.15148	0.0233724		ENSMUSG00000108677.2	0.72209	1.59e-06		ENSMUSG00000092405.2	-0.4777	0.00126017
ENSMUSG00000085207.2	-2.93847	0.0233875		ENSMUSG00000090086.8	0.724395	0.00119641		ENSMUSG00000109669.2	-0.474216	0.00486938
ENSMUSG00000114387.2	-2.51211	0.0236874		ENSMUSG00000096981.3	0.725299	0.000282861		ENSMUSG00000090069.3	-0.470268	0.00514899
ENSMUSG00000087670.2	-1.62404	0.0237447		ENSMUSG00000108888.2	0.727948	0.00115639		ENSMUSG00000090330.3	-0.46861	0.000623551
ENSMUSG00000086150.2	0.31412	0.0239262		ENSMUSG00000092595.3	0.731069	0.000955843		ENSMUSG00000110350.2	-0.464717	0.00025609
ENSMUSG00000116874.2	3.73715	0.0239262		ENSMUSG00000086826.2	0.732993	0.0100926		ENSMUSG00000090357.2	-0.463526	0.0153193
ENSMUSG00000087036.2	0.924938	0.0239577		ENSMUSG00000105349.2	0.739487	0.00451017		ENSMUSG00000079242.3	-0.459842	0.00536282
ENSMUSG00000098609.2	-0.41469	0.0239974		ENSMUSG00000095913.2	0.740621	1.46e-10		ENSMUSG00000097414.3	-0.459612	3.76e-06
ENSMUSG00000117891.2	0.678797	0.0241706		ENSMUSG00000114370.2	0.743946	0.0206291		ENSMUSG00000051844.14	-0.45629	0.00420491
ENSMUSG00000090252.2	2.51968	0.0241918		ENSMUSG00000097224.2	0.748221	6.04e-06		ENSMUSG00000092187.2	-0.455752	0.0147362
ENSMUSG00000108350.2	2.33003	0.0244568		ENSMUSG00000108109.2	0.748287	0.0196995		ENSMUSG00000097597.3	-0.455376	0.0203171
ENSMUSG00000089874.2	-1.462	0.0249186		ENSMUSG00000087291.2	0.750804	0.00511829		ENSMUSG00000118070.2	-0.447178	0.00900035
ENSMUSG00000087013.8	-0.566253	0.0249186		ENSMUSG00000072809.3	0.75603	4.67e-05		ENSMUSG00000029360.4	-0.439613	5.75e-05
ENSMUSG00000087258.2	3.37922	0.0249186		ENSMUSG00000105604.2	0.760965	2.76e-06		ENSMUSG00000084960.2	-0.438651	0.0301795
ENSMUSG00000097133.2	-0.509947	0.0249384		ENSMUSG00000117839.2	0.760979	0.000318912		ENSMUSG00000107352.2	-0.428021	0.0395171
ENSMUSG00000093598.2	-0.929345	0.0249659		ENSMUSG00000118007.2	0.78243	0.0018983		ENSMUSG00000102457.2	-0.42419	0.0328626
ENSMUSG00000058812.3	-0.445815	0.0250958		ENSMUSG00000111312.2	0.783631	6.57e-06		ENSMUSG00000097275.2	-0.423636	4.68e-05
ENSMUSG00000101166.7	-2.37066	0.0251254		ENSMUSG00000097405.2	0.789307	5.48e-09		ENSMUSG00000117872.2	-0.420607	0.0127556
ENSMUSG00000102704.2	-2.22435	0.0251254		ENSMUSG00000118077.2	0.789596	5.02e-06		ENSMUSG00000097331.3	-0.420027	0.0398552
ENSMUSG00000105565.2	-3.00055	0.0268746		ENSMUSG00000101609.3	0.790865	0.000297078		ENSMUSG00000087535.3	-0.41605	0.000158261
ENSMUSG00000107849.2	-2.97413	0.0268746		ENSMUSG00000105881.2	0.790878	1.99e-10		ENSMUSG00000089796.2	-0.407091	0.000463677
ENSMUSG00000100121.2	0.91374	0.0273808		ENSMUSG00000053603.5	0.795686	7.73e-05		ENSMUSG00000114633.2	-0.405911	0.0364458
ENSMUSG00000086593.3	0.320488	0.0281194		ENSMUSG00000116308.2	0.79862	1.21e-05		ENSMUSG00000090293.2	-0.402147	0.019171
ENSMUSG00000086193.2	0.514111	0.0281194		ENSMUSG00000115186.2	0.801427	0.000125863		ENSMUSG00000093768.2	-0.40106	0.0020579
ENSMUSG00000110245.2	-1.19802	0.0284558		ENSMUSG00000099923.3	0.802569	4.46e-07		ENSMUSG00000114794.2	-0.397372	0.042883
ENSMUSG00000086069.2	-0.975405	0.0284558		ENSMUSG00000073073.5	0.804611	0.00614758		ENSMUSG00000115420.2	-0.395442	0.0223675
ENSMUSG00000096965.8	-1.09826	0.0286453		ENSMUSG00000086924.2	0.805894	0.0037023		ENSMUSG00000111639.2	-0.391031	0.0325686
ENSMUSG00000101995.2	2.31991	0.0288376		ENSMUSG00000110279.2	0.807206	3.58e-06		ENSMUSG00000097185.2	-0.388635	0.00910093
ENSMUSG00000085417.2	-0.919741	0.0289925		ENSMUSG00000092241.2	0.808848	7.3e-05		ENSMUSG00000090758.2	-0.382923	0.00517793
ENSMUSG00000107593.2	3.78432	0.0290081		ENSMUSG00000090873.2	0.810134	1.31e-07		ENSMUSG00000073652.11	-0.37348	0.0142751
ENSMUSG00000107103.2	-1.32294	0.0291128		ENSMUSG00000114934.2	0.813404	0.00565155		ENSMUSG00000074228.4	-0.372199	0.0054964
ENSMUSG00000097827.2	-2.68547	0.0291489		ENSMUSG00000045391.5	0.814732	0.000498175		ENSMUSG00000097368.3	-0.37011	0.00865292
ENSMUSG00000074149.10	-1.71488	0.0291489		ENSMUSG00000097748.2	0.817631	1.45e-05		ENSMUSG00000086098.2	-0.370092	0.0361583
ENSMUSG00000108126.2	-0.491994	0.0296904		ENSMUSG00000089636.2	0.818025	6.81e-09		ENSMUSG00000117393.2	-0.366133	0.000699335
ENSMUSG00000110505.2	3.37907	0.0298119		ENSMUSG00000085767.2	0.82562	1.56e-14		ENSMUSG00000073236.5	-0.364356	0.0357614
ENSMUSG00000104987.2	-1.74362	0.0299019		ENSMUSG00000110774.2	0.829892	7.63e-07		ENSMUSG00000081512.2	-0.362705	0.00420491
ENSMUSG00000114662.2	-2.74856	0.029939		ENSMUSG00000090317.2	0.845225	0.000101312		ENSMUSG00000091994.3	-0.349622	0.0491403
ENSMUSG00000087605.2	3.24534	0.0304864		ENSMUSG00000108523.2	0.85231	0.00601554		ENSMUSG00000059277.13	-0.346872	0.00710199
ENSMUSG00000100599.3	-0.447475	0.030802		ENSMUSG00000074398.6	0.858204	1.22e-09		ENSMUSG00000097411.3	-0.340157	0.0414126
ENSMUSG00000103975.2	-0.772239	0.0310032		ENSMUSG00000090706.2	0.865378	0.0030334		ENSMUSG00000107846.2	-0.336825	0.0137082
ENSMUSG00000109110.2	0.665937	0.0312374		ENSMUSG00000116927.2	0.873792	0.000627375		ENSMUSG00000086740.2	-0.335008	0.00130361
ENSMUSG00000086700.3	0.451083	0.0317497		ENSMUSG00000085802.3	0.882046	9.78e-07		ENSMUSG00000078143.4	-0.329763	0.0398552
ENSMUSG00000103593.2	-0.582329	0.0319861		ENSMUSG00000110517.2	0.887796	0.00218898		ENSMUSG00000107317.2	-0.328442	0.00575529
ENSMUSG00000117418.2	-1.89969	0.032704		ENSMUSG00000085376.2	0.890577	0.00123181		ENSMUSG00000086718.2	-0.326709	0.0273887
ENSMUSG00000086773.2	-0.380509	0.0327078		ENSMUSG00000110197.2	0.893994	0.00066967		ENSMUSG00000115767.2	-0.309263	0.0351347
ENSMUSG00000086407.2	-1.08494	0.0332122		ENSMUSG00000116505.2	0.894391	0.000166778		ENSMUSG00000115049.2	-0.309053	0.00794819
ENSMUSG00000086740.2	-0.251286	0.0332122		ENSMUSG00000110580.2	0.899399	3.48e-05		ENSMUSG00000056687.10	-0.28738	0.0161436
ENSMUSG00000109656.2	0.442931	0.0332122		ENSMUSG00000087451.2	0.905296	0.0245404		ENSMUSG00000042087.6	-0.287237	0.0340311
ENSMUSG00000097313.3	-1.26235	0.0336288		ENSMUSG00000085941.2	0.907233	7.63e-07		ENSMUSG00000095332.3	-0.28263	0.00186177
ENSMUSG00000097820.4	-0.351277	0.0336288		ENSMUSG00000087381.9	0.908022	0.0416731		ENSMUSG00000116075.2	-0.280858	0.0365879
ENSMUSG00000097098.9	4.24828	0.0338505		ENSMUSG00000055446.6	0.908921	0.0292		ENSMUSG00000055061.6	-0.273872	0.0368964
ENSMUSG00000079053.4	-1.32034	0.0340248		ENSMUSG00000078519.4	0.912355	0.0442519		ENSMUSG00000086150.2	-0.269969	0.0443525
ENSMUSG00000086399.2	-1.13198	0.0345677		ENSMUSG00000097090.2	0.912595	2.05e-20		ENSMUSG00000102425.2	-0.259968	0.0246355
ENSMUSG00000086107.2	0.473988	0.0347006		ENSMUSG00000103400.3	0.913477	0.000737559		ENSMUSG00000087703.2	-0.221293	0.03396
ENSMUSG00000111000.2	-4.02949	0.0349109		ENSMUSG00000085626.2	0.916243	5.29e-05		ENSMUSG00000097099.3	0.226551	0.045196
ENSMUSG00000101007.2	1.48716	0.0352374		ENSMUSG00000085009.2	0.928805	1.71e-06		ENSMUSG00000108321.2	0.256405	0.0244718
ENSMUSG00000104621.2	-4.13684	0.0354196		ENSMUSG00000115154.2	0.932203	0.0120007		ENSMUSG00000100629.2	0.290902	0.00935982
ENSMUSG00000086484.2	0.829805	0.0356876		ENSMUSG00000104985.2	0.932445	0.00791216		ENSMUSG00000079505.3	0.295449	0.0376601
ENSMUSG00000104053.2	-1.09841	0.036158		ENSMUSG00000086241.3	0.942319	0.0107934		ENSMUSG00000117050.2	0.314291	0.00257335
ENSMUSG00000092220.2	0.367683	0.036158		ENSMUSG00000110652.2	0.943933	0.000166778		ENSMUSG00000090230.2	0.319676	0.0395171
ENSMUSG00000107406.2	-0.857834	0.0363167		ENSMUSG00000104195.2	0.944251	0.00229924		ENSMUSG00000087026.8	0.322133	0.0168757
ENSMUSG00000087595.2	0.302265	0.0363167		ENSMUSG00000111895.2	0.94733	0.00204814		ENSMUSG00000115829.2	0.3237	0.0468598
ENSMUSG00000117427.2	0.337685	0.0363167		ENSMUSG00000109110.2	0.949121	0.00141294		ENSMUSG00000108402.2	0.332095	0.00815895
ENSMUSG00000101360.3	0.992733	0.0363894		ENSMUSG00000089827.2	0.954237	0.00978307		ENSMUSG00000085731.2	0.33437	0.0122855
ENSMUSG00000060380.4	0.851097	0.0365713		ENSMUSG00000053714.9	0.958006	2.1e-10		ENSMUSG00000099931.2	0.340944	0.0341552
ENSMUSG00000103131.2	-1.68493	0.0375712		ENSMUSG00000087578.2	0.960253	3.56e-05		ENSMUSG00000053714.9	0.36852	0.0194334
ENSMUSG00000115207.2	-3.11966	0.03779		ENSMUSG00000085932.2	0.961706	1.58e-05		ENSMUSG00000052248.18	0.369985	0.0220374
ENSMUSG00000110530.2	-1.10846	0.03779		ENSMUSG00000108332.2	0.961905	0.00148917		ENSMUSG00000087700.3	0.377203	0.0393953
ENSMUSG00000102745.2	-0.731014	0.0379082		ENSMUSG00000087502.2	0.964446	0.000241134		ENSMUSG00000116645.2	0.39537	0.0124393
ENSMUSG00000109054.2	-3.15785	0.0379718		ENSMUSG00000112141.2	0.970891	0.00134152		ENSMUSG00000111339.2	0.40259	0.0229537
ENSMUSG00000074213.4	0.368169	0.0379962		ENSMUSG00000100747.5	0.973727	0.000101312		ENSMUSG00000114493.3	0.404677	0.00743302
ENSMUSG00000090207.3	0.862539	0.0382756		ENSMUSG00000097944.2	0.981629	0.012257		ENSMUSG00000097090.2	0.409658	3.78e-05
ENSMUSG00000105534.2	-1.41829	0.038733		ENSMUSG00000085731.2	0.987317	8.9e-15		ENSMUSG00000109274.2	0.418614	0.00144556
ENSMUSG00000074039.11	-0.617943	0.0388837		ENSMUSG00000105541.2	0.999156	0.0434652		ENSMUSG00000073787.5	0.423568	0.027983
ENSMUSG00000085995.3	1.03866	0.0390267		ENSMUSG00000087436.2	1.00378	1.38e-09		ENSMUSG00000107086.2	0.424574	0.0135905
ENSMUSG00000107194.2	-1.22286	0.0395742		ENSMUSG00000060380.4	1.01826	0.0121111		ENSMUSG00000102234.2	0.430627	0.00843615
ENSMUSG00000053603.5	0.446274	0.0399201		ENSMUSG00000117129.2	1.01943	0.0433846		ENSMUSG00000108034.2	0.439356	0.0221493
ENSMUSG00000097587.3	1.23393	0.0400957		ENSMUSG00000100220.2	1.02394	0.000268238		ENSMUSG00000087486.2	0.439766	0.00199615
ENSMUSG00000108155.2	-0.902411	0.0401365		ENSMUSG00000117027.2	1.03392	0.000644054		ENSMUSG00000108435.2	0.45086	0.00452556
ENSMUSG00000097440.3	0.414949	0.0401365		ENSMUSG00000109455.2	1.03793	1.99e-14		ENSMUSG00000097882.3	0.458827	0.0311841
ENSMUSG00000040840.8	0.340483	0.0410047		ENSMUSG00000098184.2	1.0499	0.00785967		ENSMUSG00000113662.2	0.46022	0.00194591
ENSMUSG00000073242.5	0.75991	0.0410047		ENSMUSG00000013562.13	1.05762	0.016749		ENSMUSG00000064032.3	0.46243	0.000371192
ENSMUSG00000104330.2	3.27589	0.0410047		ENSMUSG00000091479.2	1.07188	1.2e-06		ENSMUSG00000097816.2	0.462773	0.000576788
ENSMUSG00000085166.2	-1.12508	0.041211		ENSMUSG00000105203.2	1.08274	8.78e-05		ENSMUSG00000090873.2	0.463956	0.00218716
ENSMUSG00000115656.2	-3.93947	0.0421959		ENSMUSG00000107086.2	1.09951	2.15e-11		ENSMUSG00000025450.5	0.476863	0.0388856
ENSMUSG00000097701.2	-1.29515	0.0421959		ENSMUSG00000010492.11	1.10077	3.31e-26		ENSMUSG00000108655.2	0.488914	0.00014384
ENSMUSG00000108720.2	0.501087	0.0421959		ENSMUSG00000105679.2	1.10271	5.54e-09		ENSMUSG00000087443.2	0.49507	0.0073185
ENSMUSG00000093482.9	3.05231	0.0421959		ENSMUSG00000118000.2	1.10621	0.0346021		ENSMUSG00000105881.2	0.50151	3.34e-05
ENSMUSG00000086648.2	-0.715101	0.0423382		ENSMUSG00000106978.2	1.10661	0.00332275		ENSMUSG00000087436.2	0.502859	0.0027743
ENSMUSG00000102380.2	1.32956	0.0428789		ENSMUSG00000085196.2	1.10903	5.72e-06		ENSMUSG00000092283.2	0.505152	0.000342174
ENSMUSG00000110317.2	1.84893	0.0434692		ENSMUSG00000117987.2	1.11784	0.0203177		ENSMUSG00000086507.2	0.511051	0.00915086
ENSMUSG00000087672.2	0.426713	0.043507		ENSMUSG00000090709.3	1.11807	0.000620038		ENSMUSG00000091238.2	0.518438	0.0251552
ENSMUSG00000092595.3	0.46752	0.0438612		ENSMUSG00000108420.2	1.13281	6.42e-05		ENSMUSG00000110440.2	0.519264	1.53e-05
ENSMUSG00000101655.2	0.986478	0.043933		ENSMUSG00000097788.3	1.13845	2.99e-05		ENSMUSG00000087660.2	0.519412	0.00186177
ENSMUSG00000085009.2	0.440422	0.0442088		ENSMUSG00000116223.2	1.1385	0.0141397		ENSMUSG00000086288.2	0.52021	0.000992837
ENSMUSG00000085956.2	2.25331	0.0442088		ENSMUSG00000089900.3	1.14286	1.05e-05		ENSMUSG00000108923.2	0.521961	0.0328347
ENSMUSG00000103183.2	-1.31337	0.0449058		ENSMUSG00000107723.2	1.17018	3.51e-06		ENSMUSG00000116505.2	0.528705	0.0244338
ENSMUSG00000108351.2	-3.32875	0.0454769		ENSMUSG00000108524.2	1.17058	2.18e-12		ENSMUSG00000099923.3	0.530469	0.000577459
ENSMUSG00000113665.2	-0.517376	0.0455846		ENSMUSG00000101210.2	1.17131	9.84e-05		ENSMUSG00000085471.2	0.533238	0.000781956
ENSMUSG00000116718.2	0.508007	0.0455846		ENSMUSG00000087293.2	1.18957	0.00119641		ENSMUSG00000092381.2	0.534679	0.00334902
ENSMUSG00000108435.2	0.360227	0.0467697		ENSMUSG00000073787.5	1.19873	4.18e-11		ENSMUSG00000084892.2	0.54048	0.000113176
ENSMUSG00000090778.2	-1.40906	0.0479572		ENSMUSG00000073529.10	1.20324	5.19e-18		ENSMUSG00000097445.2	0.558463	0.00512212
ENSMUSG00000101872.2	0.699617	0.048743		ENSMUSG00000109420.2	1.2153	4.16e-10		ENSMUSG00000087113.2	0.561097	0.0496309
ENSMUSG00000039133.9	0.549738	0.0490677		ENSMUSG00000117301.2	1.21618	0.000384844		ENSMUSG00000087458.2	0.562693	0.00526112
ENSMUSG00000086234.4	1.58634	0.0490677		ENSMUSG00000117710.2	1.21969	0.0312724		ENSMUSG00000097405.2	0.565641	1.28e-05
ENSMUSG00000086199.8	-0.892499	0.049345		ENSMUSG00000097455.2	1.23285	0.00660579		ENSMUSG00000115518.2	0.566833	0.0174919
ENSMUSG00000104675.2	-3.55341	0.0494138		ENSMUSG00000085327.2	1.25278	3.48e-05		ENSMUSG00000084846.2	0.568448	0.00715447
				ENSMUSG00000097222.3	1.25543	0.000356827		ENSMUSG00000085286.2	0.58241	0.00275215
				ENSMUSG00000085782.3	1.2614	0.000693978		ENSMUSG00000085767.2	0.583464	1.38e-08
				ENSMUSG00000090964.2	1.26149	0.000150652		ENSMUSG00000097167.2	0.585033	0.0279606
				ENSMUSG00000097472.2	1.26845	3.61e-08		ENSMUSG00000110773.2	0.585294	3.06e-05
				ENSMUSG00000055818.3	1.28883	5.41e-06		ENSMUSG00000098645.2	0.589834	0.0200858
				ENSMUSG00000097231.3	1.30045	1.76e-30		ENSMUSG00000086779.2	0.59172	9.25e-05
				ENSMUSG00000108894.2	1.31146	0.0416164		ENSMUSG00000090761.2	0.596039	6.46e-08
				ENSMUSG00000097296.2	1.3124	0.00284005		ENSMUSG00000070315.13	0.596879	1.74e-05
				ENSMUSG00000087138.2	1.32565	6.97e-12		ENSMUSG00000106588.2	0.597365	0.0185402
				ENSMUSG00000052281.15	1.32741	0.00163085		ENSMUSG00000111632.2	0.607113	0.00959694
				ENSMUSG00000102927.2	1.33578	0.00904781		ENSMUSG00000090317.2	0.610249	0.0031152
				ENSMUSG00000115902.2	1.35488	0.00940709		ENSMUSG00000118071.2	0.610909	0.0223675
				ENSMUSG00000106834.2	1.37345	0.00121819		ENSMUSG00000097216.4	0.613044	0.00702633
				ENSMUSG00000101162.3	1.37904	9.55e-10		ENSMUSG00000085819.8	0.619197	0.000164707
				ENSMUSG00000117905.2	1.37954	0.000284491		ENSMUSG00000087263.2	0.619676	0.0381698
				ENSMUSG00000091237.2	1.38169	1.01e-05		ENSMUSG00000103651.2	0.620888	0.0399827
				ENSMUSG00000092368.2	1.41986	0.0111302		ENSMUSG00000055818.3	0.626407	0.0334785
				ENSMUSG00000111280.2	1.44367	1.26e-21		ENSMUSG00000113585.2	0.626976	0.00238926
				ENSMUSG00000072573.3	1.4563	2.67e-09		ENSMUSG00000085626.2	0.62894	0.00396721
				ENSMUSG00000118394.2	1.45702	0.000129056		ENSMUSG00000109781.2	0.629089	0.00292861
				ENSMUSG00000112053.2	1.45812	0.0323281		ENSMUSG00000087545.2	0.630054	0.000368317
				ENSMUSG00000086047.2	1.47969	0.00382284		ENSMUSG00000106767.2	0.642246	0.037711
				ENSMUSG00000099519.2	1.49525	4.44e-07		ENSMUSG00000073985.3	0.643614	2.83e-05
				ENSMUSG00000112429.2	1.51723	6.55e-09		ENSMUSG00000101210.2	0.651201	0.0308875
				ENSMUSG00000104150.3	1.52257	0.00107568		ENSMUSG00000108368.2	0.653058	0.00585247
				ENSMUSG00000117255.2	1.52391	0.000394322		ENSMUSG00000104156.3	0.661545	8.48e-10
				ENSMUSG00000085304.2	1.52583	0.000337514		ENSMUSG00000117835.2	0.663237	0.035253
				ENSMUSG00000084806.2	1.52908	0.0292		ENSMUSG00000097231.3	0.663879	3.48e-09
				ENSMUSG00000075558.4	1.56143	1.41e-08		ENSMUSG00000109656.2	0.666232	0.000199173
				ENSMUSG00000075029.8	1.57579	0.000126094		ENSMUSG00000090194.2	0.670011	0.0108115
				ENSMUSG00000109198.2	1.57693	4.46e-21		ENSMUSG00000110652.2	0.673125	0.00471045
				ENSMUSG00000108322.3	1.58252	2.27e-06		ENSMUSG00000045464.6	0.673313	0.00456363
				ENSMUSG00000110740.2	1.58799	0.0018983		ENSMUSG00000103207.2	0.67431	0.00253714
				ENSMUSG00000117749.2	1.59507	0.00382284		ENSMUSG00000106127.2	0.676694	0.0426616
				ENSMUSG00000116125.2	1.68588	0.000123102		ENSMUSG00000090200.2	0.683085	0.0271619
				ENSMUSG00000092338.2	1.69142	0.000644054		ENSMUSG00000109647.2	0.684741	0.000697263
				ENSMUSG00000115944.2	1.7037	0.0498672		ENSMUSG00000113895.2	0.684759	0.0342982
				ENSMUSG00000110516.2	1.71209	4.16e-10		ENSMUSG00000087593.2	0.687736	4.2e-05
				ENSMUSG00000101007.2	1.73396	0.0128983		ENSMUSG00000097990.2	0.688296	0.0361821
				ENSMUSG00000109644.2	1.75209	8.9e-15		ENSMUSG00000085941.2	0.690116	7.25e-05
				ENSMUSG00000101191.7	1.76315	9.04e-10		ENSMUSG00000097876.2	0.696132	0.0470145
				ENSMUSG00000101970.9	1.88966	0.0319661		ENSMUSG00000118007.2	0.697832	0.00236691
				ENSMUSG00000097637.2	1.8926	2.26e-10		ENSMUSG00000111713.2	0.705478	0.00412842
				ENSMUSG00000097587.3	1.9023	0.000564323		ENSMUSG00000087435.2	0.708817	5.54e-05
				ENSMUSG00000100174.2	1.92422	0.0188934		ENSMUSG00000115918.2	0.711118	0.000142001
				ENSMUSG00000086119.3	1.92761	3.48e-08		ENSMUSG00000084997.8	0.717283	0.000223578
				ENSMUSG00000105871.2	1.95924	0.00285893		ENSMUSG00000087683.2	0.718131	0.018894
				ENSMUSG00000107944.2	1.96549	1.53e-21		ENSMUSG00000101695.2	0.722069	5.91e-05
				ENSMUSG00000087190.3	1.9881	0.0186903		ENSMUSG00000117301.2	0.723316	0.03396
				ENSMUSG00000102084.2	2.04417	0.0115765		ENSMUSG00000089729.2	0.72351	0.00905958
				ENSMUSG00000086231.2	2.08642	0.00608809		ENSMUSG00000097768.3	0.726414	9.25e-05
				ENSMUSG00000085543.2	2.25017	5.4e-65		ENSMUSG00000105198.2	0.728302	0.000310638
				ENSMUSG00000115834.2	2.25044	0.0197822		ENSMUSG00000051008.6	0.728706	0.00127378
				ENSMUSG00000102755.2	2.31906	0.0289241		ENSMUSG00000116718.2	0.729116	0.000827366
				ENSMUSG00000110697.2	2.336	0.00138725		ENSMUSG00000086600.9	0.730473	1.78e-07
				ENSMUSG00000086714.2	2.38129	1.27e-67		ENSMUSG00000113313.2	0.736291	0.00297942
				ENSMUSG00000086930.2	2.40772	1.34e-09		ENSMUSG00000073486.3	0.737266	0.00559445
				ENSMUSG00000087630.2	2.49493	4.7e-05		ENSMUSG00000105604.2	0.738941	6.2e-07
				ENSMUSG00000097654.2	2.49847	3.07e-45		ENSMUSG00000109455.2	0.741806	9.69e-09
				ENSMUSG00000110475.2	2.71538	0.00137309		ENSMUSG00000087352.2	0.742727	0.0338194
				ENSMUSG00000110586.2	2.91051	3.74e-06		ENSMUSG00000040840.8	0.742882	4.98e-08
				ENSMUSG00000074466.13	2.98303	5.22e-28		ENSMUSG00000100130.2	0.752368	0.000461161
				ENSMUSG00000020887.4	3.03014	0.000603479		ENSMUSG00000085169.3	0.755896	0.00647669
				ENSMUSG00000093482.9	3.15408	0.0366253		ENSMUSG00000117772.2	0.756596	0.017926
				ENSMUSG00000087605.2	3.15787	0.0414032		ENSMUSG00000057359.8	0.758128	0.0105638
				ENSMUSG00000113619.2	3.23514	0.000343224		ENSMUSG00000085715.3	0.762242	2.69e-07
				ENSMUSG00000104330.2	3.39361	0.0362728		ENSMUSG00000104585.2	0.765099	0.037711
				ENSMUSG00000090252.2	3.40361	0.000920572		ENSMUSG00000115002.2	0.766403	0.00135475
				ENSMUSG00000110505.2	3.56482	0.0219944		ENSMUSG00000107340.2	0.767651	0.0233784
				ENSMUSG00000107593.2	3.60719	0.0470652		ENSMUSG00000108573.2	0.767933	0.00369778
				ENSMUSG00000090185.2	3.63885	0.0365151		ENSMUSG00000070997.5	0.77405	0.0267797
				ENSMUSG00000086601.2	3.65186	0.0179962		ENSMUSG00000111685.2	0.774604	8.91e-10
				ENSMUSG00000097558.2	4.05141	0.00785967		ENSMUSG00000114157.2	0.78553	0.018082
				ENSMUSG00000103368.2	5.01527	0.00278373		ENSMUSG00000086247.8	0.786765	0.0002613
								ENSMUSG00000105203.2	0.788023	0.00273517
								ENSMUSG00000097637.2	0.788775	0.0134356
								ENSMUSG00000010492.11	0.790889	2.05e-15
								ENSMUSG00000089744.3	0.801553	0.000854532
								ENSMUSG00000085009.2	0.803476	9.03e-06
								ENSMUSG00000112203.2	0.804953	0.00209573
								ENSMUSG00000087672.2	0.810822	3.55e-06
								ENSMUSG00000099519.2	0.811641	0.00743302
								ENSMUSG00000079143.4	0.815025	0.00647669
								ENSMUSG00000118339.2	0.815844	0.000414581
								ENSMUSG00000117592.2	0.821868	3.63e-05
								ENSMUSG00000110062.2	0.825143	0.00189775
								ENSMUSG00000097471.9	0.825609	1.12e-08
								ENSMUSG00000086484.2	0.837055	0.0209722
								ENSMUSG00000090062.3	0.838222	0.0129494
								ENSMUSG00000106834.2	0.838605	0.0465714
								ENSMUSG00000085719.2	0.838967	0.0311849
								ENSMUSG00000072844.7	0.845775	0.027983
								ENSMUSG00000085185.11	0.852235	0.0404156
								ENSMUSG00000086924.2	0.855898	0.000461161
								ENSMUSG00000055446.6	0.860186	0.0198381
								ENSMUSG00000115145.2	0.865131	0.0419243
								ENSMUSG00000113918.2	0.865446	0.00961139
								ENSMUSG00000117634.2	0.870381	0.0308875
								ENSMUSG00000091438.2	0.881425	0.00186177
								ENSMUSG00000086742.9	0.882622	8.37e-08
								ENSMUSG00000106137.2	0.886371	0.0212355
								ENSMUSG00000075576.13	0.889446	1.33e-07
								ENSMUSG00000115923.2	0.890933	0.020744
								ENSMUSG00000110790.2	0.893839	0.00486092
								ENSMUSG00000103400.3	0.899397	0.000223578
								ENSMUSG00000115097.2	0.902038	0.0281657
								ENSMUSG00000117129.2	0.907198	0.0443148
								ENSMUSG00000107102.2	0.907586	0.0287026
								ENSMUSG00000097222.3	0.907787	0.00655546
								ENSMUSG00000097316.3	0.914103	0.01585
								ENSMUSG00000085457.4	0.917653	0.00655546
								ENSMUSG00000116927.2	0.926323	4.68e-05
								ENSMUSG00000115090.2	0.926852	0.00483103
								ENSMUSG00000117743.2	0.929089	0.00245751
								ENSMUSG00000103309.2	0.92934	6.36e-06
								ENSMUSG00000095913.2	0.930913	3.22e-19
								ENSMUSG00000102840.2	0.933097	0.0134765
								ENSMUSG00000089636.2	0.94144	2.08e-13
								ENSMUSG00000087478.2	0.944364	0.0249443
								ENSMUSG00000107969.2	0.946059	0.038115
								ENSMUSG00000110774.2	0.947302	3.29e-10
								ENSMUSG00000114150.2	0.948072	0.0293585
								ENSMUSG00000084998.2	0.950836	6.41e-14
								ENSMUSG00000117263.2	0.959026	0.0020579
								ENSMUSG00000086556.3	0.959916	0.010268
								ENSMUSG00000056411.3	0.962809	6.56e-18
								ENSMUSG00000085170.2	0.963426	0.0162363
								ENSMUSG00000111892.2	0.966833	2.11e-06
								ENSMUSG00000107570.2	0.970378	1.64e-05
								ENSMUSG00000097788.3	0.973631	0.000125175
								ENSMUSG00000087356.2	0.979792	0.00229974
								ENSMUSG00000097325.3	0.982151	1.07e-05
								ENSMUSG00000109445.2	0.984081	0.0192062
								ENSMUSG00000086220.2	0.984425	3.84e-08
								ENSMUSG00000101133.2	0.984779	0.00931555
								ENSMUSG00000117007.2	0.992531	0.0374273
								ENSMUSG00000114205.2	0.992845	5.91e-05
								ENSMUSG00000114696.2	1.00037	0.00457338
								ENSMUSG00000114213.2	1.00744	0.00040015
								ENSMUSG00000118027.2	1.00804	0.0343966
								ENSMUSG00000107420.2	1.01149	5.9e-07
								ENSMUSG00000108263.2	1.01272	0.0198381
								ENSMUSG00000108420.2	1.01481	9.85e-05
								ENSMUSG00000101859.2	1.01609	2.85e-22
								ENSMUSG00000086237.2	1.01769	0.0390075
								ENSMUSG00000107090.2	1.02412	8.96e-09
								ENSMUSG00000114373.2	1.0318	0.0098536
								ENSMUSG00000104453.2	1.03254	0.0417955
								ENSMUSG00000099874.2	1.03763	0.00420491
								ENSMUSG00000113907.2	1.03949	0.00381938
								ENSMUSG00000117895.2	1.04201	0.00280948
								ENSMUSG00000111987.2	1.04317	0.047424
								ENSMUSG00000117255.2	1.04515	0.0127844
								ENSMUSG00000112141.2	1.0455	9.66e-05
								ENSMUSG00000105973.2	1.04844	0.00665896
								ENSMUSG00000085211.3	1.05757	0.00187435
								ENSMUSG00000118021.2	1.05916	2.83e-05
								ENSMUSG00000043340.4	1.06019	1.62e-08
								ENSMUSG00000102899.2	1.06026	2.11e-06
								ENSMUSG00000112084.2	1.06248	3.47e-07
								ENSMUSG00000109876.2	1.06693	0.0202869
								ENSMUSG00000106737.2	1.06819	0.0024026
								ENSMUSG00000097654.2	1.0694	4.8e-09
								ENSMUSG00000097748.2	1.07042	1.18e-10
								ENSMUSG00000114988.2	1.0734	0.000166249
								ENSMUSG00000085327.2	1.08229	0.000128427
								ENSMUSG00000104945.2	1.08303	5.96e-08
								ENSMUSG00000109198.2	1.08882	1.8e-11
								ENSMUSG00000087138.2	1.09091	2.97e-09
								ENSMUSG00000085847.2	1.10785	0.0031152
								ENSMUSG00000085673.2	1.1132	0.0269231
								ENSMUSG00000097413.3	1.1159	6.99e-11
								ENSMUSG00000097643.2	1.12091	2.46e-12
								ENSMUSG00000086658.2	1.12813	0.0110375
								ENSMUSG00000091558.2	1.13173	4.92e-07
								ENSMUSG00000115902.2	1.14895	0.0167735
								ENSMUSG00000087193.8	1.14991	2.05e-18
								ENSMUSG00000106978.2	1.1505	0.000577459
								ENSMUSG00000059631.7	1.1575	0.0052967
								ENSMUSG00000092268.2	1.17664	8.7e-14
								ENSMUSG00000085932.2	1.18004	2.15e-09
								ENSMUSG00000075558.4	1.18404	7.69e-06
								ENSMUSG00000110517.2	1.18534	1.63e-06
								ENSMUSG00000085581.2	1.18655	0.0033117
								ENSMUSG00000087248.8	1.1894	0.0407085
								ENSMUSG00000109119.2	1.19181	3.3e-14
								ENSMUSG00000104686.2	1.19272	0.0102645
								ENSMUSG00000097587.3	1.19728	0.0306042
								ENSMUSG00000115790.2	1.20151	0.00352467
								ENSMUSG00000112384.2	1.20365	0.00178384
								ENSMUSG00000117427.2	1.20425	2.36e-22
								ENSMUSG00000111905.2	1.20616	0.000441849
								ENSMUSG00000114369.2	1.20693	0.00014345
								ENSMUSG00000086047.2	1.20983	0.0117
								ENSMUSG00000108850.2	1.2166	3.14e-09
								ENSMUSG00000114934.2	1.22106	6.5e-07
								ENSMUSG00000093656.2	1.22227	0.00124969
								ENSMUSG00000097840.2	1.23071	0.0415018
								ENSMUSG00000085524.2	1.23444	0.000153419
								ENSMUSG00000098912.8	1.24051	0.00251731
								ENSMUSG00000086893.2	1.24738	0.000503065
								ENSMUSG00000089940.2	1.24899	0.0456178
								ENSMUSG00000085304.2	1.25443	0.00186177
								ENSMUSG00000109854.2	1.2577	0.0104562
								ENSMUSG00000101168.2	1.26177	0.00452562
								ENSMUSG00000092494.3	1.26507	1.27e-05
								ENSMUSG00000107944.2	1.26778	3.75e-10
								ENSMUSG00000085563.3	1.26848	0.000137248
								ENSMUSG00000097576.3	1.26892	7.04e-06
								ENSMUSG00000039133.9	1.27471	1.28e-08
								ENSMUSG00000110598.2	1.27721	4.29e-05
								ENSMUSG00000090570.2	1.27804	1.3e-11
								ENSMUSG00000086841.2	1.28779	0.044035
								ENSMUSG00000086041.2	1.30445	0.00151969
								ENSMUSG00000085742.2	1.31147	0.0240762
								ENSMUSG00000104427.2	1.31421	0.0148701
								ENSMUSG00000111160.2	1.31492	8.29e-09
								ENSMUSG00000085762.2	1.31843	1.69e-06
								ENSMUSG00000101162.3	1.31909	3.29e-10
								ENSMUSG00000085546.2	1.32145	0.00064139
								ENSMUSG00000084804.2	1.32443	3.06e-05
								ENSMUSG00000087384.2	1.32548	2.15e-05
								ENSMUSG00000090207.3	1.33311	0.000164707
								ENSMUSG00000087088.3	1.33446	4.38e-08
								ENSMUSG00000115154.2	1.33662	1.43e-05
								ENSMUSG00000054556.7	1.34333	0.00583045
								ENSMUSG00000086872.2	1.34775	3.63e-05
								ENSMUSG00000105871.2	1.3478	0.0352429
								ENSMUSG00000093697.2	1.36604	0.0408282
								ENSMUSG00000086756.2	1.37407	0.000448462
								ENSMUSG00000100121.2	1.38795	8.41e-05
								ENSMUSG00000117891.2	1.38951	2.22e-08
								ENSMUSG00000112770.2	1.39652	0.00214377
								ENSMUSG00000115082.2	1.39743	0.0325686
								ENSMUSG00000116964.2	1.40156	0.00195794
								ENSMUSG00000078648.4	1.41115	1.03e-05
								ENSMUSG00000107753.2	1.41932	1.08e-05
								ENSMUSG00000092368.2	1.42077	0.00424418
								ENSMUSG00000103266.2	1.42587	0.0167931
								ENSMUSG00000104885.2	1.42742	0.00647669
								ENSMUSG00000087266.3	1.43727	0.00150311
								ENSMUSG00000110410.2	1.43832	4.8e-05
								ENSMUSG00000040467.2	1.44261	0.0127844
								ENSMUSG00000085376.2	1.44296	2.89e-10
								ENSMUSG00000086554.2	1.46331	0.000577459
								ENSMUSG00000101062.2	1.47263	0.00135118
								ENSMUSG00000085713.2	1.47829	9.86e-15
								ENSMUSG00000087597.2	1.4885	0.0191303
								ENSMUSG00000090406.2	1.50736	0.0103904
								ENSMUSG00000097296.2	1.50931	8.63e-05
								ENSMUSG00000110697.2	1.50989	0.038115
								ENSMUSG00000112422.2	1.51195	0.00497472
								ENSMUSG00000109732.2	1.51307	0.000189454
								ENSMUSG00000085145.2	1.52294	0.000286516
								ENSMUSG00000087300.2	1.53112	0.0117488
								ENSMUSG00000091523.2	1.53378	0.0025796
								ENSMUSG00000073242.5	1.5386	3.76e-07
								ENSMUSG00000085688.2	1.54748	0.000410443
								ENSMUSG00000110156.3	1.55896	0.044001
								ENSMUSG00000084798.2	1.56384	0.0240762
								ENSMUSG00000101360.3	1.58627	6.03e-05
								ENSMUSG00000108957.2	1.59652	0.0105191
								ENSMUSG00000118000.2	1.59761	0.000181354
								ENSMUSG00000090964.2	1.60767	2.87e-08
								ENSMUSG00000109110.2	1.60782	7.62e-11
								ENSMUSG00000074805.6	1.60803	7.07e-06
								ENSMUSG00000116714.2	1.60949	0.0450751
								ENSMUSG00000086933.2	1.61041	4.35e-10
								ENSMUSG00000086946.8	1.62036	0.015853
								ENSMUSG00000073529.10	1.62202	2.03e-37
								ENSMUSG00000111280.2	1.63282	1.43e-31
								ENSMUSG00000118437.2	1.64186	0.000117106
								ENSMUSG00000089900.3	1.64622	2e-13
								ENSMUSG00000110580.2	1.64859	9.8e-20
								ENSMUSG00000104368.2	1.66117	0.00122666
								ENSMUSG00000069223.11	1.66311	0.00182902
								ENSMUSG00000101970.9	1.66456	0.0383553
								ENSMUSG00000084834.2	1.69052	1.09e-08
								ENSMUSG00000110258.2	1.69448	9.79e-06
								ENSMUSG00000109751.2	1.69633	9.75e-10
								ENSMUSG00000090217.2	1.6974	0.0385894
								ENSMUSG00000112388.2	1.69943	3.36e-13
								ENSMUSG00000114917.2	1.70122	0.000763568
								ENSMUSG00000073415.5	1.73098	0.0220554
								ENSMUSG00000110516.2	1.73536	9.1e-12
								ENSMUSG00000105283.2	1.73641	0.0100795
								ENSMUSG00000086820.2	1.7383	4.62e-10
								ENSMUSG00000087317.2	1.74158	0.0248701
								ENSMUSG00000097472.2	1.75762	8.53e-18
								ENSMUSG00000114165.2	1.75806	2.56e-10
								ENSMUSG00000117084.2	1.76037	0.0251552
								ENSMUSG00000117704.2	1.78843	3.23e-08
								ENSMUSG00000117981.2	1.81112	9.65e-05
								ENSMUSG00000085637.3	1.81626	0.00513668
								ENSMUSG00000087667.9	1.82431	0.00215853
								ENSMUSG00000104150.3	1.83669	6.41e-06
								ENSMUSG00000079053.4	1.84279	8.71e-05
								ENSMUSG00000112709.2	1.84555	0.0412918
								ENSMUSG00000117525.2	1.87623	0.000595466
								ENSMUSG00000111006.2	1.90046	0.0189008
								ENSMUSG00000087630.2	1.91454	0.00130044
								ENSMUSG00000085782.3	1.91743	1.22e-09
								ENSMUSG00000092625.3	1.92329	9.33e-24
								ENSMUSG00000102084.2	1.93295	0.00865292
								ENSMUSG00000086834.2	1.95487	0.01627
								ENSMUSG00000073073.5	1.95865	9.7e-18
								ENSMUSG00000104415.2	1.95914	7.21e-13
								ENSMUSG00000115522.2	1.96423	1.96e-16
								ENSMUSG00000112058.2	1.97766	0.01627
								ENSMUSG00000102114.3	1.97769	0.00239968
								ENSMUSG00000085106.2	1.9991	0.0350627
								ENSMUSG00000066057.8	2.00269	0.0233063
								ENSMUSG00000101609.3	2.02233	5.27e-29
								ENSMUSG00000114131.2	2.02448	0.000223556
								ENSMUSG00000110374.2	2.0364	8.22e-23
								ENSMUSG00000112429.2	2.04549	1.75e-18
								ENSMUSG00000110586.2	2.05427	0.00114889
								ENSMUSG00000116308.2	2.06763	5.76e-41
								ENSMUSG00000085956.2	2.09786	0.0438824
								ENSMUSG00000106950.2	2.10158	0.0281657
								ENSMUSG00000117749.2	2.10916	6.95e-06
								ENSMUSG00000087502.2	2.12025	8.8e-23
								ENSMUSG00000085274.2	2.12736	5.27e-18
								ENSMUSG00000117061.2	2.15144	0.00314414
								ENSMUSG00000110233.2	2.16205	0.0274189
								ENSMUSG00000085846.2	2.16517	2.79e-06
								ENSMUSG00000113603.2	2.17251	1.61e-08
								ENSMUSG00000108714.2	2.21819	9.3e-27
								ENSMUSG00000072573.3	2.21926	5.66e-25
								ENSMUSG00000110317.2	2.22133	0.00574198
								ENSMUSG00000091237.2	2.22461	9.64e-17
								ENSMUSG00000109644.2	2.23282	1.11e-27
								ENSMUSG00000108350.2	2.25989	0.019036
								ENSMUSG00000087190.3	2.2694	0.00201543
								ENSMUSG00000097101.4	2.26943	2.78e-08
								ENSMUSG00000116125.2	2.28296	2.1e-09
								ENSMUSG00000110740.2	2.28585	1.12e-07
								ENSMUSG00000102927.2	2.29418	2.28e-08
								ENSMUSG00000117987.2	2.30153	7.77e-10
								ENSMUSG00000101191.7	2.32093	3.03e-19
								ENSMUSG00000108425.2	2.32525	0.010491
								ENSMUSG00000102755.2	2.33615	0.0135903
								ENSMUSG00000086641.2	2.37222	0.0472236
								ENSMUSG00000111358.2	2.40776	0.0362938
								ENSMUSG00000087295.2	2.41679	0.0182321
								ENSMUSG00000085485.2	2.4215	3.51e-07
								ENSMUSG00000100281.2	2.4238	5.4e-06
								ENSMUSG00000102887.2	2.43728	7.55e-08
								ENSMUSG00000087291.2	2.43945	3.8e-33
								ENSMUSG00000113045.2	2.46523	0.00122666
								ENSMUSG00000075029.8	2.47663	2.62e-12
								ENSMUSG00000106415.2	2.51465	0.000128964
								ENSMUSG00000109910.2	2.52747	4.2e-05
								ENSMUSG00000118330.2	2.54739	1.45e-18
								ENSMUSG00000074466.13	2.55707	3.14e-22
								ENSMUSG00000099879.2	2.57272	1.06e-11
								ENSMUSG00000110120.2	2.59764	0.00040015
								ENSMUSG00000101995.2	2.59874	0.00627295
								ENSMUSG00000013562.13	2.60127	6.84e-15
								ENSMUSG00000087451.2	2.61072	6.15e-18
								ENSMUSG00000097902.3	2.67471	0.00015492
								ENSMUSG00000105176.2	2.67955	0.0264002
								ENSMUSG00000084968.2	2.6854	2.8e-05
								ENSMUSG00000109436.2	2.69641	0.00171134
								ENSMUSG00000102055.2	2.7049	1.96e-23
								ENSMUSG00000107730.2	2.72852	0.000796074
								ENSMUSG00000086399.2	2.75136	3.41e-13
								ENSMUSG00000110475.2	2.75294	0.00040022
								ENSMUSG00000117571.2	2.76737	0.00227007
								ENSMUSG00000085310.8	2.78866	0.00253505
								ENSMUSG00000102356.2	2.80367	0.0366231
								ENSMUSG00000102027.2	2.82219	4.76e-34
								ENSMUSG00000114370.2	2.82868	1.44e-32
								ENSMUSG00000097232.2	2.86027	0.0331129
								ENSMUSG00000093482.9	2.8869	0.0384379
								ENSMUSG00000087579.8	2.96056	0.00716997
								ENSMUSG00000085317.2	2.97714	0.0247538
								ENSMUSG00000086001.2	2.99178	0.00214377
								ENSMUSG00000106357.2	3.02975	0.000218846
								ENSMUSG00000104823.2	3.10075	0.00458498
								ENSMUSG00000107429.3	3.12938	0.0365879
								ENSMUSG00000100781.2	3.24479	0.0148701
								ENSMUSG00000085995.3	3.3083	1.75e-18
								ENSMUSG00000114504.2	3.34898	0.0472236
								ENSMUSG00000087319.2	3.39205	4.76e-05
								ENSMUSG00000085043.2	3.41047	0.0117989
								ENSMUSG00000117030.2	3.45426	6.41e-05
								ENSMUSG00000103576.2	3.48366	1.48e-09
								ENSMUSG00000109849.2	3.48937	0.0392147
								ENSMUSG00000105926.2	3.51903	0.0240762
								ENSMUSG00000108465.2	3.5853	0.0124775
								ENSMUSG00000097178.8	3.58592	0.042883
								ENSMUSG00000074354.12	3.63225	0.00235934
								ENSMUSG00000085606.2	3.63359	0.000135468
								ENSMUSG00000113224.2	3.636	0.0118865
								ENSMUSG00000104450.2	3.64128	0.0141218
								ENSMUSG00000113058.2	3.65637	0.014097
								ENSMUSG00000107524.2	3.68773	0.0408282
								ENSMUSG00000111631.2	3.69299	0.0361583
								ENSMUSG00000116765.2	3.7118	0.0167087
								ENSMUSG00000115300.2	3.7282	0.0459433
								ENSMUSG00000113619.2	3.78722	3.59e-06
								ENSMUSG00000085920.2	3.798	0.0259034
								ENSMUSG00000086421.2	3.84199	1.8e-09
								ENSMUSG00000106764.2	3.91987	0.0118432
								ENSMUSG00000105104.2	3.92699	0.0271189
								ENSMUSG00000090358.2	4.06988	0.020744
								ENSMUSG00000097558.2	4.07115	0.00342667
								ENSMUSG00000086050.2	4.09831	1.21e-07
								ENSMUSG00000107593.2	4.25731	0.00585247
								ENSMUSG00000087258.2	4.29242	0.00103706
								ENSMUSG00000108688.2	4.30526	5.13e-25
								ENSMUSG00000087690.2	4.30651	0.0050081
								ENSMUSG00000090252.2	4.35139	2.01e-06
								ENSMUSG00000114608.2	4.43148	0.000729949
								ENSMUSG00000104330.2	4.49622	0.000924342
								ENSMUSG00000111748.2	4.5845	0.000296346
								ENSMUSG00000108617.2	4.6023	2.13e-10
								ENSMUSG00000102289.2	4.64047	0.0193525
								ENSMUSG00000103368.2	4.68794	0.0025796
								ENSMUSG00000097583.3	4.6983	0.00158001
								ENSMUSG00000112406.2	4.77016	0.000697263
								ENSMUSG00000101172.2	4.82431	2.86e-05
								ENSMUSG00000104667.2	4.82476	0.00127775
								ENSMUSG00000113147.2	4.83646	0.001409
								ENSMUSG00000098800.2	4.97697	0.000414581
								ENSMUSG00000116874.2	5.01289	0.000406054
								ENSMUSG00000112932.2	5.0877	0.000791602
								ENSMUSG00000106807.2	5.29055	6.94e-05
								ENSMUSG00000086103.2	5.39605	2.23e-05
								ENSMUSG00000085238.2	6.02329	7e-06

## Sheet: Supplementary Table 3.2
Sais et al. Nc-RNAs of host macrophages during helminth infection
Supplementary Table 3.2: All statistically significant differentially expressed mmu lncRNAs with a Log2FC2 cut off
6hrs vs uninfected				18hrs vs uninfected				5 days vs uninfected
lncRNA	Log2FC2	adjusted pvalue		lncRNA	Log2FC2	adjusted pvalue		lncRNA	Log2FC2	adjusted pvalue
ENSMUSG00000097548.2	-5.31474	0.00185572		ENSMUSG00000106825.2	-7.02564	9.13e-09		ENSMUSG00000115979.2	-6.37764	8.96e-07
ENSMUSG00000103785.2	-5.20539	0.00151093		ENSMUSG00000115620.2	-6.32204	3.77e-10		ENSMUSG00000118029.2	-6.25687	1.82e-10
ENSMUSG00000106825.2	-5.10953	6.46e-11		ENSMUSG00000108825.2	-5.83022	4.3e-06		ENSMUSG00000099767.2	-5.85375	3.76e-05
ENSMUSG00000087615.3	-4.903	0.00644883		ENSMUSG00000115979.2	-5.48306	0.000305816		ENSMUSG00000079070.11	-5.40685	9.62e-05
ENSMUSG00000108954.2	-4.65395	0.00385127		ENSMUSG00000097280.2	-5.35188	0.00119641		ENSMUSG00000114618.2	-5.28661	5.93e-05
ENSMUSG00000110038.2	-4.52995	0.0115308		ENSMUSG00000087411.2	-5.331	0.000615188		ENSMUSG00000116396.2	-5.23542	0.000320421
ENSMUSG00000085511.2	-4.41942	1.7e-16		ENSMUSG00000103966.2	-5.30972	0.000278872		ENSMUSG00000098211.3	-5.08963	0.000158008
ENSMUSG00000044544.5	-4.31209	0.00915322		ENSMUSG00000097548.2	-5.25871	0.00498272		ENSMUSG00000103543.2	-4.77115	0.0177329
ENSMUSG00000108607.3	-4.21133	0.00608446		ENSMUSG00000097801.2	-5.23233	0.000613499		ENSMUSG00000116819.2	-4.74751	0.010813
ENSMUSG00000104621.2	-4.13684	0.0354196		ENSMUSG00000103785.2	-5.14937	0.00428551		ENSMUSG00000090561.3	-4.67369	0.00272456
ENSMUSG00000101051.7	-4.11778	0.000675124		ENSMUSG00000109122.2	-5.09511	0.00159063		ENSMUSG00000102759.2	-4.55195	0.0104435
ENSMUSG00000102558.2	-4.06698	0.0195921		ENSMUSG00000073686.3	-5.08238	0.00152957		ENSMUSG00000111729.2	-4.55174	0.00314414
ENSMUSG00000111000.2	-4.02949	0.0349109		ENSMUSG00000087326.2	-5.04958	0.00452315		ENSMUSG00000110115.2	-4.54676	0.000143889
ENSMUSG00000103966.2	-3.96498	0.000734529		ENSMUSG00000097174.3	-4.90437	0.00175444		ENSMUSG00000097250.2	-4.47706	0.000110929
ENSMUSG00000097174.3	-3.96492	0.00434233		ENSMUSG00000087615.3	-4.84697	0.0132262		ENSMUSG00000106825.2	-4.47022	6.78e-12
ENSMUSG00000115656.2	-3.93947	0.0421959		ENSMUSG00000086336.2	-4.83333	0.0127729		ENSMUSG00000100247.2	-4.42348	1.45e-07
ENSMUSG00000108825.2	-3.76534	9.39e-08		ENSMUSG00000108427.2	-4.78657	0.0097738		ENSMUSG00000103301.2	-4.27902	0.00201543
ENSMUSG00000115620.2	-3.71617	2.23e-13		ENSMUSG00000104592.2	-4.62973	0.00784313		ENSMUSG00000108954.2	-4.19455	0.00660211
ENSMUSG00000090732.2	-3.69927	0.0191196		ENSMUSG00000111000.2	-4.55054	0.0233383		ENSMUSG00000114746.2	-4.15934	0.00750566
ENSMUSG00000097280.2	-3.68736	0.0167985		ENSMUSG00000103706.2	-4.34029	0.0265183		ENSMUSG00000114539.2	-4.14505	0.00470068
ENSMUSG00000098211.3	-3.6594	0.00248041		ENSMUSG00000118281.2	-4.27202	0.009823		ENSMUSG00000101166.7	-4.10216	0.000862269
ENSMUSG00000115979.2	-3.60139	0.00184426		ENSMUSG00000111215.2	-4.16282	0.00646063		ENSMUSG00000087326.2	-4.06884	0.010753
ENSMUSG00000102935.2	-3.58952	0.00361733		ENSMUSG00000112669.2	-4.11647	0.0357171		ENSMUSG00000085414.2	-4.06831	0.00825239
ENSMUSG00000104675.2	-3.55341	0.0494138		ENSMUSG00000090104.2	-4.10066	0.00261887		ENSMUSG00000086851.2	-4.02946	0.0334261
ENSMUSG00000090104.2	-3.50895	0.00179699		ENSMUSG00000108049.2	-4.09333	0.0123625		ENSMUSG00000090024.2	-4.01076	1.43e-05
ENSMUSG00000085464.2	-3.47362	0.00437307		ENSMUSG00000098108.8	-4.04394	0.0334508		ENSMUSG00000091890.3	-3.98593	0.0350627
ENSMUSG00000118029.2	-3.45397	9.18e-11		ENSMUSG00000118029.2	-4.01966	7.51e-10		ENSMUSG00000085511.2	-3.89743	3.23e-16
ENSMUSG00000073686.3	-3.41054	0.0227058		ENSMUSG00000097360.9	-4.00592	0.0295434		ENSMUSG00000106526.2	-3.83877	0.00703849
ENSMUSG00000110115.2	-3.37605	0.00126726		ENSMUSG00000085151.8	-3.97312	1.62e-57		ENSMUSG00000073821.12	-3.83345	0.0240762
ENSMUSG00000108351.2	-3.32875	0.0454769		ENSMUSG00000116831.2	-3.89179	0.0414032		ENSMUSG00000087160.2	-3.77977	0.00481577
ENSMUSG00000099767.2	-3.27657	0.0183954		ENSMUSG00000085511.2	-3.8754	1.08e-12		ENSMUSG00000098051.2	-3.75928	0.00354783
ENSMUSG00000085785.8	-3.2628	0.000145005		ENSMUSG00000098024.2	-3.74294	0.0486656		ENSMUSG00000097174.3	-3.74045	0.00245012
ENSMUSG00000085151.8	-3.21923	3.49e-58		ENSMUSG00000103183.2	-3.7332	1.45e-05		ENSMUSG00000085464.2	-3.7086	0.00144276
ENSMUSG00000117713.2	-3.1725	6.24e-08		ENSMUSG00000117573.2	-3.67002	1.43e-06		ENSMUSG00000115620.2	-3.70656	3.88e-14
ENSMUSG00000109054.2	-3.15785	0.0379718		ENSMUSG00000114618.2	-3.52749	0.00428551		ENSMUSG00000103706.2	-3.58199	0.031501
ENSMUSG00000115207.2	-3.11966	0.03779		ENSMUSG00000085464.2	-3.48444	0.00970684		ENSMUSG00000108825.2	-3.56352	4.98e-08
ENSMUSG00000105565.2	-3.00055	0.0268746		ENSMUSG00000100811.2	-3.47613	0.00119641		ENSMUSG00000090104.2	-3.55479	0.000765734
ENSMUSG00000100247.2	-2.98346	3.2e-05		ENSMUSG00000100717.7	-3.33422	0.0219944		ENSMUSG00000097424.3	-3.55216	0.000166081
ENSMUSG00000107849.2	-2.97413	0.0268746		ENSMUSG00000117876.2	-3.31525	0.0039891		ENSMUSG00000110888.2	-3.52226	0.00111119
ENSMUSG00000085207.2	-2.93847	0.0233875		ENSMUSG00000102935.2	-3.2938	0.0117787		ENSMUSG00000085127.2	-3.50165	1.29e-06
ENSMUSG00000114618.2	-2.90137	0.00712907		ENSMUSG00000105245.2	-3.01949	0.00657133		ENSMUSG00000087397.2	-3.45957	0.0232964
ENSMUSG00000086943.3	-2.86887	9.2e-10		ENSMUSG00000098211.3	-2.9735	0.0171465		ENSMUSG00000108351.2	-3.44579	0.0234367
ENSMUSG00000114662.2	-2.74856	0.029939		ENSMUSG00000101051.7	-2.95338	0.0110443		ENSMUSG00000108024.2	-3.42912	0.0223675
ENSMUSG00000097827.2	-2.68547	0.0291489		ENSMUSG00000102501.2	-2.9413	0.00525465		ENSMUSG00000086336.2	-3.40164	0.0478694
ENSMUSG00000097812.2	-2.55515	0.0119735		ENSMUSG00000115418.2	-2.90507	2.3e-10		ENSMUSG00000074912.11	-3.38383	0.000461978
ENSMUSG00000087530.3	-2.55474	1.5e-13		ENSMUSG00000097827.2	-2.88337	0.0360313		ENSMUSG00000104266.2	-3.37359	0.020744
ENSMUSG00000100811.2	-2.52005	0.00218387		ENSMUSG00000117713.2	-2.87419	3.99e-06		ENSMUSG00000114048.2	-3.35534	0.0295781
ENSMUSG00000114387.2	-2.51211	0.0236874		ENSMUSG00000097792.3	-2.87005	0.00280913		ENSMUSG00000085151.8	-3.3532	1.82e-62
ENSMUSG00000115418.2	-2.41234	1.94e-09		ENSMUSG00000114875.2	-2.86763	0.00107568		ENSMUSG00000114935.2	-3.32624	0.0411369
ENSMUSG00000091745.2	-2.39706	2.61e-17		ENSMUSG00000114387.2	-2.84033	0.0204677		ENSMUSG00000097548.2	-3.28258	0.0375002
ENSMUSG00000101166.7	-2.37066	0.0251254		ENSMUSG00000106158.2	-2.75176	0.0368746		ENSMUSG00000086109.3	-3.22272	0.00409496
ENSMUSG00000085127.2	-2.31824	0.000820973		ENSMUSG00000110888.2	-2.73336	0.0188934		ENSMUSG00000109122.2	-3.1866	0.016043
ENSMUSG00000090024.2	-2.28039	0.00355972		ENSMUSG00000111412.2	-2.70518	0.0241002		ENSMUSG00000086943.3	-3.14328	1.44e-11
ENSMUSG00000116220.2	-2.27768	0.00923754		ENSMUSG00000117418.2	-2.67605	0.0116933		ENSMUSG00000108389.2	-3.13995	0.0010261
ENSMUSG00000113885.2	-2.2572	0.0108782		ENSMUSG00000091745.2	-2.65981	1.69e-17		ENSMUSG00000103457.2	-3.13359	0.00647669
ENSMUSG00000114099.2	-2.24392	0.00758629		ENSMUSG00000053117.12	-2.64739	0.00922947		ENSMUSG00000107849.2	-3.1296	0.0116808
ENSMUSG00000105245.2	-2.23529	0.0176353		ENSMUSG00000097610.3	-2.60593	0.00417968		ENSMUSG00000117520.2	-3.12574	0.0131834
ENSMUSG00000102704.2	-2.22435	0.0251254		ENSMUSG00000101166.7	-2.58568	0.0278674		ENSMUSG00000113159.2	-3.1214	0.000103739
ENSMUSG00000115553.2	-2.15059	0.0106455		ENSMUSG00000085234.2	-2.55212	0.000116578		ENSMUSG00000114045.2	-3.06929	5.55e-06
ENSMUSG00000113516.2	-2.08723	0.0185708		ENSMUSG00000087530.3	-2.52747	1.72e-11		ENSMUSG00000108607.3	-3.04827	0.015829
ENSMUSG00000085247.2	-2.01667	0.00503388		ENSMUSG00000074385.4	-2.52513	0.0360992		ENSMUSG00000085030.2	-3.04709	0.040371
ENSMUSG00000085234.2	-2.00826	0.000561703		ENSMUSG00000108771.2	-2.52443	0.0375435		ENSMUSG00000101406.2	-3.00832	6.11e-11
ENSMUSG00000097085.3	2.03064	0.00226419		ENSMUSG00000106870.2	-2.48719	2.16e-06		ENSMUSG00000104117.6	-3.00462	0.0223675
ENSMUSG00000086930.2	2.03199	2.36e-07		ENSMUSG00000110115.2	-2.48405	0.019143		ENSMUSG00000097233.2	-2.98299	2.02e-26
ENSMUSG00000092103.3	2.10597	0.0179972		ENSMUSG00000085695.2	-2.47605	0.0292		ENSMUSG00000111796.2	-2.93572	1.45e-05
ENSMUSG00000110586.2	2.11675	0.00134619		ENSMUSG00000113159.2	-2.46524	0.00520486		ENSMUSG00000114387.2	-2.93226	0.00494732
ENSMUSG00000102084.2	2.17876	0.0042392		ENSMUSG00000085293.3	-2.42412	0.00947736		ENSMUSG00000116772.2	-2.90401	0.00546988
ENSMUSG00000087630.2	2.21021	0.000257929		ENSMUSG00000101406.2	-2.37776	1.33e-06		ENSMUSG00000097466.9	-2.88434	0.0473111
ENSMUSG00000086119.3	2.22483	6.91e-12		ENSMUSG00000097250.2	-2.37402	0.0186656		ENSMUSG00000107271.4	-2.75172	0.0280527
ENSMUSG00000085956.2	2.25331	0.0442088		ENSMUSG00000097727.9	-2.35664	0.0115765		ENSMUSG00000101051.7	-2.73571	0.00503289
ENSMUSG00000097654.2	2.27289	7.13e-41		ENSMUSG00000058934.9	-2.34232	0.000345104		ENSMUSG00000086720.2	-2.72979	1.32e-05
ENSMUSG00000117901.2	2.28493	0.000353782		ENSMUSG00000114302.2	-2.32232	0.0115868		ENSMUSG00000100393.2	-2.72066	3.45e-28
ENSMUSG00000097283.2	2.29636	0.000298728		ENSMUSG00000086500.2	-2.30912	0.00382284		ENSMUSG00000099881.2	-2.68432	1.12e-08
ENSMUSG00000101995.2	2.31991	0.0288376		ENSMUSG00000117725.2	-2.29383	0.0432469		ENSMUSG00000086410.8	-2.67888	8.19e-07
ENSMUSG00000108350.2	2.33003	0.0244568		ENSMUSG00000103131.2	-2.27282	0.0109494		ENSMUSG00000086327.3	-2.63242	1.31e-28
ENSMUSG00000085543.2	2.39331	1.2e-81		ENSMUSG00000114291.2	-2.22357	0.0496153		ENSMUSG00000085089.2	-2.62578	0.0392345
ENSMUSG00000020887.4	2.43663	0.00685669		ENSMUSG00000090293.2	-2.20368	1.59e-36		ENSMUSG00000108771.2	-2.6045	0.0110819
ENSMUSG00000086714.2	2.51856	2.84e-85		ENSMUSG00000087079.2	-2.18643	0.0370912		ENSMUSG00000086894.3	-2.59138	0.0487552
ENSMUSG00000090252.2	2.51968	0.0241918		ENSMUSG00000079053.4	-2.17194	0.00150826		ENSMUSG00000084940.3	-2.58533	0.00217376
ENSMUSG00000074466.13	2.61841	1.2e-22		ENSMUSG00000112220.2	-2.1592	0.00287246		ENSMUSG00000108693.2	-2.56583	0.00124521
ENSMUSG00000110475.2	2.74695	0.00077667		ENSMUSG00000118344.2	-2.15487	3.66e-06		ENSMUSG00000104951.2	-2.54991	6.46e-10
ENSMUSG00000093482.9	3.05231	0.0421959		ENSMUSG00000102555.2	-2.14764	0.0447784		ENSMUSG00000115207.2	-2.49138	0.045921
ENSMUSG00000115834.2	3.21757	0.000126244		ENSMUSG00000085398.2	-2.14557	0.0299421		ENSMUSG00000086226.2	-2.43986	0.0161787
ENSMUSG00000087605.2	3.24534	0.0304864		ENSMUSG00000103266.2	-2.14382	0.0309028		ENSMUSG00000103966.2	-2.43101	0.00867937
ENSMUSG00000104330.2	3.27589	0.0410047		ENSMUSG00000090024.2	-2.12853	0.0118329		ENSMUSG00000096965.8	-2.4119	1.64e-07
ENSMUSG00000087319.2	3.3177	0.000143129		ENSMUSG00000109608.2	-2.12502	4.93e-11		ENSMUSG00000097827.2	-2.41114	0.0274868
ENSMUSG00000110505.2	3.37907	0.0298119		ENSMUSG00000100247.2	-2.09016	0.00517026		ENSMUSG00000026729.10	-2.41087	4.67e-20
ENSMUSG00000087258.2	3.37922	0.0249186		ENSMUSG00000115553.2	-2.07124	0.0235282		ENSMUSG00000087698.2	-2.39204	0.00347221
ENSMUSG00000116874.2	3.73715	0.0239262		ENSMUSG00000102828.6	-2.05481	6.56e-09		ENSMUSG00000117534.2	-2.37533	0.0244338
ENSMUSG00000107593.2	3.78432	0.0290081		ENSMUSG00000090387.2	-2.00376	9.99e-15		ENSMUSG00000097925.2	-2.36318	2.33e-07
ENSMUSG00000085238.2	3.87704	0.0148148		ENSMUSG00000102084.2	2.04417	0.0115765		ENSMUSG00000086340.2	-2.36275	0.000781514
ENSMUSG00000114608.2	3.93455	0.00627862		ENSMUSG00000086231.2	2.08642	0.00608809		ENSMUSG00000102324.2	-2.344	0.00112727
ENSMUSG00000113619.2	4.0398	1.25e-06		ENSMUSG00000085543.2	2.25017	5.4e-65		ENSMUSG00000105565.2	-2.34398	0.041592
ENSMUSG00000113224.2	4.19346	0.00466972		ENSMUSG00000115834.2	2.25044	0.0197822		ENSMUSG00000106015.2	-2.33032	0.00100894
ENSMUSG00000111840.2	4.21026	0.0126244		ENSMUSG00000102755.2	2.31906	0.0289241		ENSMUSG00000086767.2	-2.3178	3.23e-16
ENSMUSG00000097098.9	4.24828	0.0338505		ENSMUSG00000110697.2	2.336	0.00138725		ENSMUSG00000086245.2	-2.31424	2.54e-10
ENSMUSG00000103368.2	4.58919	0.00591434		ENSMUSG00000086714.2	2.38129	1.27e-67		ENSMUSG00000102935.2	-2.29837	0.0229519
ENSMUSG00000097558.2	4.67287	0.000974231		ENSMUSG00000086930.2	2.40772	1.34e-09		ENSMUSG00000098729.2	-2.26074	0.0146133
				ENSMUSG00000087630.2	2.49493	4.7e-05		ENSMUSG00000086801.2	-2.23449	7.39e-09
				ENSMUSG00000097654.2	2.49847	3.07e-45		ENSMUSG00000114433.2	-2.14791	0.00288819
				ENSMUSG00000110475.2	2.71538	0.00137309		ENSMUSG00000100717.7	-2.14769	0.0462784
				ENSMUSG00000110586.2	2.91051	3.74e-06		ENSMUSG00000085785.8	-2.09021	0.00481396
				ENSMUSG00000074466.13	2.98303	5.22e-28		ENSMUSG00000109453.2	-2.07411	0.0473326
				ENSMUSG00000020887.4	3.03014	0.000603479		ENSMUSG00000111378.2	-2.05161	8.12e-05
				ENSMUSG00000093482.9	3.15408	0.0366253		ENSMUSG00000097812.2	-2.04565	0.025145
				ENSMUSG00000087605.2	3.15787	0.0414032		ENSMUSG00000097184.3	-2.03979	1.66e-06
				ENSMUSG00000113619.2	3.23514	0.000343224		ENSMUSG00000085721.2	-2.00029	3.05e-14
				ENSMUSG00000104330.2	3.39361	0.0362728		ENSMUSG00000066057.8	2.00269	0.0233063
				ENSMUSG00000090252.2	3.40361	0.000920572		ENSMUSG00000101609.3	2.02233	5.27e-29
				ENSMUSG00000110505.2	3.56482	0.0219944		ENSMUSG00000114131.2	2.02448	0.000223556
				ENSMUSG00000107593.2	3.60719	0.0470652		ENSMUSG00000110374.2	2.0364	8.22e-23
				ENSMUSG00000090185.2	3.63885	0.0365151		ENSMUSG00000112429.2	2.04549	1.75e-18
				ENSMUSG00000086601.2	3.65186	0.0179962		ENSMUSG00000110586.2	2.05427	0.00114889
				ENSMUSG00000097558.2	4.05141	0.00785967		ENSMUSG00000116308.2	2.06763	5.76e-41
				ENSMUSG00000103368.2	5.01527	0.00278373		ENSMUSG00000085956.2	2.09786	0.0438824
								ENSMUSG00000106950.2	2.10158	0.0281657
								ENSMUSG00000117749.2	2.10916	6.95e-06
								ENSMUSG00000087502.2	2.12025	8.8e-23
								ENSMUSG00000085274.2	2.12736	5.27e-18
								ENSMUSG00000117061.2	2.15144	0.00314414
								ENSMUSG00000110233.2	2.16205	0.0274189
								ENSMUSG00000085846.2	2.16517	2.79e-06
								ENSMUSG00000113603.2	2.17251	1.61e-08
								ENSMUSG00000108714.2	2.21819	9.3e-27
								ENSMUSG00000072573.3	2.21926	5.66e-25
								ENSMUSG00000110317.2	2.22133	0.00574198
								ENSMUSG00000091237.2	2.22461	9.64e-17
								ENSMUSG00000109644.2	2.23282	1.11e-27
								ENSMUSG00000108350.2	2.25989	0.019036
								ENSMUSG00000087190.3	2.2694	0.00201543
								ENSMUSG00000097101.4	2.26943	2.78e-08
								ENSMUSG00000116125.2	2.28296	2.1e-09
								ENSMUSG00000110740.2	2.28585	1.12e-07
								ENSMUSG00000102927.2	2.29418	2.28e-08
								ENSMUSG00000117987.2	2.30153	7.77e-10
								ENSMUSG00000101191.7	2.32093	3.03e-19
								ENSMUSG00000108425.2	2.32525	0.010491
								ENSMUSG00000102755.2	2.33615	0.0135903
								ENSMUSG00000086641.2	2.37222	0.0472236
								ENSMUSG00000111358.2	2.40776	0.0362938
								ENSMUSG00000087295.2	2.41679	0.0182321
								ENSMUSG00000085485.2	2.4215	3.51e-07
								ENSMUSG00000100281.2	2.4238	5.4e-06
								ENSMUSG00000102887.2	2.43728	7.55e-08
								ENSMUSG00000087291.2	2.43945	3.8e-33
								ENSMUSG00000113045.2	2.46523	0.00122666
								ENSMUSG00000075029.8	2.47663	2.62e-12
								ENSMUSG00000106415.2	2.51465	0.000128964
								ENSMUSG00000109910.2	2.52747	4.2e-05
								ENSMUSG00000118330.2	2.54739	1.45e-18
								ENSMUSG00000074466.13	2.55707	3.14e-22
								ENSMUSG00000099879.2	2.57272	1.06e-11
								ENSMUSG00000110120.2	2.59764	0.00040015
								ENSMUSG00000101995.2	2.59874	0.00627295
								ENSMUSG00000013562.13	2.60127	6.84e-15
								ENSMUSG00000087451.2	2.61072	6.15e-18
								ENSMUSG00000097902.3	2.67471	0.00015492
								ENSMUSG00000105176.2	2.67955	0.0264002
								ENSMUSG00000084968.2	2.6854	2.8e-05
								ENSMUSG00000109436.2	2.69641	0.00171134
								ENSMUSG00000102055.2	2.7049	1.96e-23
								ENSMUSG00000107730.2	2.72852	0.000796074
								ENSMUSG00000086399.2	2.75136	3.41e-13
								ENSMUSG00000110475.2	2.75294	0.00040022
								ENSMUSG00000117571.2	2.76737	0.00227007
								ENSMUSG00000085310.8	2.78866	0.00253505
								ENSMUSG00000102356.2	2.80367	0.0366231
								ENSMUSG00000102027.2	2.82219	4.76e-34
								ENSMUSG00000114370.2	2.82868	1.44e-32
								ENSMUSG00000097232.2	2.86027	0.0331129
								ENSMUSG00000093482.9	2.8869	0.0384379
								ENSMUSG00000087579.8	2.96056	0.00716997
								ENSMUSG00000085317.2	2.97714	0.0247538
								ENSMUSG00000086001.2	2.99178	0.00214377
								ENSMUSG00000106357.2	3.02975	0.000218846
								ENSMUSG00000104823.2	3.10075	0.00458498
								ENSMUSG00000107429.3	3.12938	0.0365879
								ENSMUSG00000100781.2	3.24479	0.0148701
								ENSMUSG00000085995.3	3.3083	1.75e-18
								ENSMUSG00000114504.2	3.34898	0.0472236
								ENSMUSG00000087319.2	3.39205	4.76e-05
								ENSMUSG00000085043.2	3.41047	0.0117989
								ENSMUSG00000117030.2	3.45426	6.41e-05
								ENSMUSG00000103576.2	3.48366	1.48e-09
								ENSMUSG00000109849.2	3.48937	0.0392147
								ENSMUSG00000105926.2	3.51903	0.0240762
								ENSMUSG00000108465.2	3.5853	0.0124775
								ENSMUSG00000097178.8	3.58592	0.042883
								ENSMUSG00000074354.12	3.63225	0.00235934
								ENSMUSG00000085606.2	3.63359	0.000135468
								ENSMUSG00000113224.2	3.636	0.0118865
								ENSMUSG00000104450.2	3.64128	0.0141218
								ENSMUSG00000113058.2	3.65637	0.014097
								ENSMUSG00000107524.2	3.68773	0.0408282
								ENSMUSG00000111631.2	3.69299	0.0361583
								ENSMUSG00000116765.2	3.7118	0.0167087
								ENSMUSG00000115300.2	3.7282	0.0459433
								ENSMUSG00000113619.2	3.78722	3.59e-06
								ENSMUSG00000085920.2	3.798	0.0259034
								ENSMUSG00000086421.2	3.84199	1.8e-09
								ENSMUSG00000106764.2	3.91987	0.0118432
								ENSMUSG00000105104.2	3.92699	0.0271189
								ENSMUSG00000090358.2	4.06988	0.020744
								ENSMUSG00000097558.2	4.07115	0.00342667
								ENSMUSG00000086050.2	4.09831	1.21e-07
								ENSMUSG00000107593.2	4.25731	0.00585247
								ENSMUSG00000087258.2	4.29242	0.00103706
								ENSMUSG00000108688.2	4.30526	5.13e-25
								ENSMUSG00000087690.2	4.30651	0.0050081
								ENSMUSG00000090252.2	4.35139	2.01e-06
								ENSMUSG00000114608.2	4.43148	0.000729949
								ENSMUSG00000104330.2	4.49622	0.000924342
								ENSMUSG00000111748.2	4.5845	0.000296346
								ENSMUSG00000108617.2	4.6023	2.13e-10
								ENSMUSG00000102289.2	4.64047	0.0193525
								ENSMUSG00000103368.2	4.68794	0.0025796
								ENSMUSG00000097583.3	4.6983	0.00158001
								ENSMUSG00000112406.2	4.77016	0.000697263
								ENSMUSG00000101172.2	4.82431	2.86e-05
								ENSMUSG00000104667.2	4.82476	0.00127775
								ENSMUSG00000113147.2	4.83646	0.001409
								ENSMUSG00000098800.2	4.97697	0.000414581
								ENSMUSG00000116874.2	5.01289	0.000406054
								ENSMUSG00000112932.2	5.0877	0.000791602
								ENSMUSG00000106807.2	5.29055	6.94e-05
								ENSMUSG00000086103.2	5.39605	2.23e-05
								ENSMUSG00000085238.2	6.02329	7e-06
