# Supplementary material for: Both host and parasite non-coding RNAs co-ordinate the regulation of macrophage gene expression to reduce pro-inflammatory immune responses and promote tissue repair pathways during infection with fasciola hepatica
Source: RNA Biol. 2024 Sep 30;21(1):62–77. doi: 10.1080/15476286.2024.2408706 (PMC11445894; doi:10.1080/15476286.2024.2408706)
Supplement: Sais et al_Supplementary Table 2xlsx.xlsx [file KRNB_A_2408706_SM6370.xlsx]

## Sheet: Supplementary Table 2.1
Sais et al. Nc-RNAs of host macrophages during helminth infection
Supplementary Table 2.1: All statistically significant differentally expressed mmu miRNAs
6hrs vs uninfected				18hrs vs uninfected				5 days vs uninfected
lncRNA	Log2FC2	adjusted pvalue		lncRNA	Log2FC2	adjusted pvalue		lncRNA	Log2FC2	adjusted pvalue
mmu-let-7c-1-3p	-0.788979	0.000627986		mmu-let-7a-1-3p	-0.616011	0.0201059		mmu-let-7c-1-3p	-1.19665	1.24e-09
mmu-miR-127-3p	-1.08376	0.0393668		mmu-let-7a-5p	0.274747	0.0366104		mmu-let-7i-5p	0.452373	3.45e-05
mmu-miR-132-3p	2.00634	5.25e-21		mmu-let-7b-5p	0.321366	0.0361807		mmu-miR-100-5p	-0.41398	0.0428374
mmu-miR-132-5p	1.70153	2.77e-29		mmu-let-7c-1-3p	-0.77122	0.00154077		mmu-miR-106a-5p	0.648226	0.0416792
mmu-miR-154-5p	-0.864698	0.0448249		mmu-let-7d-3p	-0.73196	0.00585394		mmu-miR-106b-3p	0.693415	1.11e-05
mmu-miR-15a-3p	-0.644147	0.0393668		mmu-let-7d-5p	0.275039	0.0466513		mmu-miR-10b-5p	-0.636911	0.0242594
mmu-miR-202-3p	-1.31967	0.0448249		mmu-let-7e-5p	0.390864	0.0462184		mmu-miR-1187	1.90373	0.000327422
mmu-miR-212-3p	2.76798	7.07e-28		mmu-miR-1249-3p	-0.523448	0.0387633		mmu-miR-1191a	1.03186	2.21e-05
mmu-miR-212-5p	2.69558	1.31e-26		mmu-miR-127-3p	-0.930544	0.0472493		mmu-miR-1198-5p	0.294927	0.0332938
mmu-miR-222-5p	-1.01467	7.82e-06		mmu-miR-132-3p	1.54261	6.45e-11		mmu-miR-125a-5p	-0.507588	0.00416107
mmu-miR-3065-5p	0.567014	0.00862318		mmu-miR-132-5p	1.43989	7.37e-19		mmu-miR-125b-2-3p	-0.461451	0.00779114
mmu-miR-31-5p	-1.13636	0.000636003		mmu-miR-146a-5p	-0.546077	0.00424951		mmu-miR-125b-5p	-0.495441	0.000108066
mmu-miR-362-5p	0.358157	0.00862318		mmu-miR-146b-3p	-1.32575	0.0204048		mmu-miR-126a-3p	-0.385661	0.00965469
mmu-miR-376c-3p	-1.13325	0.0448249		mmu-miR-148b-3p	-0.597958	0.0221421		mmu-miR-126a-5p	-0.365867	0.0228155
mmu-miR-382-5p	-1.22517	0.00104236		mmu-miR-154-5p	-0.920385	0.0200377		mmu-miR-126b-3p	-0.379937	0.0288648
mmu-miR-411-5p	-0.968342	0.0414693		mmu-miR-16-2-3p	-0.696512	0.0312427		mmu-miR-127-3p	-1.45729	0.000107195
mmu-miR-434-3p	-1.60412	0.00216966		mmu-miR-17-3p	0.30649	0.0204115		mmu-miR-130a-3p	0.829638	1.99e-05
mmu-miR-5121	0.62444	0.00862318		mmu-miR-1839-3p	-0.762721	0.00544669		mmu-miR-130b-3p	0.699583	3.11e-08
mmu-miR-541-5p	-1.05795	0.0121389		mmu-miR-1839-5p	0.233192	0.0312427		mmu-miR-132-3p	1.79349	5.21e-17
mmu-miR-7007-5p	-1.87704	0.0192053		mmu-miR-196a-5p	-0.84415	0.0201059		mmu-miR-132-5p	1.0349	8.25e-11
mmu-miR-99a-5p	0.422534	0.0498337		mmu-miR-200b-3p	-0.348406	0.0419792		mmu-miR-134-5p	-2.25452	0.00851588
				mmu-miR-202-3p	-1.69552	0.00382253		mmu-miR-135a-5p	1.69087	1.62e-06
				mmu-miR-202-5p	-2.09286	0.031929		mmu-miR-136-3p	-1.97593	0.0108959
				mmu-miR-212-3p	2.41072	7.37e-19		mmu-miR-139-5p	-0.346618	0.0016491
				mmu-miR-212-5p	2.71705	5.82e-25		mmu-miR-140-3p	-0.234695	0.0209411
				mmu-miR-21a-3p	0.302982	0.0200377		mmu-miR-140-5p	-0.241567	0.0311265
				mmu-miR-222-3p	-0.552031	0.0200377		mmu-miR-146a-5p	-0.778353	9.72e-08
				mmu-miR-222-5p	-0.948049	0.000120922		mmu-miR-146b-5p	-0.364618	0.0142803
				mmu-miR-23a-3p	-0.33939	0.0466513		mmu-miR-147-3p	0.81426	0.00390313
				mmu-miR-23a-5p	-0.614302	0.0257978		mmu-miR-149-5p	1.72272	6.49e-22
				mmu-miR-23b-3p	-0.349916	0.0443279		mmu-miR-150-3p	-0.823359	0.00191315
				mmu-miR-26a-2-3p	-0.552457	0.0152722		mmu-miR-150-5p	-0.619961	0.0076867
				mmu-miR-296-5p	-0.924611	0.0200377		mmu-miR-154-5p	-2.12553	1.06e-11
				mmu-miR-299a-5p	-1.48033	0.00517605		mmu-miR-17-3p	0.683316	1.53e-12
				mmu-miR-29a-3p	0.34089	0.0221421		mmu-miR-17-5p	0.698326	6.16e-07
				mmu-miR-29b-3p	0.378286	0.0200377		mmu-miR-181a-1-3p	-0.519761	0.000281992
				mmu-miR-29c-3p	0.360249	0.0312427		mmu-miR-181a-5p	-0.492941	0.00860638
				mmu-miR-3068-5p	0.294488	0.049887		mmu-miR-181c-3p	1.1236	0.000294049
				mmu-miR-30a-5p	0.395242	0.0403353		mmu-miR-181c-5p	0.945395	6.09e-06
				mmu-miR-30b-5p	-0.505312	0.0312427		mmu-miR-181d-5p	1.57806	2.61e-15
				mmu-miR-30c-5p	-0.489008	0.0328139		mmu-miR-1839-3p	-0.550536	0.0202004
				mmu-miR-328-3p	-0.581972	0.0312427		mmu-miR-184-3p	-0.634169	0.00527613
				mmu-miR-33-3p	-0.628836	0.0466513		mmu-miR-1843a-3p	-0.456094	0.00209035
				mmu-miR-331-3p	-0.620364	0.0366104		mmu-miR-1843a-5p	-0.42515	0.0106612
				mmu-miR-337-5p	-1.68412	0.00242864		mmu-miR-1843b-5p	-0.332569	0.0278192
				mmu-miR-338-3p	0.336489	0.041045		mmu-miR-188-5p	1.54938	2.9e-18
				mmu-miR-340-5p	0.236164	0.0207049		mmu-miR-18a-3p	1.14032	0.000984471
				mmu-miR-3473b	0.73508	0.0445847		mmu-miR-18a-5p	1.0937	3.39e-22
				mmu-miR-361-3p	-0.253608	0.0487401		mmu-miR-18b-5p	1.74212	0.0194487
				mmu-miR-362-5p	0.280242	0.0403353		mmu-miR-192-5p	-0.361513	0.00200187
				mmu-miR-376c-3p	-1.23765	0.0200377		mmu-miR-1934-5p	0.830052	0.0303416
				mmu-miR-382-5p	-1.36361	0.000346368		mmu-miR-193a-3p	0.790181	0.0498966
				mmu-miR-411-5p	-1.17922	0.00517605		mmu-miR-194-5p	-0.453851	0.00369593
				mmu-miR-423-3p	-0.632948	0.00154077		mmu-miR-1953	1.50988	0.0431682
				mmu-miR-434-3p	-1.53751	0.00517605		mmu-miR-1956	3.251	0.0295578
				mmu-miR-466i-5p	0.786113	0.0492298		mmu-miR-195a-5p	-0.847403	3.45e-05
				mmu-miR-466m-5p	0.621871	0.0181004		mmu-miR-196a-5p	-1.70572	3.42e-09
				mmu-miR-467c-5p	0.339862	0.0366104		mmu-miR-196b-5p	1.65212	1.73e-05
				mmu-miR-467e-5p	0.251522	0.0366104		mmu-miR-1981-5p	0.34472	0.0093659
				mmu-miR-491-5p	-1.36094	0.0466513		mmu-miR-1983	2.86849	5.64e-35
				mmu-miR-5121	0.558389	0.0200377		mmu-miR-200a-3p	-0.5696	0.00100144
				mmu-miR-541-5p	-1.55667	9.18e-05		mmu-miR-200b-3p	-0.445772	0.00126389
				mmu-miR-574-5p	0.351075	0.0485057		mmu-miR-202-3p	-4.64812	2.63e-15
				mmu-miR-664-3p	-0.54948	0.0200377		mmu-miR-202-5p	-4.47666	1.21e-09
				mmu-miR-7a-1-3p	-0.490172	0.0200377		mmu-miR-203b-5p	-0.548569	0.000399233
				mmu-miR-99a-3p	0.499468	0.0492298		mmu-miR-208b-3p	0.801849	0.000389383
								mmu-miR-20a-5p	0.412007	0.000743898
								mmu-miR-20b-5p	0.689097	0.0147744
								mmu-miR-210-3p	0.997948	2.9e-18
								mmu-miR-212-3p	3.04566	4.45e-34
								mmu-miR-212-5p	2.32414	3.83e-19
								mmu-miR-219a-1-3p	0.719459	0.0428374
								mmu-miR-21a-3p	0.734493	2.16e-15
								mmu-miR-21a-5p	-0.361993	0.000184596
								mmu-miR-23a-3p	-0.402214	0.00390313
								mmu-miR-23b-3p	-0.346764	0.0180441
								mmu-miR-24-3p	-0.232709	0.0152722
								mmu-miR-26a-2-3p	-0.393938	0.037587
								mmu-miR-26a-5p	-0.354125	0.000170162
								mmu-miR-26b-3p	-0.435151	0.0362823
								mmu-miR-26b-5p	-0.40357	4.43e-05
								mmu-miR-27a-5p	-0.348457	0.0202004
								mmu-miR-296-3p	0.654271	0.0241412
								mmu-miR-298-5p	1.27409	8.18e-08
								mmu-miR-299a-3p	-2.3053	0.00398129
								mmu-miR-299a-5p	-2.10893	1.45e-06
								mmu-miR-29a-5p	-0.591984	0.000454532
								mmu-miR-29b-1-5p	-0.813847	0.0227293
								mmu-miR-29c-5p	-0.42086	0.0315307
								mmu-miR-300-3p	-2.09549	0.00278246
								mmu-miR-301a-3p	0.559016	0.000342212
								mmu-miR-3074-5p	-0.398609	5.16e-07
								mmu-miR-3098-5p	1.30819	0.000264595
								mmu-miR-30c-5p	-0.428317	0.0286791
								mmu-miR-30d-5p	-0.206159	0.0311265
								mmu-miR-31-5p	0.934651	0.00116693
								mmu-miR-323-3p	-3.51558	0.0210964
								mmu-miR-324-5p	0.311734	0.0295578
								mmu-miR-325-3p	-2.86157	0.00485606
								mmu-miR-326-5p	3.05992	0.0390698
								mmu-miR-329-3p	-2.15521	0.00173998
								mmu-miR-335-5p	1.53741	3.6e-14
								mmu-miR-337-5p	-2.53737	6.43e-08
								mmu-miR-340-5p	0.179885	0.042588
								mmu-miR-342-3p	-0.501177	2.5e-09
								mmu-miR-3470b	1.32611	0.0357542
								mmu-miR-3473b	1.02057	0.000402356
								mmu-miR-3473d	0.613244	0.013099
								mmu-miR-3473e	0.921801	0.0202004
								mmu-miR-34a-5p	0.215513	0.0433953
								mmu-miR-351-5p	0.690527	0.000264595
								mmu-miR-3535	-0.403011	0.00518602
								mmu-miR-362-5p	0.309039	0.00591378
								mmu-miR-363-3p	0.742265	0.0334825
								mmu-miR-365-2-5p	1.5355	0.0311265
								mmu-miR-369-3p	-3.11851	0.00288993
								mmu-miR-369-5p	-1.78039	0.00346513
								mmu-miR-374b-5p	-0.402886	0.0138351
								mmu-miR-375-3p	-0.4339	0.042588
								mmu-miR-376a-3p	-3.2826	0.00667381
								mmu-miR-376c-3p	-3.35908	2.48e-13
								mmu-miR-378a-3p	0.419435	1.62e-06
								mmu-miR-378a-5p	0.288753	0.0333547
								mmu-miR-379-5p	-2.76829	8.05e-08
								mmu-miR-380-3p	-5.15037	1.2e-05
								mmu-miR-381-3p	-2.59766	5.07e-05
								mmu-miR-382-5p	-2.45458	1.04e-13
								mmu-miR-384-5p	-3.0982	0.0281111
								mmu-miR-409-3p	-3.43198	0.00270902
								mmu-miR-409-5p	-2.19412	0.0282725
								mmu-miR-411-5p	-2.42378	3.57e-13
								mmu-miR-425-5p	-0.283558	0.00406669
								mmu-miR-429-3p	-0.369716	0.000400927
								mmu-miR-431-5p	-2.37667	0.000400927
								mmu-miR-433-3p	-3.67475	0.0228155
								mmu-miR-434-3p	-2.45255	9.92e-07
								mmu-miR-449a-5p	1.38785	8.79e-13
								mmu-miR-450a-5p	0.456587	0.000871462
								mmu-miR-466a-3p	0.638936	0.0178314
								mmu-miR-466e-3p	0.645607	0.00971113
								mmu-miR-466f	1.48732	1.24e-12
								mmu-miR-466f-5p	1.00435	0.0425732
								mmu-miR-466k	0.684346	0.0333547
								mmu-miR-466m-3p	1.90658	0.00389672
								mmu-miR-466m-5p	0.522476	0.0173974
								mmu-miR-466n-3p	0.681603	0.00779114
								mmu-miR-467c-5p	0.903869	7.88e-15
								mmu-miR-467d-3p	0.800433	0.00264269
								mmu-miR-467e-5p	0.205239	0.0492221
								mmu-miR-470-5p	-1.45291	0.0462483
								mmu-miR-497a-5p	-0.517767	0.00398129
								mmu-miR-500-3p	0.319843	0.00482433
								mmu-miR-501-3p	0.918403	8.97e-11
								mmu-miR-503-5p	1.19132	8.73e-17
								mmu-miR-5099	1.488	0.00416107
								mmu-miR-5100	2.15671	0.00389209
								mmu-miR-511-3p	1.40138	5.66e-14
								mmu-miR-5121	0.47564	0.0189831
								mmu-miR-5123	0.857003	0.000884244
								mmu-miR-532-5p	0.677266	3.08e-09
								mmu-miR-541-5p	-2.39566	1.36e-11
								mmu-miR-542-5p	0.594816	0.0193107
								mmu-miR-5620-3p	1.74502	0.00945238
								mmu-miR-5624-3p	0.780885	0.0402418
								mmu-miR-574-3p	-0.390209	0.0128227
								mmu-miR-6539	4.35753	6.71e-18
								mmu-miR-6546-3p	4.14117	0.0178314
								mmu-miR-664-3p	-0.422011	0.0311265
								mmu-miR-669p-5p	0.523511	0.0178314
								mmu-miR-671-5p	0.604032	1.12e-07
								mmu-miR-672-5p	0.70329	0.00264269
								mmu-miR-677-5p	1.41554	0.0346315
								mmu-miR-6913-5p	-3.56475	0.0404479
								mmu-miR-7007-5p	-2.22085	0.000876347
								mmu-miR-708-5p	0.652301	0.00398129
								mmu-miR-741-3p	-0.603104	0.0311265
								mmu-miR-7a-1-3p	-0.493138	0.00390313
								mmu-miR-7a-5p	0.818752	7.45e-13
								mmu-miR-872-5p	-0.304002	0.012763
								mmu-miR-877-3p	1.55487	9.79e-11
								mmu-miR-877-5p	1.5406	1.84e-06
								mmu-miR-92a-3p	0.659278	2.79e-06
								mmu-miR-92b-3p	1.15029	2.67e-08
								mmu-miR-93-3p	0.963391	2e-09
								mmu-miR-93-5p	0.425065	0.00145733
								mmu-miR-9b-3p	-0.66728	0.0140958

## Sheet: Supplementary Table 2.2
Sais et al. Nc-RNAs of host macrophages during helminth infection
Supplementary Table 2.2: All statistically significant differentally expressed mmu miRNAs with a Log2FC2 cut off
6hrs vs uninfected				18hrs vs uninfected				5 days vs uninfected
lncRNA	Log2FC2	adjusted pvalue		lncRNA	Log2FC2	adjusted pvalue		lncRNA	Log2FC2	adjusted pvalue
mmu-miR-132-3p	2.00634	5.25e-21		mmu-miR-202-5p	-2.09286	0.031929		mmu-miR-380-3p	-5.15037	1.2e-05
mmu-miR-212-5p	2.69558	1.31e-26		mmu-miR-212-3p	2.41072	7.37e-19		mmu-miR-202-3p	-4.64812	2.63e-15
mmu-miR-212-3p	2.76798	7.07e-28		mmu-miR-212-5p	2.71705	5.82e-25		mmu-miR-202-5p	-4.47666	1.21e-09
								mmu-miR-433-3p	-3.67475	0.0228155
								mmu-miR-6913-5p	-3.56475	0.0404479
								mmu-miR-323-3p	-3.51558	0.0210964
								mmu-miR-409-3p	-3.43198	0.00270902
								mmu-miR-376c-3p	-3.35908	2.48e-13
								mmu-miR-376a-3p	-3.2826	0.00667381
								mmu-miR-369-3p	-3.11851	0.00288993
								mmu-miR-384-5p	-3.0982	0.0281111
								mmu-miR-325-3p	-2.86157	0.00485606
								mmu-miR-379-5p	-2.76829	8.05e-08
								mmu-miR-381-3p	-2.59766	5.07e-05
								mmu-miR-337-5p	-2.53737	6.43e-08
								mmu-miR-382-5p	-2.45458	1.04e-13
								mmu-miR-434-3p	-2.45255	9.92e-07
								mmu-miR-411-5p	-2.42378	3.57e-13
								mmu-miR-541-5p	-2.39566	1.36e-11
								mmu-miR-431-5p	-2.37667	0.000400927
								mmu-miR-299a-3p	-2.3053	0.00398129
								mmu-miR-134-5p	-2.25452	0.00851588
								mmu-miR-7007-5p	-2.22085	0.000876347
								mmu-miR-409-5p	-2.19412	0.0282725
								mmu-miR-329-3p	-2.15521	0.00173998
								mmu-miR-154-5p	-2.12553	1.06e-11
								mmu-miR-299a-5p	-2.10893	1.45e-06
								mmu-miR-300-3p	-2.09549	0.00278246
								mmu-miR-5100	2.15671	0.00389209
								mmu-miR-212-5p	2.32414	3.83e-19
								mmu-miR-1983	2.86849	5.64e-35
								mmu-miR-212-3p	3.04566	4.45e-34
								mmu-miR-326-5p	3.05992	0.0390698
								mmu-miR-1956	3.251	0.0295578
								mmu-miR-6546-3p	4.14117	0.0178314
								mmu-miR-6539	4.35753	6.71e-18

## Sheet: Supplementary Table 2.3
Sais et al. Nc-RNAs of host macrophages during helminth infection
Supplementary Table 2.3: Chromosomal location of DE mmu miRNA (P-value <0.05 and Log2FC2 Cut off)
miRNA/Time	Log2FC vs Uninfected			Genomic coordinates (GRCm38; GCA_000001635.2)
	6hr	18hr	5Days
mmu-miR-132-3p	2			chr11: 75173682-75173747 [+]
mmu-miR-134-5p			-2.26	chr12: 109734139-109734209 [+]
mmu-miR-154-5p			-2.13	chr12: 109738433-109738498 [+]
mmu-miR-1956			3.25	chr3: 138526421-138526485 [+]
mmu-miR-1983			2.87	chr13: 21896918-21897049 [-]
mmu-miR-202-3p			-4.65	chr7: 139957689-139957760 [-]
mmu-miR-202-5p		-2.09	-4.48	chr7: 139957689-139957760 [-]
mmu-miR-212-3p	2.77	2.41	3.05	chr11: 75173388-75173478 [+]
mmu-miR-212-5p	2.7	2.72	2.32	chr11: 75173388-75173478 [+]
mmu-miR-299a-3p			-2.31	chr12: 109710638-109710700 [+]
mmu-miR-299a-5p			-2.11	chr12: 109710638-109710700 [+]
mmu-miR-300-3p			-2.1	chr12: 109724313-109724391 [+]
mmu-miR-323-3p			-3.52	chr12: 109712508-109712593 [+]
mmu-miR-325-3p			-2.86	chrX: 105379082-105379179 [-]
mmu-miR-326-5p			3.06	chr7: 99552269-99552363 [+]
mmu-miR-329-3p			-2.16	chr12: 109713481-109713577 [+]
mmu-miR-337-5p			-2.54	chr12: 109585789-109585885 [+]
mmu-miR-369-3p			-3.12	chr12: 109743418-109743496 [+]
mmu-miR-376a-3p			-3.28	chr12: 109723781-109723848 [+]
mmu-miR-376c-3p			-3.36	chr12: 109722718-109722803 [+]
mmu-miR-379-5p			-2.77	chr12: 109709060-109709125 [+]
mmu-miR-380-3p			-5.15	chr12: 109711803-109711863 [+]
mmu-miR-381-3p			-2.6	chr12: 109726822-109726896 [+]
mmu-miR-382-5p			-2.46	chr12: 109733771-109733846 [+]
mmu-miR-384-5p			-3.1	chrX: 105344282-105344369 [-
mmu-miR-409-3p			-3.43	chr12: 109743158-109743236 [+]
mmu-miR-409-5p			-2.19	chr12: 109743158-109743236 [+]
mmu-miR-411-5p			-2.42	chr12: 109710175-109710256 [+]
mmu-miR-431-5p			-2.38	chr12: 109590447-109590537 [+]
mmu-miR-433-3p			-3.67	chr12: 109591715-109591838 [+]
mmu-miR-434-3p			-2.45	chr12: 109594506-109594599 [+]
mmu-miR-5100			2.16	chr11: 60728663-60728726 [+]
mmu-miR-541-5p			-2.4	chr12: 109742409-109742498 [+]
mmu-miR-6539			4.36	chr14: 67859636-67859745 [-]
mmu-miR-6546-3p			4.14	chr1: 171064591-171064652 [-]
mmu-miR-6913-5p			-3.57	chr10: 81386347-81386412 [+]
mmu-miR-7007-5p			-2.22	chr3: 20222290-20222359 [-]
