# Supplementary material for: Both host and parasite non-coding RNAs co-ordinate the regulation of macrophage gene expression to reduce pro-inflammatory immune responses and promote tissue repair pathways during infection with fasciola hepatica
Source: RNA Biol. 2024 Sep 30;21(1):62–77. doi: 10.1080/15476286.2024.2408706 (PMC11445894; doi:10.1080/15476286.2024.2408706)
Supplement: Sais et al_Supplementary Table 7.xlsx [file KRNB_A_2408706_SM6369.xlsx]

## Sheet: Supplementary Table 7.1
Sais et al. Nc-RNAs of host macrophages during helminth infection
Supplementary Table 7.1: Gene Ontology Analysis of Biological processes for host gene targets of host ncRNAs, filtered for >Log2-fold increase in expression and for presence in Innate DB
6hrs post-infection				18hrs post-infection				5 days post-infection
term_name	term_id	adjusted_p_value		term_name	term_id	adjusted_p_value		term_name	term_id	adjusted_p_value
response to external stimulus	GO:0009605	5.25733e-08		response to external stimulus	GO:0009605	5.25733e-08		immune response	GO:0006955	1.59164e-08
response to oxygen-containing compound	GO:1901700	7.67988e-08		response to oxygen-containing compound	GO:1901700	7.67988e-08		immune system process	GO:0002376	5.2323e-08
cellular response to oxygen-containing compound	GO:1901701	5.80338e-06		response to stress	GO:0006950	1.89058e-06		cellular response to chemical stimulus	GO:0070887	4.41079e-07
response to organic substance	GO:0010033	1.64707e-05		cellular response to oxygen-containing compound	GO:1901701	5.80338e-06		defense response	GO:0006952	4.87344e-07
defense response	GO:0006952	1.75572e-05		response to organic substance	GO:0010033	1.64707e-05		response to chemical	GO:0042221	9.98903e-07
immune system process	GO:0002376	2.50269e-05		response to chemical	GO:0042221	8.28375e-05		response to organic substance	GO:0010033	2.00379e-06
response to stress	GO:0006950	6.53023e-05		cellular response to chemical stimulus	GO:0070887	0.000127398		regulation of immune system process	GO:0002682	3.20928e-06
response to chemical	GO:0042221	8.28375e-05		cellular response to organic substance	GO:0071310	0.000272636		positive regulation of immune system process	GO:0002684	3.56785e-06
cellular response to chemical stimulus	GO:0070887	0.000127398		defense response	GO:0006952	0.000451649		positive regulation of cellular process	GO:0048522	3.84008e-06
cellular response to organic substance	GO:0071310	0.000272636		immune system process	GO:0002376	0.000578441		response to external stimulus	GO:0009605	5.93576e-06
response to lipid	GO:0033993	0.000413373		cellular response to stimulus	GO:0051716	0.000601207		positive regulation of response to stimulus	GO:0048584	7.15607e-06
positive regulation of biological process	GO:0048518	0.000636534		response to lipopolysaccharide	GO:0032496	0.00199264		regulation of response to stimulus	GO:0048583	7.84202e-06
cardiac muscle cell differentiation	GO:0055007	0.000824084		response to molecule of bacterial origin	GO:0002237	0.00236169		response to stress	GO:0006950	1.00786e-05
inflammatory response	GO:0006954	0.0013958		cell communication	GO:0007154	0.00292607		positive regulation of gene expression	GO:0010628	1.26274e-05
cardiocyte differentiation	GO:0035051	0.00198671		cellular response to salt	GO:1902075	0.00321142		positive regulation of biological process	GO:0048518	1.29234e-05
response to lipopolysaccharide	GO:0032496	0.00199264		positive regulation of cellular process	GO:0048522	0.00509526		cellular response to organic substance	GO:0071310	1.38742e-05
response to molecule of bacterial origin	GO:0002237	0.00236169		response to stimulus	GO:0050896	0.0055649		positive regulation of multicellular organismal process	GO:0051240	1.3981e-05
cell communication	GO:0007154	0.00292607		response to other organism	GO:0051707	0.00689552		positive regulation of macromolecule biosynthetic process	GO:0010557	3.55773e-05
lung development	GO:0030324	0.00436766		response to external biotic stimulus	GO:0043207	0.00700279		cell surface receptor signaling pathway	GO:0007166	4.92766e-05
respiratory tube development	GO:0030323	0.00459998		response to biotic stimulus	GO:0009607	0.00806328		apoptotic process	GO:0006915	4.97246e-05
positive regulation of cellular process	GO:0048522	0.00509526		immune response	GO:0006955	0.00918761		positive regulation of cellular biosynthetic process	GO:0031328	5.2767e-05
regulation of apoptotic process	GO:0042981	0.00529381		response to lipid	GO:0033993	0.00953033		positive regulation of biosynthetic process	GO:0009891	5.84204e-05
type II pneumocyte differentiation	GO:0060510	0.00581554		positive regulation of biological process	GO:0048518	0.0120575		programmed cell death	GO:0012501	6.97731e-05
regulation of programmed cell death	GO:0043067	0.00640469		biological process involved in interspecies interaction between organisms	GO:0044419	0.012347		cell death	GO:0008219	7.16768e-05
response to other organism	GO:0051707	0.00689552		defense response to other organism	GO:0098542	0.014432		response to oxygen-containing compound	GO:1901700	8.11863e-05
respiratory system development	GO:0060541	0.00690964		cellular response to lipopolysaccharide	GO:0071222	0.0164553		positive regulation of signal transduction	GO:0009967	8.38234e-05
response to external biotic stimulus	GO:0043207	0.00700279		cellular response to molecule of bacterial origin	GO:0071219	0.0179213		cell communication	GO:0007154	8.78632e-05
cardiac muscle tissue development	GO:0048738	0.00780343		regulation of type B pancreatic cell apoptotic process	GO:2000674	0.0215652		regulation of response to external stimulus	GO:0032101	0.000106653
regulation of response to external stimulus	GO:0032101	0.00804054		cellular response to biotic stimulus	GO:0071216	0.0250421		regulation of signal transduction	GO:0009966	0.000116658
response to biotic stimulus	GO:0009607	0.00806328		type B pancreatic cell apoptotic process	GO:0097050	0.0331501		response to lipid	GO:0033993	0.00013396
positive regulation of multicellular organismal process	GO:0051240	0.00918761		regulation of nitrogen compound metabolic process	GO:0051171	0.0333594		regulation of apoptotic process	GO:0042981	0.00013876
immune response	GO:0006955	0.00918761		inflammatory response	GO:0006954	0.034048		positive regulation of chemokine production	GO:0032722	0.000166674
striated muscle tissue development	GO:0014706	0.0102674		response to salt	GO:1902074	0.0439977		regulation of programmed cell death	GO:0043067	0.00017744
biological process involved in interspecies interaction between organisms	GO:0044419	0.012347		regulation of primary metabolic process	GO:0080090	0.0457611		negative regulation of multicellular organismal process	GO:0051241	0.000223608
cell surface receptor signaling pathway	GO:0007166	0.0123957						regulation of cytokine production	GO:0001817	0.000262058
defense response to other organism	GO:0098542	0.014432						cytokine production	GO:0001816	0.000275687
carbohydrate homeostasis	GO:0033500	0.0145172						inflammatory response	GO:0006954	0.000294789
glucose homeostasis	GO:0042593	0.0145172						response to stimulus	GO:0050896	0.000358385
positive regulation of signaling	GO:0023056	0.0151457						positive regulation of cytokine production	GO:0001819	0.000413552
positive regulation of cell communication	GO:0010647	0.0151973						T cell chemotaxis	GO:0010818	0.000435742
cellular response to lipopolysaccharide	GO:0071222	0.0164553						positive regulation of signaling	GO:0023056	0.000539086
cellular response to stimulus	GO:0051716	0.0167741						positive regulation of cell communication	GO:0010647	0.000541462
striated muscle cell differentiation	GO:0051146	0.0177062						chemokine production	GO:0032602	0.000596773
cellular response to molecule of bacterial origin	GO:0071219	0.0179213						regulation of chemokine production	GO:0032642	0.000596773
regulation of muscle cell apoptotic process	GO:0010660	0.0195351						positive regulation of activated T cell proliferation	GO:0042104	0.000639016
cardiac muscle cell development	GO:0055013	0.0206954						positive regulation of cellular metabolic process	GO:0031325	0.000642325
response to abiotic stimulus	GO:0009628	0.0211286						positive regulation of macromolecule metabolic process	GO:0010604	0.00076037
regulation of type B pancreatic cell apoptotic process	GO:2000674	0.0215652						regulation of signaling	GO:0023051	0.000778091
lung secretory cell differentiation	GO:0061140	0.0215652						positive regulation of cell population proliferation	GO:0008284	0.000780958
apoptotic process	GO:0006915	0.0220018						regulation of cell communication	GO:0010646	0.000784832
rhythmic process	GO:0048511	0.0247666						cellular response to stimulus	GO:0051716	0.000790161
cellular response to biotic stimulus	GO:0071216	0.0250421						positive regulation of growth	GO:0045927	0.00108054
cardiac cell development	GO:0055006	0.0257907						multicellular organism development	GO:0007275	0.00142199
tissue development	GO:0009888	0.025936						intracellular receptor signaling pathway	GO:0030522	0.00168241
muscle cell apoptotic process	GO:0010657	0.0264803						positive regulation of metabolic process	GO:0009893	0.00185871
cellular response to lipid	GO:0071396	0.0267176						regulation of cytokine-mediated signaling pathway	GO:0001959	0.00190663
programmed cell death	GO:0012501	0.0277691						regulation of generation of precursor metabolites and energy	GO:0043467	0.00207132
cell death	GO:0008219	0.0282875						rhythmic process	GO:0048511	0.00214231
positive regulation of myoblast proliferation	GO:2000288	0.0290142						positive regulation of lymphocyte proliferation	GO:0050671	0.00218684
regulation of defense response	GO:0031347	0.0293045						energy derivation by oxidation of organic compounds	GO:0015980	0.00223287
regulation of epithelial cell apoptotic process	GO:1904035	0.0301113						positive regulation of mononuclear cell proliferation	GO:0032946	0.00236901
regulation of inflammatory response	GO:0050727	0.0310406						regulation of response to cytokine stimulus	GO:0060759	0.00256222
type B pancreatic cell apoptotic process	GO:0097050	0.0331501						leukocyte migration	GO:0050900	0.002879
regulation of nitrogen compound metabolic process	GO:0051171	0.0333594						system development	GO:0048731	0.00288149
positive regulation of nitrogen compound metabolic process	GO:0051173	0.0340785						gliogenesis	GO:0042063	0.00303211
signaling	GO:0023052	0.0396681						regulation of multicellular organismal process	GO:0051239	0.00303975
positive regulation of response to stimulus	GO:0048584	0.0454197						regulation of activated T cell proliferation	GO:0046006	0.00323384
animal organ development	GO:0048513	0.0455769						positive regulation of leukocyte proliferation	GO:0070665	0.00353762
regulation of primary metabolic process	GO:0080090	0.0457611						regulation of catalytic activity	GO:0050790	0.00402655
								anatomical structure formation involved in morphogenesis	GO:0048646	0.00430081
								regulation of cellular metabolic process	GO:0031323	0.0043114
								defense response to other organism	GO:0098542	0.00444423
								regulation of apoptotic signaling pathway	GO:2001233	0.00477523
								activated T cell proliferation	GO:0050798	0.00477538
								regulation of gene expression	GO:0010468	0.00485246
								regulation of molecular function	GO:0065009	0.00517553
								regulation of macromolecule metabolic process	GO:0060255	0.00529728
								mononuclear cell migration	GO:0071674	0.00554356
								regulation of defense response	GO:0031347	0.00560952
								locomotion	GO:0040011	0.00574322
								biological process involved in interspecies interaction between organisms	GO:0044419	0.00630189
								regulation of macromolecule biosynthetic process	GO:0010556	0.00634678
								lymphocyte chemotaxis	GO:0048247	0.00673905
								signal transduction	GO:0007165	0.00698349
								response to lipopolysaccharide	GO:0032496	0.00722619
								chemotaxis	GO:0006935	0.00722619
								taxis	GO:0042330	0.00738239
								positive regulation of cytokine-mediated signaling pathway	GO:0001961	0.007496
								positive regulation of organ growth	GO:0046622	0.00789471
								amyloid precursor protein catabolic process	GO:0042987	0.0083072
								regulation of nitrogen compound metabolic process	GO:0051171	0.00835691
								regulation of cellular process	GO:0050794	0.0084957
								regulation of cellular biosynthetic process	GO:0031326	0.00852151
								response to molecule of bacterial origin	GO:0002237	0.00855166
								regulation of biosynthetic process	GO:0009889	0.00928097
								adaptive immune response	GO:0002250	0.00947246
								type II pneumocyte differentiation	GO:0060510	0.00996578
								T cell migration	GO:0072678	0.0105845
								positive regulation of response to cytokine stimulus	GO:0060760	0.0105845
								anatomical structure morphogenesis	GO:0009653	0.0109343
								generation of precursor metabolites and energy	GO:0006091	0.0109979
								regulation of immune response	GO:0050776	0.0117196
								regulation of primary metabolic process	GO:0080090	0.0121652
								leukocyte chemotaxis	GO:0030595	0.0123539
								regulation of metabolic process	GO:0019222	0.0124247
								cell-cell adhesion	GO:0098609	0.012967
								negative regulation of signaling	GO:0023057	0.0136808
								cell adhesion	GO:0007155	0.0138686
								negative regulation of cell communication	GO:0010648	0.0138686
								regulation of response to stress	GO:0080134	0.0148401
								positive regulation of T cell activation	GO:0050870	0.0148635
								positive regulation of cell development	GO:0010720	0.0151716
								regulation of lymphocyte proliferation	GO:0050670	0.0153574
								negative regulation of apoptotic signaling pathway	GO:2001234	0.0161207
								response to bacterium	GO:0009617	0.0162698
								regulation of mononuclear cell proliferation	GO:0032944	0.0163813
								negative regulation of biological process	GO:0048519	0.0168138
								amyloid precursor protein metabolic process	GO:0042982	0.016967
								extrinsic apoptotic signaling pathway in absence of ligand	GO:0097192	0.016967
								signal transduction in absence of ligand	GO:0038034	0.016967
								regulation of biological process	GO:0050789	0.0176542
								signaling	GO:0023052	0.0178321
								regulation of cell migration	GO:0030334	0.019088
								cell migration	GO:0016477	0.0194817
								multicellular organismal process	GO:0032501	0.0199196
								positive regulation of leukocyte cell-cell adhesion	GO:1903039	0.0216245
								positive regulation of cell migration	GO:0030335	0.0225012
								regulation of leukocyte proliferation	GO:0070663	0.023278
								anatomical structure development	GO:0048856	0.0236561
								cellular response to oxygen-containing compound	GO:1901701	0.0236603
								glial cell differentiation	GO:0010001	0.0250228
								T cell activation	GO:0042110	0.0252704
								muscle cell proliferation	GO:0033002	0.026115
								regulation of cell motility	GO:2000145	0.0266401
								growth	GO:0040007	0.0269333
								negative regulation of apoptotic process	GO:0043066	0.02798
								regulation of protein kinase activity	GO:0045859	0.0280741
								positive regulation of cell motility	GO:2000147	0.0282994
								biological regulation	GO:0065007	0.0288169
								positive regulation of response to external stimulus	GO:0032103	0.0306315
								positive regulation of apoptotic process	GO:0043065	0.0311154
								regulation of intracellular signal transduction	GO:1902531	0.0314383
								regulation of cell population proliferation	GO:0042127	0.0322451
								positive regulation of locomotion	GO:0040017	0.0326031
								negative regulation of programmed cell death	GO:0043069	0.0326747
								gene expression	GO:0010467	0.0327257
								regulation of protein phosphorylation	GO:0001932	0.0330207
								negative regulation of cytokine production	GO:0001818	0.0338674
								regulation of locomotion	GO:0040012	0.0344344
								positive regulation of programmed cell death	GO:0043068	0.0365663
								vascular associated smooth muscle cell apoptotic process	GO:1905288	0.0369386
								regulation of vascular associated smooth muscle cell apoptotic process	GO:1905459	0.0369386
								lung secretory cell differentiation	GO:0061140	0.0369386
								apoptotic signaling pathway	GO:0097190	0.0382529
								cell chemotaxis	GO:0060326	0.0400677
								positive regulation of cell-cell adhesion	GO:0022409	0.0410908
								regulation of muscle cell apoptotic process	GO:0010660	0.0422666
								cell motility	GO:0048870	0.0426672
								germinal center formation	GO:0002467	0.0430801
								response to other organism	GO:0051707	0.0431519
								animal organ development	GO:0048513	0.0433295
								response to external biotic stimulus	GO:0043207	0.0438053
								regulation of growth	GO:0040008	0.043998
								cell activation	GO:0001775	0.0442045
								regulation of protein metabolic process	GO:0051246	0.0452585
								positive regulation of lymphocyte activation	GO:0051251	0.0459341
								striated muscle cell differentiation	GO:0051146	0.0487994
								positive regulation of myoblast proliferation	GO:2000288	0.0496905

## Sheet: Supplementary Table 7.2
Sais et al. Nc-RNAs of host macrophages during helminth infection
Supplementary Table 7.2: Gene Ontology Analysis of Biological processes for host gene targets of host ncRNAs, filtered for >Log2-fold decrease in expression and for presence in Innate DB
6hrs post-infection				18hrs post-infection				5 days post-infection
term_name	term_id	adjusted_p_value		term_name	term_id	adjusted_p_value		term_name	term_id	adjusted_p_value
cellular response to chemical stimulus	GO:0070887	4.41079e-07		interleukin-6 production	GO:0032635	4.3975e-06		response to stress	GO:0006950	9.76297e-12
regulation of interleukin-6 production	GO:0032675	5.33709e-07		regulation of interleukin-6 production	GO:0032675	4.3975e-06		immune system process	GO:0002376	4.28799e-11
interleukin-6 production	GO:0032635	5.33709e-07		cellular response to chemical stimulus	GO:0070887	5.69508e-06		positive regulation of response to stimulus	GO:0048584	7.05809e-11
intracellular signal transduction	GO:0035556	9.68658e-07		response to chemical	GO:0042221	3.53736e-05		cellular response to stimulus	GO:0051716	3.50096e-10
immune system process	GO:0002376	1.5679e-06		immune system process	GO:0002376	4.97579e-05		intracellular signal transduction	GO:0035556	4.59608e-10
negative regulation of gene expression	GO:0010629	2.19928e-06		defense response	GO:0006952	6.06671e-05		defense response	GO:0006952	5.99708e-10
regulation of DNA-binding transcription factor activity	GO:0051090	3.53245e-06		immune response	GO:0006955	6.53473e-05		regulation of response to stress	GO:0080134	7.26662e-10
cellular response to oxygen-containing compound	GO:1901701	3.77294e-06		response to stress	GO:0006950	6.61545e-05		positive regulation of biological process	GO:0048518	7.35294e-10
response to oxygen-containing compound	GO:1901700	3.81379e-06		positive regulation of apoptotic process	GO:0043065	6.9534e-05		positive regulation of cellular process	GO:0048522	2.95405e-09
response to stress	GO:0006950	1.00786e-05		positive regulation of programmed cell death	GO:0043068	8.48594e-05		regulation of response to stimulus	GO:0048583	3.37865e-09
defense response	GO:0006952	1.27583e-05		defense response to other organism	GO:0098542	0.000130579		response to external stimulus	GO:0009605	6.74231e-09
regulation of autophagy	GO:0010506	1.54077e-05		response to external stimulus	GO:0009605	0.000136732		response to organic substance	GO:0010033	8.0683e-09
regulation of molecular function	GO:0065009	2.06771e-05		apoptotic process	GO:0006915	0.000183337		signaling	GO:0023052	1.07367e-08
cellular response to stimulus	GO:0051716	2.31583e-05		programmed cell death	GO:0012501	0.000241581		response to oxygen-containing compound	GO:1901700	1.15141e-08
response to chemical	GO:0042221	2.93045e-05		cell death	GO:0008219	0.000246938		cell communication	GO:0007154	1.55105e-08
regulation of cellular catabolic process	GO:0031329	3.28045e-05		response to oxygen-containing compound	GO:1901700	0.000273323		cellular response to chemical stimulus	GO:0070887	1.67099e-08
regulation of catabolic process	GO:0009894	3.74948e-05		cellular response to oxygen-containing compound	GO:1901701	0.000737802		response to stimulus	GO:0050896	3.00868e-08
positive regulation of apoptotic process	GO:0043065	4.31168e-05		tumor necrosis factor production	GO:0032640	0.000806952		signal transduction	GO:0007165	4.13441e-08
apoptotic process	GO:0006915	4.97246e-05		regulation of tumor necrosis factor production	GO:0032680	0.000806952		response to chemical	GO:0042221	1.49072e-07
negative regulation of DNA-binding transcription factor activity	GO:0043433	5.01604e-05		regulation of tumor necrosis factor superfamily cytokine production	GO:1903555	0.000860796		regulation of signaling	GO:0023051	1.52253e-07
positive regulation of programmed cell death	GO:0043068	5.4282e-05		tumor necrosis factor superfamily cytokine production	GO:0071706	0.000860796		regulation of cell communication	GO:0010646	1.54417e-07
cytokine production involved in inflammatory response	GO:0002534	6.55569e-05		response to bacterium	GO:0009617	0.000910892		regulation of response to external stimulus	GO:0032101	1.94371e-07
regulation of cytokine production involved in inflammatory response	GO:1900015	6.55569e-05		autophagy	GO:0006914	0.000946179		regulation of nitrogen compound metabolic process	GO:0051171	2.12151e-07
programmed cell death	GO:0012501	6.97731e-05		process utilizing autophagic mechanism	GO:0061919	0.000946179		positive regulation of molecular function	GO:0044093	4.07459e-07
cell death	GO:0008219	7.16768e-05		intracellular signal transduction	GO:0035556	0.00100241		regulation of primary metabolic process	GO:0080090	4.15617e-07
tumor necrosis factor production	GO:0032640	8.39141e-05		regulation of apoptotic process	GO:0042981	0.00105527		innate immune response	GO:0045087	6.05749e-07
regulation of tumor necrosis factor production	GO:0032680	8.39141e-05		regulation of release of cytochrome c from mitochondria	GO:0090199	0.00118025		defense response to other organism	GO:0098542	6.25405e-07
regulation of tumor necrosis factor superfamily cytokine production	GO:1903555	9.09687e-05		regulation of programmed cell death	GO:0043067	0.00128091		positive regulation of signal transduction	GO:0009967	6.82449e-07
tumor necrosis factor superfamily cytokine production	GO:0071706	9.09687e-05		response to other organism	GO:0051707	0.00138086		positive regulation of signaling	GO:0023056	6.84755e-07
response to external stimulus	GO:0009605	0.000115845		response to external biotic stimulus	GO:0043207	0.00140273		positive regulation of cell communication	GO:0010647	6.89423e-07
regulation of apoptotic process	GO:0042981	0.00013876		response to biotic stimulus	GO:0009607	0.00161925		cellular response to oxygen-containing compound	GO:1901701	7.32456e-07
response to virus	GO:0009615	0.000155944		positive regulation of interleukin-8 production	GO:0032757	0.00195365		cellular response to organic substance	GO:0071310	1.08197e-06
regulation of programmed cell death	GO:0043067	0.00017744		regulation of response to external stimulus	GO:0032101	0.00215777		regulation of protein metabolic process	GO:0051246	1.17228e-06
response to other organism	GO:0051707	0.000195186		reactive oxygen species metabolic process	GO:0072593	0.0022502		regulation of intracellular signal transduction	GO:1902531	1.25145e-06
response to external biotic stimulus	GO:0043207	0.000199114		cytokine production involved in inflammatory response	GO:0002534	0.0022713		regulation of signal transduction	GO:0009966	1.52687e-06
negative regulation of cellular metabolic process	GO:0031324	0.000222611		regulation of cytokine production involved in inflammatory response	GO:1900015	0.0022713		regulation of molecular function	GO:0065009	1.83638e-06
defense response to other organism	GO:0098542	0.000233732		biological process involved in interspecies interaction between organisms	GO:0044419	0.00249948		positive regulation of macromolecule metabolic process	GO:0010604	1.93958e-06
response to biotic stimulus	GO:0009607	0.000238869		release of cytochrome c from mitochondria	GO:0001836	0.0030057		defense response to bacterium	GO:0042742	2.01287e-06
regulation of cytokine production	GO:0001817	0.000262058		regulation of interleukin-8 production	GO:0032677	0.00420869		response to other organism	GO:0051707	2.27388e-06
regulation of protein metabolic process	GO:0051246	0.000273219		interleukin-8 production	GO:0032637	0.00420869		programmed cell death	GO:0012501	2.29379e-06
cytokine production	GO:0001816	0.000275687		positive regulation of gene expression	GO:0010628	0.00464329		response to external biotic stimulus	GO:0043207	2.33926e-06
positive regulation of gene expression	GO:0010628	0.00029409		regulation of autophagy	GO:0010506	0.00486191		cell death	GO:0008219	2.37993e-06
positive regulation of biological process	GO:0048518	0.000304242		cellular response to stimulus	GO:0051716	0.00525874		regulation of cell differentiation	GO:0045595	2.7305e-06
autophagy	GO:0006914	0.000330031		multicellular organismal process	GO:0032501	0.00767429		regulation of cytokine production	GO:0001817	2.89331e-06
process utilizing autophagic mechanism	GO:0061919	0.000330031		negative regulation of cellular component organization	GO:0051129	0.00822653		response to biotic stimulus	GO:0009607	3.03052e-06
response to stimulus	GO:0050896	0.000358385		positive regulation of biological process	GO:0048518	0.00830197		cytokine production	GO:0001816	3.10873e-06
production of molecular mediator involved in inflammatory response	GO:0002532	0.000385668		production of molecular mediator involved in inflammatory response	GO:0002532	0.0085157		regulation of multicellular organismal process	GO:0051239	3.70391e-06
biological process involved in interspecies interaction between organisms	GO:0044419	0.000414078		regulation of non-canonical NF-kappaB signal transduction	GO:1901222	0.00934198		immune response	GO:0006955	3.85093e-06
protein metabolic process	GO:0019538	0.000420359		defense response to virus	GO:0051607	0.0100175		positive regulation of multicellular organismal process	GO:0051240	3.85093e-06
interleukin-1 beta production	GO:0032611	0.000512009		defense response to symbiont	GO:0140546	0.0101319		positive regulation of cell motility	GO:2000147	4.82883e-06
regulation of interleukin-1 beta production	GO:0032651	0.000512009		cellular catabolic process	GO:0044248	0.0101618		cell activation	GO:0001775	4.99291e-06
negative regulation of macromolecule biosynthetic process	GO:0010558	0.000666429		regulation of defense response	GO:0031347	0.0102592		positive regulation of developmental process	GO:0051094	5.22196e-06
negative regulation of metabolic process	GO:0009892	0.000703196		regulation of interleukin-1 beta production	GO:0032651	0.0105239		positive regulation of response to external stimulus	GO:0032103	5.57374e-06
negative regulation of cellular biosynthetic process	GO:0031327	0.000814085		interleukin-1 beta production	GO:0032611	0.0105239		positive regulation of apoptotic process	GO:0043065	5.73429e-06
cellular catabolic process	GO:0044248	0.000828038		regulation of cytokine production	GO:0001817	0.0109735		regulation of macromolecule metabolic process	GO:0060255	5.9406e-06
response to bacterium	GO:0009617	0.00083763		cytokine production	GO:0001816	0.0113793		positive regulation of locomotion	GO:0040017	6.24061e-06
negative regulation of biosynthetic process	GO:0009890	0.000877254		defense response to bacterium	GO:0042742	0.0117081		biological process involved in interspecies interaction between organisms	GO:0044419	6.62247e-06
regulation of interleukin-1 production	GO:0032652	0.00104385		inflammatory response	GO:0006954	0.0119386		positive regulation of metabolic process	GO:0009893	7.57544e-06
interleukin-1 production	GO:0032612	0.00104385		positive regulation of antigen processing and presentation	GO:0002579	0.0119569		positive regulation of programmed cell death	GO:0043068	7.68224e-06
negative regulation of molecular function	GO:0044092	0.0011908		positive regulation of interleukin-6 production	GO:0032755	0.0124758		regulation of cell population proliferation	GO:0042127	8.13798e-06
intrinsic apoptotic signaling pathway	GO:0097193	0.00130431		response to organic substance	GO:0010033	0.0125437		regulation of multicellular organismal development	GO:2000026	8.89499e-06
signaling	GO:0023052	0.0014104		regulation of immune system process	GO:0002682	0.0153656		regulation of immune system process	GO:0002682	9.22573e-06
regulation of immune system process	GO:0002682	0.00142926		apoptotic mitochondrial changes	GO:0008637	0.0162359		cell population proliferation	GO:0008283	1.08486e-05
negative regulation of B cell activation	GO:0050869	0.00146645		regulation of interleukin-1 production	GO:0032652	0.0179276		tube morphogenesis	GO:0035239	1.16162e-05
cellular response to chemical stress	GO:0062197	0.00161007		cytokine production involved in immune response	GO:0002367	0.0179276		regulation of cell development	GO:0060284	1.22287e-05
positive regulation of cellular process	GO:0048522	0.00164108		regulation of cytokine production involved in immune response	GO:0002718	0.0179276		system development	GO:0048731	1.47657e-05
apoptotic signaling pathway	GO:0097190	0.00168499		interleukin-1 production	GO:0032612	0.0179276		response to bacterium	GO:0009617	1.49759e-05
cell communication	GO:0007154	0.00174013		regulation of molecular function	GO:0065009	0.0184713		interleukin-6 production	GO:0032635	1.64654e-05
positive regulation of metabolic process	GO:0009893	0.00185871		negative regulation of interferon-beta production	GO:0032688	0.0190097		regulation of interleukin-6 production	GO:0032675	1.64654e-05
defense response to virus	GO:0051607	0.00194227		regulation of immune response	GO:0050776	0.0191171		positive regulation of cellular metabolic process	GO:0031325	1.71991e-05
defense response to symbiont	GO:0140546	0.00196991		regulation of cellular component organization	GO:0051128	0.0199222		apoptotic process	GO:0006915	1.90846e-05
cytosolic pattern recognition receptor signaling pathway	GO:0002753	0.00207132		non-canonical NF-kappaB signal transduction	GO:0038061	0.0202009		regulation of metabolic process	GO:0019222	2.33862e-05
homeostasis of number of cells	GO:0048872	0.00262579		regulation of innate immune response	GO:0045088	0.0214358		leukocyte activation	GO:0045321	2.46149e-05
epithelial cell apoptotic process	GO:1904019	0.00262915		innate immune response	GO:0045087	0.0224145		regulation of programmed cell death	GO:0043067	2.76826e-05
regulation of cell population proliferation	GO:0042127	0.00268123		response to virus	GO:0009615	0.0226601		regulation of response to biotic stimulus	GO:0002831	3.22175e-05
B-1 B cell homeostasis	GO:0001922	0.00285034		regulation of DNA-binding transcription factor activity	GO:0051090	0.0226601		positive regulation of nitrogen compound metabolic process	GO:0051173	3.7405e-05
epithelial cell differentiation involved in mammary gland alveolus development	GO:0061030	0.00285034		negative regulation of interleukin-12 production	GO:0032695	0.024611		regulation of smooth muscle cell proliferation	GO:0048660	3.82418e-05
organonitrogen compound metabolic process	GO:1901564	0.0029377		positive regulation of production of molecular mediator of immune response	GO:0002702	0.0264145		positive regulation of cell development	GO:0010720	3.96495e-05
regulation of multicellular organismal process	GO:0051239	0.00303975		regulation of catabolic process	GO:0009894	0.0268086		tissue remodeling	GO:0048771	4.19826e-05
negative regulation of multicellular organismal process	GO:0051241	0.00427729		response to lipopolysaccharide	GO:0032496	0.0288183		regulation of catalytic activity	GO:0050790	4.28301e-05
regulation of cellular metabolic process	GO:0031323	0.0043114		cell communication	GO:0007154	0.0294092		cellular response to cytokine stimulus	GO:0071345	4.46535e-05
negative regulation of nitrogen compound metabolic process	GO:0051172	0.0044998		regulation of mitochondrion organization	GO:0010821	0.0299447		regulation of cellular metabolic process	GO:0031323	4.69414e-05
positive regulation of multicellular organismal process	GO:0051240	0.00451123		cytosolic pattern recognition receptor signaling pathway	GO:0002753	0.0299447		smooth muscle cell proliferation	GO:0048659	4.8887e-05
immune response	GO:0006955	0.00451123		negative regulation of cellular process	GO:0048523	0.0312986		regulation of defense response	GO:0031347	5.01391e-05
negative regulation of macromolecule metabolic process	GO:0010605	0.0047051		response to molecule of bacterial origin	GO:0002237	0.0330042		regulation of developmental process	GO:0050793	5.08443e-05
regulation of innate immune response	GO:0045088	0.00500295		regulation of cellular component biogenesis	GO:0044087	0.0343906		positive regulation of cell population proliferation	GO:0008284	5.45515e-05
negative regulation of interleukin-6 production	GO:0032715	0.00538058		response to stimulus	GO:0050896	0.0345579		angiogenesis	GO:0001525	5.90541e-05
regulation of defense response	GO:0031347	0.00560952		positive regulation of multicellular organismal process	GO:0051240	0.03675		inflammatory response	GO:0006954	6.55221e-05
regulation of smooth muscle cell proliferation	GO:0048660	0.00590462		regulation of antigen processing and presentation	GO:0002577	0.0379684		anatomical structure morphogenesis	GO:0009653	7.08259e-05
negative regulation of canonical NF-kappaB signal transduction	GO:0043124	0.00603452		positive regulation of cytokine production	GO:0001819	0.0433673		positive regulation of response to biotic stimulus	GO:0002833	7.13137e-05
inflammatory response	GO:0006954	0.00671315		regulation of response to biotic stimulus	GO:0002831	0.0471816		positive regulation of cell migration	GO:0030335	7.44545e-05
smooth muscle cell proliferation	GO:0048659	0.0069527		positive regulation of immune system process	GO:0002684	0.0482702		response to lipid	GO:0033993	7.99811e-05
signal transduction	GO:0007165	0.00698349						tube development	GO:0035295	0.000114351
negative regulation of chronic inflammatory response	GO:0002677	0.00712089						response to cytokine	GO:0034097	0.000114351
negative regulation of cellular process	GO:0048523	0.00719646						response to endogenous stimulus	GO:0009719	0.000119618
response to lipopolysaccharide	GO:0032496	0.00722619						circulatory system development	GO:0072359	0.000146988
regulation of production of molecular mediator of immune response	GO:0002700	0.00723493						cell differentiation	GO:0030154	0.000149253
myeloid cell homeostasis	GO:0002262	0.00723493						cellular developmental process	GO:0048869	0.000149734
lymphocyte activation	GO:0046649	0.00725192						regulation of immune response	GO:0050776	0.000150192
positive regulation of interleukin-8 production	GO:0032757	0.00789471						anatomical structure formation involved in morphogenesis	GO:0048646	0.000150433
positive regulation of cellular metabolic process	GO:0031325	0.00798241						protein metabolic process	GO:0019538	0.00015402
negative regulation of immune response	GO:0050777	0.00813265						regulation of cellular process	GO:0050794	0.000156103
regulation of nitrogen compound metabolic process	GO:0051171	0.00835691						regulation of innate immune response	GO:0045088	0.000181573
response to molecule of bacterial origin	GO:0002237	0.00855166						multicellular organism development	GO:0007275	0.000199388
response to organic substance	GO:0010033	0.00860807						response to virus	GO:0009615	0.000199871
positive regulation of macromolecule metabolic process	GO:0010604	0.0092765						blood vessel morphogenesis	GO:0048514	0.000202671
nucleotide-binding oligomerization domain containing 1 signaling pathway	GO:0070427	0.00996578						non-canonical NF-kappaB signal transduction	GO:0038061	0.000222597
cellular response to stress	GO:0033554	0.0101516						negative regulation of cellular process	GO:0048523	0.000227088
regulation of canonical NF-kappaB signal transduction	GO:0043122	0.0101724						canonical NF-kappaB signal transduction	GO:0007249	0.000229111
response to reactive oxygen species	GO:0000302	0.010546						organonitrogen compound metabolic process	GO:1901564	0.000247392
negative regulation of tumor necrosis factor production	GO:0032720	0.0115998						regulation of apoptotic process	GO:0042981	0.000249282
regulation of immune response	GO:0050776	0.0117196						response to lipopolysaccharide	GO:0032496	0.000302757
pattern recognition receptor signaling pathway	GO:0002221	0.0119338						regulation of cell migration	GO:0030334	0.000310223
positive regulation of cytokine production	GO:0001819	0.0120018						muscle cell proliferation	GO:0033002	0.000356129
regulation of primary metabolic process	GO:0080090	0.0121652						cell development	GO:0048468	0.000376282
regulation of metabolic process	GO:0019222	0.0124247						response to molecule of bacterial origin	GO:0002237	0.000382586
positive regulation of cell population proliferation	GO:0008284	0.0125984						regulation of biological process	GO:0050789	0.00047069
negative regulation of tumor necrosis factor superfamily cytokine production	GO:1903556	0.0126776						regulation of cell motility	GO:2000145	0.000509044
production of molecular mediator of immune response	GO:0002440	0.013227						blood vessel development	GO:0001568	0.000610918
regulation of response to biotic stimulus	GO:0002831	0.0133249						positive regulation of cytokine production	GO:0001819	0.000612535
gland development	GO:0048732	0.0135773						regulation of angiogenesis	GO:0045765	0.000614548
negative regulation of immune system process	GO:0002683	0.0140934						cell surface receptor signaling pathway	GO:0007166	0.000621152
innate immune response	GO:0045087	0.0141454						regulation of vasculature development	GO:1901342	0.000663414
innate immune response-activating signaling pathway	GO:0002758	0.0143815						positive regulation of catalytic activity	GO:0043085	0.000689295
reactive oxygen species metabolic process	GO:0072593	0.0143815						regulation of protein modification process	GO:0031399	0.000712249
negative regulation of epithelial cell apoptotic process	GO:1904036	0.0144151						regulation of locomotion	GO:0040012	0.0007451
regulation of response to stress	GO:0080134	0.0148401						positive regulation of immune system process	GO:0002684	0.00076259
positive regulation of cell development	GO:0010720	0.0151716						negative regulation of biological process	GO:0048519	0.00077735
mammary gland epithelium development	GO:0061180	0.0163032						regulation of cell adhesion	GO:0030155	0.000828054
negative regulation of biological process	GO:0048519	0.0168138						vasculature development	GO:0001944	0.000828054
regulation of interleukin-8 production	GO:0032677	0.016967						positive regulation of organelle organization	GO:0010638	0.000837245
interleukin-8 production	GO:0032637	0.016967						regulation of response to wounding	GO:1903034	0.000912763
positive regulation of macroautophagy	GO:0016239	0.0176485						cellular response to molecule of bacterial origin	GO:0071219	0.000924581
negative regulation of intracellular signal transduction	GO:1902532	0.0176776						protein modification process	GO:0036211	0.000927841
positive regulation of mitochondrion organization	GO:0010822	0.0183477						biological regulation	GO:0065007	0.000983954
cellular response to oxidative stress	GO:0034599	0.0191614						regulation of nucleobase-containing compound metabolic process	GO:0019219	0.00103476
canonical NF-kappaB signal transduction	GO:0007249	0.0194573						morphogenesis of an epithelium	GO:0002009	0.0010611
multicellular organismal process	GO:0032501	0.0199196						circulatory system process	GO:0003013	0.00116939
negative regulation of NF-kappaB transcription factor activity	GO:0032088	0.0213276						positive regulation of vasculature development	GO:1904018	0.00117796
leukocyte activation	GO:0045321	0.0219151						positive regulation of angiogenesis	GO:0045766	0.00117796
activation of innate immune response	GO:0002218	0.0222751						cellular response to biotic stimulus	GO:0071216	0.00151903
negative regulation of heterotypic cell-cell adhesion	GO:0034115	0.0260646						negative regulation of metabolic process	GO:0009892	0.00159495
regulation of chronic inflammatory response	GO:0002676	0.0260646						cellular response to stress	GO:0033554	0.00170064
regulation of cell-cell adhesion involved in gastrulation	GO:0070587	0.0260646						positive regulation of phosphate metabolic process	GO:0045937	0.00173161
muscle cell proliferation	GO:0033002	0.026115						positive regulation of phosphorus metabolic process	GO:0010562	0.00173161
positive regulation of gliogenesis	GO:0014015	0.0263697						macromolecule modification	GO:0043412	0.00185649
negative regulation of protein metabolic process	GO:0051248	0.0273779						multicellular organismal process	GO:0032501	0.00187119
system development	GO:0048731	0.0303152						negative regulation of multicellular organismal process	GO:0051241	0.0018936
negative regulation of oxidative stress-induced neuron intrinsic apoptotic signaling pathway	GO:1903377	0.0312666						regulation of inflammatory response	GO:0050727	0.00208827
cell-cell adhesion involved in gastrulation	GO:0070586	0.0312666						response to organonitrogen compound	GO:0010243	0.00222861
positive regulation of antigen processing and presentation	GO:0002579	0.0312666						embryo development	GO:0009790	0.00225872
positive regulation of nitrogen compound metabolic process	GO:0051173	0.0314524						positive regulation of gene expression	GO:0010628	0.00254596
negative regulation of developmental process	GO:0051093	0.0326747						nitric oxide metabolic process	GO:0046209	0.00256959
negative regulation of cytokine production	GO:0001818	0.0338674						locomotion	GO:0040011	0.00273667
B cell activation	GO:0042113	0.0347719						tissue development	GO:0009888	0.00275409
positive regulation of immune system process	GO:0002684	0.0349771						regulation of anatomical structure morphogenesis	GO:0022603	0.00278737
regulation of non-canonical NF-kappaB signal transduction	GO:1901222	0.0375407						reactive nitrogen species metabolic process	GO:2001057	0.00280906
negative regulation of defense response	GO:0031348	0.037592						regulation of canonical NF-kappaB signal transduction	GO:0043122	0.00310804
regulation of response to external stimulus	GO:0032101	0.0376019						response to abiotic stimulus	GO:0009628	0.00345015
response to inorganic substance	GO:0010035	0.0397043						production of molecular mediator involved in inflammatory response	GO:0002532	0.00348005
embryonic morphogenesis	GO:0048598	0.0397043						epithelium development	GO:0060429	0.00353857
positive regulation of neurogenesis	GO:0050769	0.0400677						regulation of growth	GO:0040008	0.00370437
cellular response to organic substance	GO:0071310	0.0434049						positive regulation of macromolecule biosynthetic process	GO:0010557	0.00371788
cell activation	GO:0001775	0.0442045						positive regulation of cell differentiation	GO:0045597	0.00373385
response to lipid	GO:0033993	0.044425						tissue morphogenesis	GO:0048729	0.00377928
negative regulation of innate immune response	GO:0045824	0.0447696						regulation of non-canonical NF-kappaB signal transduction	GO:1901222	0.00393577
cellular response to lipopolysaccharide	GO:0071222	0.0453763						regulation of phosphate metabolic process	GO:0019220	0.0040108
regulation of gene expression	GO:0010468	0.0478332						response to nitrogen compound	GO:1901698	0.00403578
immune effector process	GO:0002252	0.0483014						regulation of phosphorus metabolic process	GO:0051174	0.00403578
cellular response to molecule of bacterial origin	GO:0071219	0.0493879						immune effector process	GO:0002252	0.00421435
negative regulation of interferon-beta production	GO:0032688	0.0496905						production of molecular mediator of immune response	GO:0002440	0.00430551
positive regulation of autophagy of mitochondrion	GO:1903599	0.0496905						positive regulation of intracellular signal transduction	GO:1902533	0.00445081
								animal organ development	GO:0048513	0.00464668
								phosphate-containing compound metabolic process	GO:0006796	0.00479857
								regulation of immune effector process	GO:0002697	0.00492249
								macrophage activation	GO:0042116	0.00497825
								inflammatory response to wounding	GO:0090594	0.00518382
								phosphorus metabolic process	GO:0006793	0.00522318
								positive regulation of cellular biosynthetic process	GO:0031328	0.00553156
								positive regulation of interleukin-6 production	GO:0032755	0.00577853
								heart process	GO:0003015	0.00607296
								positive regulation of biosynthetic process	GO:0009891	0.00612776
								positive regulation of smooth muscle cell proliferation	GO:0048661	0.00667037
								myeloid leukocyte activation	GO:0002274	0.00668846
								positive regulation of immune response	GO:0050778	0.0068827
								cytokine-mediated signaling pathway	GO:0019221	0.00704396
								regulation of gene expression	GO:0010468	0.00727227
								immunoglobulin production	GO:0002377	0.00766028
								positive regulation of defense response	GO:0031349	0.00777068
								cell adhesion	GO:0007155	0.0082066
								anatomical structure development	GO:0048856	0.00869321
								epithelial cell proliferation	GO:0050673	0.00940779
								regulation of macromolecule biosynthetic process	GO:0010556	0.0101265
								negative regulation of gene expression	GO:0010629	0.0101366
								positive regulation of phosphorylation	GO:0042327	0.0116853
								sprouting angiogenesis	GO:0002040	0.0119957
								response to organic cyclic compound	GO:0014070	0.0120264
								regulation of autophagy	GO:0010506	0.012288
								cell migration	GO:0016477	0.0125128
								negative regulation of cytokine production	GO:0001818	0.0137981
								blood circulation	GO:0008015	0.0142854
								regulation of cellular biosynthetic process	GO:0031326	0.0145488
								positive regulation of transferase activity	GO:0051347	0.0145985
								positive regulation of immune effector process	GO:0002699	0.015205
								regulation of transferase activity	GO:0051338	0.0152792
								negative regulation of defense response	GO:0031348	0.015698
								nitrogen compound metabolic process	GO:0006807	0.0157809
								lymphocyte activation	GO:0046649	0.0160225
								T cell mediated immunity	GO:0002456	0.0160473
								regulation of biosynthetic process	GO:0009889	0.0161561
								regulation of phosphorylation	GO:0042325	0.0165228
								protein phosphorylation	GO:0006468	0.0165866
								microglial cell activation	GO:0001774	0.0179441
								regulation of cellular component organization	GO:0051128	0.0188149
								positive regulation of signaling receptor activity	GO:2000273	0.0191837
								positive regulation of canonical NF-kappaB signal transduction	GO:0043123	0.0194298
								macromolecule metabolic process	GO:0043170	0.0197282
								response to peptide	GO:1901652	0.0198006
								cellular response to lipopolysaccharide	GO:0071222	0.0198082
								response to wounding	GO:0009611	0.0200037
								positive regulation of nucleobase-containing compound metabolic process	GO:0045935	0.0203311
								positive regulation of vascular wound healing	GO:0035470	0.0217526
								leukocyte activation involved in inflammatory response	GO:0002269	0.0218297
								regulation of protein secretion	GO:0050708	0.0219931
								regulation of response to cytokine stimulus	GO:0060759	0.0227243
								cellular response to endogenous stimulus	GO:0071495	0.0228493
								negative regulation of cellular metabolic process	GO:0031324	0.0233046
								positive regulation of epithelial cell migration	GO:0010634	0.0239087
								regulation of protein transport	GO:0051223	0.0239584
								response to hypoxia	GO:0001666	0.0243619
								positive regulation of cellular component organization	GO:0051130	0.0248677
								lymphocyte proliferation	GO:0046651	0.025074
								positive regulation of innate immune response	GO:0045089	0.0261726
								cellular response to virus	GO:0098586	0.0262332
								multicellular organismal-level homeostasis	GO:0048871	0.0269679
								mononuclear cell proliferation	GO:0032943	0.0273084
								glial cell activation	GO:0061900	0.0294718
								defense response to virus	GO:0051607	0.0296953
								defense response to symbiont	GO:0140546	0.0301084
								negative regulation of macromolecule biosynthetic process	GO:0010558	0.0306169
								cell-cell adhesion	GO:0098609	0.0308871
								regulation of establishment of protein localization	GO:0070201	0.0313506
								developmental process	GO:0032502	0.0317029
								negative regulation of inflammatory response	GO:0050728	0.0319954
								cell motility	GO:0048870	0.0329869
								regulation of interleukin-12 production	GO:0032655	0.0348069
								interleukin-12 production	GO:0032615	0.0348069
								negative regulation of macromolecule metabolic process	GO:0010605	0.0369683
								negative regulation of cellular biosynthetic process	GO:0031327	0.0374718
								homeostasis of number of cells	GO:0048872	0.039872
								negative regulation of biosynthetic process	GO:0009890	0.0404035
								positive regulation of interleukin-8 production	GO:0032757	0.0407416
								response to decreased oxygen levels	GO:0036293	0.0409167
								cellular metabolic process	GO:0044237	0.0410973
								primary metabolic process	GO:0044238	0.0416784
								regulation of developmental growth	GO:0048638	0.0419826
								leukocyte proliferation	GO:0070661	0.0436219
								regulation of tumor necrosis factor production	GO:0032680	0.0457014
								tumor necrosis factor production	GO:0032640	0.0457014
								embryonic morphogenesis	GO:0048598	0.0466078
								cytokine production involved in inflammatory response	GO:0002534	0.0473064
								regulation of cytokine production involved in inflammatory response	GO:1900015	0.0473064
								regulation of cellular response to stress	GO:0080135	0.0482484
								regulation of cell activation	GO:0050865	0.0486657
								tumor necrosis factor superfamily cytokine production	GO:0071706	0.0486856
								regulation of tumor necrosis factor superfamily cytokine production	GO:1903555	0.0486856
								phosphorylation	GO:0016310	0.0490833

## Sheet: Supplementary Table 7.3
Sais et al. Nc-RNAs of host macrophages during helminth infection
Supplementary Table 7.3: Gene Ontology Analysis of Biological processes for host gene targets of parasite miRNAs, filtered for >Log2-fold reduction in expression and for presence in Innate DB
6hrs post-infection				18hrs post-infection					5 days post-infection
term_name	term_id	adjusted_p_value		term_name	term_id	adjusted_p_value			term_name	term_id	adjusted_p_value
protein binding	GO:0005515	0.00054179		protein binding	GO:0005515	2.68161e-06			protein binding	GO:0005515	1.45209e-06
neuropilin binding	GO:0038191	0.00119629		identical protein binding	GO:0042802	0.00194197			signaling receptor binding	GO:0005102	6.44771e-05
organic cyclic compound binding	GO:0097159	0.00358475		protein-containing complex binding	GO:0044877	0.00529511			identical protein binding	GO:0042802	0.000409261
ATP binding	GO:0005524	0.00623828		signaling receptor binding	GO:0005102	0.00670493			molecular function regulator activity	GO:0098772	0.00133126
protein-containing complex binding	GO:0044877	0.00826364		molecular function activator activity	GO:0140677	0.00999214			enzyme binding	GO:0019899	0.00258727
adenyl ribonucleotide binding	GO:0032559	0.0087036		binding	GO:0005488	0.0312779			cell adhesion molecule binding	GO:0050839	0.00341633
transcription regulator activator activity	GO:0140537	0.013103		response to external stimulus	GO:0009605	9.66376e-12			integrin binding	GO:0005178	0.0041746
molecular function activator activity	GO:0140677	0.0139736		response to stress	GO:0006950	5.40121e-11			molecular function activator activity	GO:0140677	0.0062168
adenyl nucleotide binding	GO:0030554	0.0147131		regulation of response to stimulus	GO:0048583	1.3808e-09			protein-containing complex binding	GO:0044877	0.00663666
protein self-association	GO:0043621	0.01562		positive regulation of response to stimulus	GO:0048584	4.62032e-09			protein serine/threonine kinase activator activity	GO:0043539	0.016518949435105092
kinase binding	GO:0019900	0.018448		regulation of response to external stimulus	GO:0032101	6.93268e-09			insulin-like growth factor receptor binding	GO:0005159	0.039067689644751394
carbohydrate derivative binding	GO:0097367	0.0187674		regulation of signaling	GO:0023051	7.28217e-09			immune system process	GO:0002376	5.0520082632921355e-14
heterocyclic compound binding	GO:1901363	0.0191035		regulation of cell communication	GO:0010646	7.38304e-09			positive regulation of response to stimulus	GO:0048584	8.809340733609582e-14
binding	GO:0005488	0.0201994		regulation of signal transduction	GO:0009966	9.81093e-09			positive regulation of signal transduction	GO:0009967	2.7999862935983676e-12
enzyme binding	GO:0019899	0.020596		positive regulation of signaling	GO:0023056	1.12845e-08			regulation of response to stimulus	GO:0048583	6.3628582697230805e-12
DNA-binding transcription factor binding	GO:0140297	0.0213219		positive regulation of cell communication	GO:0010647	1.13636e-08			response to stress	GO:0006950	9.762968614626338e-12
purine ribonucleoside triphosphate binding	GO:0035639	0.0284663		positive regulation of apoptotic process	GO:0043065	1.59439e-08			response to external stimulus	GO:0009605	1.5111027199023118e-11
purine ribonucleotide binding	GO:0032555	0.0384183		positive regulation of signal transduction	GO:0009967	1.70228e-08			positive regulation of biological process	GO:0048518	1.8893083686440776e-11
ribonucleotide binding	GO:0032553	0.0411663		response to chemical	GO:0042221	2.09163e-08			defense response	GO:0006952	2.4695992810020372e-11
response to stress	GO:0006950	3.39781e-10		cellular response to chemical stimulus	GO:0070887	2.20523e-08			positive regulation of molecular function	GO:0044093	4.0907392387473524e-11
response to external stimulus	GO:0009605	1.38832e-09		positive regulation of programmed cell death	GO:0043068	2.21947e-08			regulation of immune system process	GO:0002682	6.606789579545337e-11
regulation of protein metabolic process	GO:0051246	1.55121e-09		muscle cell differentiation	GO:0042692	2.96473e-08			positive regulation of signaling	GO:0023056	9.984836992894326e-11
cellular response to chemical stimulus	GO:0070887	3.32556e-09		immune system process	GO:0002376	4.02884e-08			positive regulation of cell communication	GO:0010647	1.0069645651862758e-10
regulation of apoptotic process	GO:0042981	3.40711e-09		response to oxygen-containing compound	GO:1901700	4.84653e-08			positive regulation of cellular process	GO:0048522	1.0648431254674906e-10
programmed cell death	GO:0012501	4.5082e-09		cell surface receptor signaling pathway	GO:0007166	6.50497e-08			regulation of cytokine production	GO:0001817	1.5497589746893667e-10
cell death	GO:0008219	4.696e-09		defense response	GO:0006952	8.90595e-08			cytokine production	GO:0001816	1.7043766303588752e-10
response to chemical	GO:0042221	4.74489e-09		cellular response to stimulus	GO:0051716	9.2775e-08			positive regulation of smooth muscle cell proliferation	GO:0048661	1.8064223794760749e-10
regulation of programmed cell death	GO:0043067	5.01936e-09		striated muscle cell differentiation	GO:0051146	1.17034e-07			positive regulation of immune system process	GO:0002684	2.8845316633303977e-10
immune system process	GO:0002376	5.45283e-09		response to organic substance	GO:0010033	1.39143e-07			regulation of response to external stimulus	GO:0032101	3.4333588165948424e-10
regulation of nitrogen compound metabolic process	GO:0051171	6.72169e-09		biological process involved in interspecies interaction between organisms	GO:0044419	1.75095e-07			cellular response to stimulus	GO:0051716	3.5009643169273835e-10
homeostasis of number of cells	GO:0048872	1.05143e-08		cell communication	GO:0007154	2.16474e-07			regulation of signal transduction	GO:0009966	3.542947929928476e-10
regulation of primary metabolic process	GO:0080090	1.30641e-08		muscle cell development	GO:0055001	3.2611e-07			regulation of molecular function	GO:0065009	4.0126947564312516e-10
regulation of immune system process	GO:0002682	3.43355e-08		regulation of molecular function	GO:0065009	4.12806e-07			cell communication	GO:0007154	4.747139714471527e-10
apoptotic process	GO:0006915	6.2015e-08		positive regulation of biological process	GO:0048518	5.17335e-07			regulation of signaling	GO:0023051	5.170291390982892e-10
response to oxygen-containing compound	GO:1901700	1.23353e-07		circulatory system development	GO:0072359	5.39753e-07			regulation of cell communication	GO:0010646	5.253837436810626e-10
positive regulation of biological process	GO:0048518	1.39638e-07		negative regulation of multicellular organismal process	GO:0051241	5.49299e-07			regulation of nitrogen compound metabolic process	GO:0051171	5.771758556613909e-10
regulation of macromolecule metabolic process	GO:0060255	1.8311e-07		regulation of apoptotic process	GO:0042981	7.92253e-07			regulation of macromolecule metabolic process	GO:0060255	1.0196799109881673e-9
defense response	GO:0006952	2.04412e-07		programmed cell death	GO:0012501	8.08396e-07			regulation of primary metabolic process	GO:0080090	1.2318254700415598e-9
regulation of protein modification process	GO:0031399	3.14888e-07		cell death	GO:0008219	8.37138e-07			regulation of protein metabolic process	GO:0051246	4.64993788304418e-9
response to organic substance	GO:0010033	4.47099e-07		heart development	GO:0007507	9.42692e-07			muscle cell proliferation	GO:0033002	5.015287716031314e-9
positive regulation of macromolecule metabolic process	GO:0010604	5.0585e-07		regulation of programmed cell death	GO:0043067	1.10012e-06			regulation of metabolic process	GO:0019222	5.318825807853547e-9
regulation of signaling	GO:0023051	5.23277e-07		response to abiotic stimulus	GO:0009628	1.18304e-06			regulation of protein kinase activity	GO:0045859	5.917931525055957e-9
regulation of cell communication	GO:0010646	5.29955e-07		response to other organism	GO:0051707	1.24943e-06			response to chemical	GO:0042221	8.687937864684566e-9
positive regulation of signaling	GO:0023056	5.87392e-07		response to external biotic stimulus	GO:0043207	1.28312e-06			intracellular signal transduction	GO:0035556	8.874156792262252e-9
positive regulation of cell communication	GO:0010647	5.91156e-07		anatomical structure morphogenesis	GO:0009653	1.36482e-06			positive regulation of macromolecule metabolic process	GO:0010604	9.343438485139084e-9
regulation of cellular catabolic process	GO:0031329	6.75863e-07		response to biotic stimulus	GO:0009607	1.63613e-06			regulation of catalytic activity	GO:0050790	1.1497490668712818e-8
regulation of metabolic process	GO:0019222	7.19727e-07		immune response	GO:0006955	2.04896e-06			regulation of smooth muscle cell proliferation	GO:0048660	1.2230001960819384e-8
positive regulation of signal transduction	GO:0009967	8.41975e-07		positive regulation of cellular process	GO:0048522	2.49336e-06			regulation of response to stress	GO:0080134	1.6017368366193766e-8
positive regulation of apoptotic process	GO:0043065	9.59684e-07		muscle structure development	GO:0061061	2.61285e-06			cellular response to chemical stimulus	GO:0070887	1.6709928107416935e-8
regulation of molecular function	GO:0065009	1.03599e-06		muscle tissue development	GO:0060537	2.71895e-06			smooth muscle cell proliferation	GO:0048659	1.7033058541728365e-8
negative regulation of multicellular organismal process	GO:0051241	1.05367e-06		response to stimulus	GO:0050896	3.38259e-06			regulation of cellular metabolic process	GO:0031323	1.7147245167888508e-8
positive regulation of nitrogen compound metabolic process	GO:0051173	1.26986e-06		negative regulation of cellular component organization	GO:0051129	3.50881e-06			regulation of multicellular organismal process	GO:0051239	1.891624985369689e-8
positive regulation of programmed cell death	GO:0043068	1.28937e-06		cellular response to organic substance	GO:0071310	4.42856e-06			regulation of kinase activity	GO:0043549	2.5711433441750013e-8
regulation of multicellular organismal process	GO:0051239	1.39512e-06		regulation of protein metabolic process	GO:0051246	4.75115e-06			response to stimulus	GO:0050896	3.00867588914302e-8
cellular response to stimulus	GO:0051716	1.40673e-06		inflammatory response	GO:0006954	6.843e-06			positive regulation of metabolic process	GO:0009893	4.457389162701337e-8
negative regulation of cellular metabolic process	GO:0031324	1.43935e-06		cellular response to stress	GO:0033554	7.05778e-06			positive regulation of gene expression	GO:0010628	4.574710652210785e-8
heart development	GO:0007507	1.56118e-06		regulation of immune system process	GO:0002682	7.11418e-06			positive regulation of protein kinase activity	GO:0045860	6.979309264801674e-8
protein metabolic process	GO:0019538	1.63169e-06		regulation of cellular component organization	GO:0051128	8.0978e-06			regulation of gene expression	GO:0010468	8.022745741978504e-8
cell communication	GO:0007154	1.74656e-06		regulation of multicellular organismal process	GO:0051239	8.11313e-06			regulation of apoptotic process	GO:0042981	8.400915829721248e-8
positive regulation of metabolic process	GO:0009893	1.88359e-06		negative regulation of cellular metabolic process	GO:0031324	8.35192e-06			apoptotic process	GO:0006915	9.396184203263175e-8
cardiac muscle tissue development	GO:0048738	1.92464e-06		apoptotic process	GO:0006915	9.23406e-06			positive regulation of cellular metabolic process	GO:0031325	1.1125041275491657e-7
regulation of catabolic process	GO:0009894	2.26793e-06		regulation of cellular metabolic process	GO:0031323	9.73153e-06			regulation of programmed cell death	GO:0043067	1.2289319579271922e-7
response to other organism	GO:0051707	2.58753e-06		anatomical structure formation involved in morphogenesis	GO:0048646	1.1903e-05			response to organic substance	GO:0010033	1.2779435601550222e-7
response to external biotic stimulus	GO:0043207	2.65691e-06		regulation of nitrogen compound metabolic process	GO:0051171	1.20991e-05			regulation of macromolecule biosynthetic process	GO:0010556	1.2966462696451547e-7
muscle cell proliferation	GO:0033002	2.6875e-06		tissue development	GO:0009888	1.22631e-05			positive regulation of catalytic activity	GO:0043085	1.4602246457537116e-7
negative regulation of macromolecule metabolic process	GO:0010605	2.71522e-06		defense response to other organism	GO:0098542	1.24784e-05			programmed cell death	GO:0012501	1.5528758923054693e-7
regulation of cellular metabolic process	GO:0031323	2.75412e-06		regulation of macromolecule metabolic process	GO:0060255	1.3014e-05			cell death	GO:0008219	1.6161080415110433e-7
B-1 B cell homeostasis	GO:0001922	2.9802e-06		homeostasis of number of cells	GO:0048872	1.34467e-05			negative regulation of cellular process	GO:0048523	1.6234774407196497e-7
striated muscle tissue development	GO:0014706	3.11832e-06		positive regulation of response to external stimulus	GO:0032103	1.70081e-05			regulation of transferase activity	GO:0051338	1.6285233699229564e-7
response to biotic stimulus	GO:0009607	3.38334e-06		regulation of canonical NF-kappaB signal transduction	GO:0043122	2.04515e-05			response to oxygen-containing compound	GO:1901700	1.9439106405661862e-7
regulation of catalytic activity	GO:0050790	3.56233e-06		regulation of primary metabolic process	GO:0080090	2.08675e-05			positive regulation of response to external stimulus	GO:0032103	2.1657566198172337e-7
epithelial cell apoptotic process	GO:1904019	3.62218e-06		negative regulation of biosynthetic process	GO:0009890	2.15656e-05			regulation of cellular biosynthetic process	GO:0031326	2.1968943963991333e-7
muscle tissue development	GO:0060537	4.20544e-06		response to bacterium	GO:0009617	2.61524e-05			positive regulation of apoptotic process	GO:0043065	2.2356561289270578e-7
positive regulation of response to stimulus	GO:0048584	4.61486e-06		positive regulation of multicellular organismal process	GO:0051240	3.48075e-05			signaling	GO:0023052	2.2972557363534521e-7
negative regulation of epithelial cell apoptotic process	GO:1904036	4.77501e-06		negative regulation of metabolic process	GO:0009892	3.57269e-05			regulation of protein modification process	GO:0031399	2.375045063250408e-7
negative regulation of metabolic process	GO:0009892	6.87857e-06		regulation of DNA-binding transcription factor activity	GO:0051090	3.66614e-05			positive regulation of multicellular organismal process	GO:0051240	2.5255672761900916e-7
biological process involved in interspecies interaction between organisms	GO:0044419	7.02232e-06		vascular associated smooth muscle cell differentiation	GO:0035886	4.2891e-05			immune response	GO:0006955	2.5255672761900916e-7
gland development	GO:0048732	7.04462e-06		regulation of metabolic process	GO:0019222	4.34069e-05			regulation of biosynthetic process	GO:0009889	2.559692208095103e-7
striated muscle cell differentiation	GO:0051146	8.12529e-06		cell morphogenesis	GO:0000902	5.38635e-05			positive regulation of kinase activity	GO:0033674	2.5721074742153724e-7
regulation of response to external stimulus	GO:0032101	8.29866e-06		canonical NF-kappaB signal transduction	GO:0007249	5.44548e-05			positive regulation of nitrogen compound metabolic process	GO:0051173	2.5816425830078766e-7
negative regulation of gene expression	GO:0010629	8.9817e-06		negative regulation of apoptotic process	GO:0043066	5.94909e-05			positive regulation of macromolecule biosynthetic process	GO:0010557	2.8101379160918587e-7
regulation of signal transduction	GO:0009966	9.09873e-06		signaling	GO:0023052	7.23758e-05			positive regulation of programmed cell death	GO:0043068	3.100903281119535e-7
regulation of post-translational protein modification	GO:1901873	9.21897e-06		negative regulation of programmed cell death	GO:0043069	7.52695e-05			positive regulation of cellular biosynthetic process	GO:0031328	4.931253011189267e-7
regulation of cytokine production	GO:0001817	9.69274e-06		positive regulation of immune system process	GO:0002684	8.34594e-05			positive regulation of biosynthetic process	GO:0009891	5.70139793432987e-7
cellular response to organic substance	GO:0071310	9.91943e-06		protein metabolic process	GO:0019538	9.02337e-05			negative regulation of multicellular organismal process	GO:0051241	5.855082565374025e-7
cytokine production	GO:0001816	1.03427e-05		intracellular signal transduction	GO:0035556	0.000108455			signal transduction	GO:0007165	7.068947873352879e-7
positive regulation of cellular process	GO:0048522	1.07802e-05		regulation of macromolecule biosynthetic process	GO:0010556	0.00010904			negative regulation of biological process	GO:0048519	7.423734529449e-7
cardiocyte differentiation	GO:0035051	1.11752e-05		regulation of multicellular organismal development	GO:2000026	0.000114937			positive regulation of cytokine production	GO:0001819	1.02066e-06
inflammatory response	GO:0006954	1.12689e-05		response to lipid	GO:0033993	0.00011996			activation of protein kinase activity	GO:0032147	1.07711e-06
negative regulation of nitrogen compound metabolic process	GO:0051172	1.28273e-05		regulation of defense response	GO:0031347	0.00012134			multicellular organismal process	GO:0032501	1.12248e-06
regulation of multicellular organismal development	GO:2000026	1.30376e-05		negative regulation of cellular process	GO:0048523	0.000129006			regulation of intracellular signal transduction	GO:1902531	1.25145e-06
intracellular signal transduction	GO:0035556	1.72988e-05		regulation of response to biotic stimulus	GO:0002831	0.000131795			system development	GO:0048731	1.2964e-06
regulation of blood vessel endothelial cell migration	GO:0043535	1.9535e-05		regulation of cytokine production	GO:0001817	0.000134965			positive regulation of transferase activity	GO:0051347	1.48479e-06
regulation of protein kinase activity	GO:0045859	2.27548e-05		cytokine production	GO:0001816	0.000142938			negative regulation of metabolic process	GO:0009892	1.72153e-06
signaling	GO:0023052	2.30392e-05		regulation of extracellular matrix organization	GO:1903053	0.000143426			multicellular organism development	GO:0007275	1.93409e-06
gliogenesis	GO:0042063	2.38491e-05		animal organ development	GO:0048513	0.000159679			gene expression	GO:0010467	2.69418e-06
organonitrogen compound metabolic process	GO:1901564	2.4165e-05		regulation of cellular biosynthetic process	GO:0031326	0.000161747			regulation of protein phosphorylation	GO:0001932	2.90908e-06
tissue development	GO:0009888	2.5045e-05		tube development	GO:0035295	0.000166107			inflammatory response	GO:0006954	3.41813e-06
multicellular organismal-level homeostasis	GO:0048871	2.53806e-05		regulation of biosynthetic process	GO:0009889	0.000181325			negative regulation of cellular metabolic process	GO:0031324	3.82662e-06
regulation of macromolecule biosynthetic process	GO:0010556	2.88215e-05		negative regulation of macromolecule metabolic process	GO:0010605	0.000190106			positive regulation of blood vessel endothelial cell migration	GO:0043536	4.40624e-06
positive regulation of gene expression	GO:0010628	2.9165e-05		regulation of intracellular signal transduction	GO:1902531	0.000208904			regulation of cellular process	GO:0050794	5.16989e-06
interleukin-1 beta production	GO:0032611	2.93905e-05		cellular component morphogenesis	GO:0032989	0.000209134			phosphate-containing compound metabolic process	GO:0006796	5.26255e-06
regulation of interleukin-1 beta production	GO:0032651	2.93905e-05		system development	GO:0048731	0.000211822			cell surface receptor signaling pathway	GO:0007166	5.79348e-06
animal organ development	GO:0048513	3.03612e-05		regulation of cellular process	GO:0050794	0.00021584			phosphorus metabolic process	GO:0006793	5.88168e-06
regulation of developmental process	GO:0050793	3.41046e-05		regulation of cardiac muscle cell apoptotic process	GO:0010665	0.000218793			anatomical structure morphogenesis	GO:0009653	6.4053e-06
regulation of cell development	GO:0060284	3.56855e-05		vascular associated smooth muscle cell development	GO:0097084	0.000233049			regulation of phosphorylation	GO:0042325	7.43043e-06
regulation of epithelial cell proliferation	GO:0050678	3.81916e-05		interleukin-6 production	GO:0032635	0.000241887			regulation of cell population proliferation	GO:0042127	8.13798e-06
cell surface receptor signaling pathway	GO:0007166	4.27605e-05		regulation of interleukin-6 production	GO:0032675	0.000241887			apoptotic signaling pathway	GO:0097190	8.33619e-06
negative regulation of cellular biosynthetic process	GO:0031327	4.33271e-05		regulation of ERK1 and ERK2 cascade	GO:0070372	0.000247379			multicellular organismal-level homeostasis	GO:0048871	8.39028e-06
regulation of cellular biosynthetic process	GO:0031326	4.39032e-05		signal transduction	GO:0007165	0.000258519			macromolecule biosynthetic process	GO:0009059	8.74362e-06
system development	GO:0048731	4.67702e-05		regulation of striated muscle cell apoptotic process	GO:0010662	0.000265983			regulation of multicellular organismal development	GO:2000026	8.89499e-06
cardiac cell development	GO:0055006	4.68765e-05		positive regulation of gene expression	GO:0010628	0.000286867			protein phosphorylation	GO:0006468	1.17861e-05
regulation of fibroblast proliferation	GO:0048145	4.68765e-05		liver development	GO:0001889	0.000297448			cellular response to organic substance	GO:0071310	1.37614e-05
response to stimulus	GO:0050896	4.69641e-05		negative regulation of response to stimulus	GO:0048585	0.000302275			cellular response to stress	GO:0033554	1.43464e-05
negative regulation of biosynthetic process	GO:0009890	4.76952e-05		branching morphogenesis of an epithelial tube	GO:0048754	0.000306148			regulation of biological process	GO:0050789	1.6977e-05
protein modification process	GO:0036211	4.89779e-05		multicellular organismal-level homeostasis	GO:0048871	0.000316092			positive regulation of intracellular signal transduction	GO:1902533	2.11241e-05
regulation of biosynthetic process	GO:0009889	4.9598e-05		hepaticobiliary system development	GO:0061008	0.000324154			response to abiotic stimulus	GO:0009628	2.13652e-05
regulation of epithelial cell apoptotic process	GO:1904035	6.08008e-05		regulation of cellular catabolic process	GO:0031329	0.00033144			leukocyte activation	GO:0045321	2.46149e-05
muscle cell differentiation	GO:0042692	6.40976e-05		cardiac vascular smooth muscle cell differentiation	GO:0060947	0.000358176			positive regulation of protein phosphorylation	GO:0001934	2.50851e-05
immune response	GO:0006955	6.53833e-05		ERK1 and ERK2 cascade	GO:0070371	0.000366749			regulation of phosphate metabolic process	GO:0019220	2.58031e-05
positive regulation of multicellular organismal process	GO:0051240	6.53833e-05		cardiac muscle cell apoptotic process	GO:0010659	0.000382667			regulation of phosphorus metabolic process	GO:0051174	2.60047e-05
regulation of kinase activity	GO:0043549	6.55241e-05		negative regulation of signal transduction	GO:0009968	0.000391915			striated muscle cell differentiation	GO:0051146	3.10333e-05
negative regulation of molecular function	GO:0044092	6.72086e-05		cell division	GO:0051301	0.000392732			positive regulation of MAPK cascade	GO:0043410	3.47199e-05
blood vessel endothelial cell migration	GO:0043534	6.88978e-05		negative regulation of biological process	GO:0048519	0.000401685			biological regulation	GO:0065007	3.76519e-05
regulation of protein modification by small protein conjugation or removal	GO:1903320	6.92821e-05		epithelium development	GO:0060429	0.000402238			regulation of protein serine/threonine kinase activity	GO:0071900	3.89915e-05
interleukin-1 production	GO:0032612	7.17792e-05		tube morphogenesis	GO:0035239	0.000409978			tissue remodeling	GO:0048771	4.19826e-05
regulation of interleukin-1 production	GO:0032652	7.17792e-05		regulation of tumor necrosis factor production	GO:0032680	0.00041585			positive regulation of protein serine/threonine kinase activity	GO:0071902	4.74359e-05
homeostatic process	GO:0042592	7.71005e-05		tumor necrosis factor production	GO:0032640	0.00041585			positive regulation of phosphorylation	GO:0042327	4.85254e-05
regulation of cell population proliferation	GO:0042127	8.35862e-05		regulation of catalytic activity	GO:0050790	0.000428567			regulation of blood vessel endothelial cell migration	GO:0043535	4.98108e-05
positive regulation of protein metabolic process	GO:0051247	9.63554e-05		positive regulation of response to biotic stimulus	GO:0002833	0.000445744			regulation of developmental process	GO:0050793	5.08443e-05
negative regulation of apoptotic process	GO:0043066	9.71947e-05		tumor necrosis factor superfamily cytokine production	GO:0071706	0.0004506			myeloid cell homeostasis	GO:0002262	5.18992e-05
positive regulation of cell population proliferation	GO:0008284	9.76377e-05		cardiocyte differentiation	GO:0035051	0.0004506			phosphorylation	GO:0016310	5.35693e-05
macromolecule modification	GO:0043412	0.000101041		regulation of tumor necrosis factor superfamily cytokine production	GO:1903555	0.0004506			positive regulation of protein metabolic process	GO:0051247	5.3771e-05
columnar/cuboidal epithelial cell differentiation	GO:0002065	0.000102268		striated muscle cell apoptotic process	GO:0010658	0.000453567			cellular biosynthetic process	GO:0044249	5.4395e-05
neurogenesis	GO:0022008	0.00010403		positive regulation of macromolecule metabolic process	GO:0010604	0.000457882			positive regulation of cell population proliferation	GO:0008284	5.45515e-05
cellular catabolic process	GO:0044248	0.000104964		smooth muscle cell differentiation	GO:0051145	0.000505985			organic substance biosynthetic process	GO:1901576	6.53722e-05
fibroblast proliferation	GO:0048144	0.000114446		regulation of catabolic process	GO:0009894	0.000552628			biosynthetic process	GO:0009058	7.33673e-05
negative regulation of programmed cell death	GO:0043069	0.000122851		regulation of biological process	GO:0050789	0.000563803			homeostasis of number of cells	GO:0048872	7.40097e-05
regulation of response to stress	GO:0080134	0.000123457		homeostatic process	GO:0042592	0.000572657			cell activation	GO:0001775	7.93202e-05
epithelial cell proliferation	GO:0050673	0.000130032		cell morphogenesis involved in neuron differentiation	GO:0048667	0.00057392			response to lipid	GO:0033993	7.99811e-05
positive regulation of immune system process	GO:0002684	0.000136157		apoptotic signaling pathway	GO:0097190	0.000579987			negative regulation of gene expression	GO:0010629	8.26582e-05
epithelial cell differentiation	GO:0030855	0.000145122		response to inorganic substance	GO:0010035	0.000611144			regulation of canonical NF-kappaB signal transduction	GO:0043122	8.65855e-05
regulation of glial cell proliferation	GO:0060251	0.000150442		cellular response to oxygen levels	GO:0071453	0.000727751			regulation of cellular catabolic process	GO:0031329	9.19998e-05
negative regulation of canonical NF-kappaB signal transduction	GO:0043124	0.00016239		morphogenesis of a branching epithelium	GO:0061138	0.000745393			protein modification process	GO:0036211	0.000105362
cardiac muscle cell differentiation	GO:0055007	0.000193744		negative regulation of molecular function	GO:0044092	0.000747319			positive regulation of endothelial cell migration	GO:0010595	0.000109037
response to lipid	GO:0033993	0.000195388		regulation of epithelial cell proliferation	GO:0050678	0.00081663			positive regulation of phosphate metabolic process	GO:0045937	0.000113492
cellular response to stress	GO:0033554	0.000199074		regulation of cellular component biogenesis	GO:0044087	0.000817986			positive regulation of phosphorus metabolic process	GO:0010562	0.000113492
catabolic process	GO:0009056	0.000201439		regulation of gene expression	GO:0010468	0.000828342			tube development	GO:0035295	0.000114351
regulation of gene expression	GO:0010468	0.000226771		regulation of protein modification process	GO:0031399	0.000880825			response to endogenous stimulus	GO:0009719	0.000119618
positive regulation of blood vessel endothelial cell migration	GO:0043536	0.000233074		coronary vein morphogenesis	GO:0003169	0.000909919			macromolecule metabolic process	GO:0043170	0.000142672
cellular response to oxygen-containing compound	GO:1901701	0.000240866		organonitrogen compound metabolic process	GO:1901564	0.000934154			circulatory system development	GO:0072359	0.000146988
digestive system development	GO:0055123	0.000243208		negative regulation of signaling	GO:0023057	0.000939365			anatomical structure formation involved in morphogenesis	GO:0048646	0.000150433
regulation of transferase activity	GO:0051338	0.000247182		negative regulation of cell communication	GO:0010648	0.000955908			protein metabolic process	GO:0019538	0.00015402
negative regulation of intracellular signal transduction	GO:1902532	0.000282517		negative regulation of glial cell proliferation	GO:0060253	0.000982017			defense response to other organism	GO:0098542	0.000157539
regulation of ERK1 and ERK2 cascade	GO:0070372	0.000336617		regulation of response to stress	GO:0080134	0.00104249			anatomical structure development	GO:0048856	0.00015758
circulatory system development	GO:0072359	0.000339177		biological regulation	GO:0065007	0.0010727			regulation of apoptotic signaling pathway	GO:2001233	0.000170179
negative regulation of inflammatory response	GO:0050728	0.000340678		positive regulation of nitrogen compound metabolic process	GO:0051173	0.00110486			blood vessel endothelial cell migration	GO:0043534	0.000175089
regulation of response to stimulus	GO:0048583	0.000344428		morphogenesis of a branching structure	GO:0001763	0.00112526			heart development	GO:0007507	0.000191117
regulation of protein serine/threonine kinase activity	GO:0071900	0.000361148		cellular component organization	GO:0016043	0.00116235			negative regulation of nitrogen compound metabolic process	GO:0051172	0.000193754
regulation of intracellular signal transduction	GO:1902531	0.000361947		pattern recognition receptor signaling pathway	GO:0002221	0.00117546			tube morphogenesis	GO:0035239	0.000195079
cellular response to endogenous stimulus	GO:0071495	0.000366082		positive regulation of metabolic process	GO:0009893	0.00128107			cellular nitrogen compound biosynthetic process	GO:0044271	0.000195655
regulation of carbohydrate catabolic process	GO:0043470	0.000367702		regulation of MAPK cascade	GO:0043408	0.00130157			regulation of DNA-binding transcription factor activity	GO:0051090	0.000199871
negative regulation of cellular process	GO:0048523	0.000381056		positive regulation of ERK1 and ERK2 cascade	GO:0070374	0.00130874			non-canonical NF-kappaB signal transduction	GO:0038061	0.000222597
branching morphogenesis of an epithelial tube	GO:0048754	0.00039413		innate immune response-activating signaling pathway	GO:0002758	0.00148414			macromolecule modification	GO:0043412	0.000224608
negative regulation of macromolecule biosynthetic process	GO:0010558	0.000397396		cell part morphogenesis	GO:0032990	0.00163375			canonical NF-kappaB signal transduction	GO:0007249	0.000229111
cardiac vascular smooth muscle cell differentiation	GO:0060947	0.000414579		blood vessel development	GO:0001568	0.00175405			cellular response to endogenous stimulus	GO:0071495	0.000230128
regulation of endothelial cell migration	GO:0010594	0.000441503		neuron projection development	GO:0031175	0.00175822			muscle cell differentiation	GO:0042692	0.000241178
negative regulation of cell population proliferation	GO:0008285	0.00044648		cellular component organization or biogenesis	GO:0071840	0.0017628			positive regulation of protein modification process	GO:0031401	0.000242473
positive regulation of fibroblast proliferation	GO:0048146	0.000466785		cellular nitrogen compound biosynthetic process	GO:0044271	0.00180588			organonitrogen compound metabolic process	GO:1901564	0.000247392
cellular nitrogen compound biosynthetic process	GO:0044271	0.000471362		regulation of muscle cell apoptotic process	GO:0010660	0.00181461			leukocyte homeostasis	GO:0001776	0.000249902
multicellular organism development	GO:0007275	0.000479409		multicellular organism development	GO:0007275	0.00183444			cardiac muscle tissue development	GO:0048738	0.000268412
ERK1 and ERK2 cascade	GO:0070371	0.00049868		epithelial cell differentiation	GO:0030855	0.00188171			regulation of cellular component organization	GO:0051128	0.000269827
anatomical structure morphogenesis	GO:0009653	0.000537188		cellular response to oxygen-containing compound	GO:1901701	0.00189429			regulation of catabolic process	GO:0009894	0.000272121
cell population proliferation	GO:0008283	0.000559023		positive regulation of defense response	GO:0031349	0.00191133			tissue development	GO:0009888	0.000286854
epithelial tube morphogenesis	GO:0060562	0.000577439		positive regulation of macromolecule biosynthetic process	GO:0010557	0.00195737			cellular metabolic process	GO:0044237	0.000339045
negative regulation of signal transduction	GO:0009968	0.000634623		multicellular organismal process	GO:0032501	0.00209624			response to other organism	GO:0051707	0.000372408
response to abiotic stimulus	GO:0009628	0.000634623		epidermal cell differentiation	GO:0009913	0.00216524			response to external biotic stimulus	GO:0043207	0.000381233
epithelium development	GO:0060429	0.000651248		regulation of developmental process	GO:0050793	0.00221381			striated muscle tissue development	GO:0014706	0.000403905
regulation of cell differentiation	GO:0045595	0.000654791		vasculature development	GO:0001944	0.00229311			regulation of generation of precursor metabolites and energy	GO:0043467	0.000428949
outflow tract morphogenesis	GO:0003151	0.000723072		epithelial cell proliferation	GO:0050673	0.00231995			regulation of MAPK cascade	GO:0043408	0.000435394
positive regulation of neural precursor cell proliferation	GO:2000179	0.000723072		positive regulation of tumor necrosis factor production	GO:0032760	0.00236107			positive regulation of canonical NF-kappaB signal transduction	GO:0043123	0.000458979
glial cell proliferation	GO:0014009	0.000761227		cardiac muscle tissue development	GO:0048738	0.00247057			muscle structure development	GO:0061061	0.00046361
response to bacterium	GO:0009617	0.000764837		positive regulation of tumor necrosis factor superfamily cytokine production	GO:1903557	0.00253748			muscle tissue development	GO:0060537	0.00046636
positive regulation of cellular metabolic process	GO:0031325	0.000810211		activation of innate immune response	GO:0002218	0.00256376			response to biotic stimulus	GO:0009607	0.000472128
multicellular organismal process	GO:0032501	0.000814871		aortic valve development	GO:0003176	0.00257856			cardiac muscle cell differentiation	GO:0055007	0.000490651
negative regulation of catalytic activity	GO:0043086	0.00082446		cardiac cell development	GO:0055006	0.00262926			growth	GO:0040007	0.000517385
apoptotic signaling pathway	GO:0097190	0.000833149		MAPK cascade	GO:0000165	0.00268768			negative regulation of apoptotic process	GO:0043066	0.000547522
glandular epithelial cell differentiation	GO:0002067	0.000842013		negative regulation of cellular biosynthetic process	GO:0031327	0.00269826			animal organ development	GO:0048513	0.000586247
response to muramyl dipeptide	GO:0032495	0.000842175		muscle cell apoptotic process	GO:0010657	0.00272349			positive regulation of epithelial cell migration	GO:0010634	0.000596174
cell cycle	GO:0007049	0.000863369		positive regulation of cytokine production	GO:0001819	0.00282987			homeostatic process	GO:0042592	0.000675668
signal transduction	GO:0007165	0.000864584		positive regulation of cellular biosynthetic process	GO:0031328	0.00284856			cell chemotaxis	GO:0060326	0.000676116
response to inorganic substance	GO:0010035	0.00087776		plasma membrane bounded cell projection organization	GO:0120036	0.00286681			negative regulation of developmental process	GO:0051093	0.000689295
cellular response to oxygen levels	GO:0071453	0.000935934		muscle cell proliferation	GO:0033002	0.00312709			negative regulation of programmed cell death	GO:0043069	0.000689295
morphogenesis of a branching epithelium	GO:0061138	0.000958593		positive regulation of biosynthetic process	GO:0009891	0.00313792			negative regulation of biosynthetic process	GO:0009890	0.000690225
coronary vein morphogenesis	GO:0003169	0.00100091		gland development	GO:0048732	0.00327884			negative regulation of macromolecule metabolic process	GO:0010605	0.000702901
regulation of growth	GO:0040008	0.00101353		positive regulation of MAPK cascade	GO:0043410	0.0033903			regulation of response to biotic stimulus	GO:0002831	0.000708214
negative regulation of biological process	GO:0048519	0.00116365		cell projection organization	GO:0030030	0.00346398			developmental process	GO:0032502	0.000724154
muscle cell development	GO:0055001	0.00118268		striated muscle tissue development	GO:0014706	0.00347303			animal organ morphogenesis	GO:0009887	0.000756721
lymphocyte homeostasis	GO:0002260	0.0012304		positive regulation of cellular metabolic process	GO:0031325	0.0036894			regulation of carbohydrate catabolic process	GO:0043470	0.000770021
regulation of canonical NF-kappaB signal transduction	GO:0043122	0.00123768		muscle adaptation	GO:0043500	0.00419029			interleukin-6 production	GO:0032635	0.000787343
ossification	GO:0001503	0.00131295		RNA biosynthetic process	GO:0032774	0.00436			regulation of interleukin-6 production	GO:0032675	0.000787343
regulation of protein ubiquitination	GO:0031396	0.00138406		semi-lunar valve development	GO:1905314	0.00452105			regulation of defense response	GO:0031347	0.000844088
morphogenesis of a branching structure	GO:0001763	0.0014463		neuron development	GO:0048666	0.0046116			positive regulation of cell development	GO:0010720	0.000847941
response to virus	GO:0009615	0.00146566		negative regulation of cell population proliferation	GO:0008285	0.00499635			positive regulation of developmental process	GO:0051094	0.000889376
regulation of DNA-binding transcription factor activity	GO:0051090	0.00146566		angiogenesis	GO:0001525	0.00503964			biological process involved in interspecies interaction between organisms	GO:0044419	0.000899809
hemopoiesis	GO:0030097	0.00147208		negative regulation of cell development	GO:0010721	0.00533626			cell population proliferation	GO:0008283	0.000969356
growth	GO:0040007	0.00149362		negative regulation of cardiac muscle cell apoptotic process	GO:0010667	0.00533631			MAPK cascade	GO:0000165	0.000991488
negative regulation of signaling	GO:0023057	0.00151363		negative regulation of extracellular matrix constituent secretion	GO:0003332	0.00545437			regulation of endothelial cell migration	GO:0010594	0.00111435
negative regulation of cell communication	GO:0010648	0.00154012		regulation of immune response	GO:0050776	0.00546138			lymphocyte activation	GO:0046649	0.00118186
lung development	GO:0030324	0.00154378		regulation of cell population proliferation	GO:0042127	0.00563512			bone resorption	GO:0045453	0.0012229
respiratory tube development	GO:0030323	0.00164639		regulation of cold-induced thermogenesis	GO:0120161	0.00566543			regulation of tumor necrosis factor production	GO:0032680	0.00134961
endothelial cell migration	GO:0043542	0.00164639		cold-induced thermogenesis	GO:0106106	0.00600133			tumor necrosis factor production	GO:0032640	0.00134961
positive regulation of ERK1 and ERK2 cascade	GO:0070374	0.00168176		regulation of endothelial cell differentiation	GO:0045601	0.00673297			cardiocyte differentiation	GO:0035051	0.0014617
response to endogenous stimulus	GO:0009719	0.00173715		negative regulation of striated muscle cell apoptotic process	GO:0010664	0.00673297			tumor necrosis factor superfamily cytokine production	GO:0071706	0.0014617
positive regulation of developmental process	GO:0051094	0.00173716		regulation of cell development	GO:0060284	0.00693113			regulation of tumor necrosis factor superfamily cytokine production	GO:1903555	0.0014617
ameboidal-type cell migration	GO:0001667	0.00183885		positive regulation of canonical NF-kappaB signal transduction	GO:0043123	0.00769859			positive regulation of cell migration	GO:0030335	0.00146442
regulation of MAPK cascade	GO:0043408	0.00186465		regulation of protein kinase activity	GO:0045859	0.00780021			nitrogen compound metabolic process	GO:0006807	0.00164167
regulation of epithelial cell migration	GO:0010632	0.00186774		cardiac muscle cell differentiation	GO:0055007	0.00811946			positive regulation of response to biotic stimulus	GO:0002833	0.00184267
epithelial cell development	GO:0002064	0.00186774		positive regulation of innate immune response	GO:0045089	0.00825952			transmembrane receptor protein tyrosine kinase signaling pathway	GO:0007169	0.00190304
negative regulation of developmental process	GO:0051093	0.00193032		homeostasis of number of cells within a tissue	GO:0048873	0.00835244			negative regulation of cell population proliferation	GO:0008285	0.00200266
regulation of protein phosphorylation	GO:0001932	0.00195749		neurogenesis	GO:0022008	0.0084695			positive regulation of cell motility	GO:2000147	0.00201172
muscle structure development	GO:0061061	0.00197028		cellular response to hypoxia	GO:0071456	0.00901202			regulation of immune response	GO:0050776	0.00221518
nervous system development	GO:0007399	0.00198615		negative regulation of epithelial cell proliferation	GO:0050680	0.00901202			regulation of cysteine-type endopeptidase activity involved in apoptotic process	GO:0043281	0.0023538
positive regulation of molecular function	GO:0044093	0.00204513		epidermal cell fate specification	GO:0009957	0.00908632			positive regulation of cellular component organization	GO:0051130	0.00236689
response to lipopolysaccharide	GO:0032496	0.00209251		cardiac vascular smooth muscle cell development	GO:0060948	0.00908632			positive regulation of locomotion	GO:0040017	0.00244719
animal organ morphogenesis	GO:0009887	0.00209831		adaptive thermogenesis	GO:1990845	0.00948456			organic substance metabolic process	GO:0071704	0.00254722
negative regulation of response to external stimulus	GO:0032102	0.00220169		negative regulation of nitrogen compound metabolic process	GO:0051172	0.00984064			wound healing	GO:0042060	0.00269977
cardiac muscle cell development	GO:0055013	0.00238829		positive regulation of intracellular signal transduction	GO:1902533	0.0101125			positive regulation of transcription regulatory region DNA binding	GO:2000679	0.00294609
activation of protein kinase activity	GO:0032147	0.00238829		regulation of transport	GO:0051049	0.0101517			muscle cell development	GO:0055001	0.00297067
regulation of neurogenesis	GO:0050767	0.00243407		regulation of epithelial cell differentiation	GO:0030856	0.0102274			transmission of nerve impulse	GO:0019226	0.00333724
response to molecule of bacterial origin	GO:0002237	0.00255757		cell development	GO:0048468	0.0105926			regulation of epithelial cell proliferation	GO:0050678	0.00335431
regulation of cellular process	GO:0050794	0.00261298		nervous system development	GO:0007399	0.0107276			negative regulation of signal transduction	GO:0009968	0.00345015
respiratory system development	GO:0060541	0.00272759		cellular catabolic process	GO:0044248	0.0112531			epithelium development	GO:0060429	0.00353857
canonical NF-kappaB signal transduction	GO:0007249	0.00278023		catabolic process	GO:0009056	0.0115195			positive regulation of transcription by RNA polymerase II	GO:0045944	0.00362896
positive regulation of endothelial cell migration	GO:0010595	0.00298259		reproductive structure development	GO:0048608	0.0116781			regulation of growth	GO:0040008	0.00370437
negative regulation of transcription involved in G1/S transition of mitotic cell cycle	GO:0071930	0.00300124		epithelial tube morphogenesis	GO:0060562	0.0118348			enzyme-linked receptor protein signaling pathway	GO:0007167	0.00376283
process utilizing autophagic mechanism	GO:0061919	0.00306733		reproductive system development	GO:0061458	0.0124783			tissue morphogenesis	GO:0048729	0.00377928
autophagy	GO:0006914	0.00306733		blood vessel morphogenesis	GO:0048514	0.0126483			leukocyte chemotaxis	GO:0030595	0.00395575
cardiac muscle tissue growth	GO:0055017	0.0030914		negative regulation of inflammatory response	GO:0050728	0.0127152			ossification	GO:0001503	0.0039667
protein phosphorylation	GO:0006468	0.00316989		nephron development	GO:0072006	0.0127152			bone remodeling	GO:0046849	0.00409707
regulation of mitotic cell cycle	GO:0007346	0.00321645		positive regulation of developmental process	GO:0051094	0.0131679			extrinsic apoptotic signaling pathway	GO:0097191	0.00412771
regulation of defense response	GO:0031347	0.00333386		nucleobase-containing compound biosynthetic process	GO:0034654	0.0135724			endothelial cell migration	GO:0043542	0.00412771
positive regulation of macromolecule biosynthetic process	GO:0010557	0.00356195		negative regulation of neurogenesis	GO:0050768	0.0136359			negative regulation of macromolecule biosynthetic process	GO:0010558	0.0041698
negative regulation of cell differentiation	GO:0045596	0.00368478		protein localization	GO:0008104	0.0136792			negative regulation of miRNA transcription	GO:1902894	0.00418818
myoblast differentiation	GO:0045445	0.00380732		epidermis development	GO:0008544	0.0140267			positive regulation of ERK1 and ERK2 cascade	GO:0070374	0.00421587
regulation of phosphorylation	GO:0042325	0.00383187		cellular macromolecule localization	GO:0070727	0.0140635			production of molecular mediator of immune response	GO:0002440	0.00430551
MAPK cascade	GO:0000165	0.00383987		growth	GO:0040007	0.0142522			interleukin-1 beta production	GO:0032611	0.00461047
tube development	GO:0035295	0.00385622		negative regulation of gene expression	GO:0010629	0.014331			regulation of interleukin-1 beta production	GO:0032651	0.00461047
regulation of nucleobase-containing compound metabolic process	GO:0019219	0.00394338		regulation of glial cell proliferation	GO:0060251	0.0147071			regulation of chemotaxis	GO:0050920	0.00467918
myoblast proliferation	GO:0051450	0.00400291		positive regulation of molecular function	GO:0044093	0.0152036			regulation of epithelial cell migration	GO:0010632	0.00467918
negative regulation of interleukin-1 beta production	GO:0032691	0.00400291		negative regulation of nervous system development	GO:0051961	0.0152787			primary metabolic process	GO:0044238	0.00472712
heart growth	GO:0060419	0.00407123		regulation of nucleobase-containing compound metabolic process	GO:0019219	0.0156974			metabolic process	GO:0008152	0.00478319
negative regulation of nucleobase-containing compound metabolic process	GO:0045934	0.00427447		heterocycle biosynthetic process	GO:0018130	0.0163261			cardiac muscle cell development	GO:0055013	0.00497825
regulation of response to biotic stimulus	GO:0002831	0.00433724		aromatic compound biosynthetic process	GO:0019438	0.0167576			negative regulation of miRNA metabolic process	GO:2000629	0.00518382
phosphate-containing compound metabolic process	GO:0006796	0.00452135		regulation of kinase activity	GO:0043549	0.0170216			negative regulation of cellular biosynthetic process	GO:0031327	0.00522318
positive regulation of MAPK cascade	GO:0043410	0.00458555		positive regulation of transport	GO:0051050	0.0171648			regulation of cysteine-type endopeptidase activity	GO:2000116	0.00528705
body fluid secretion	GO:0007589	0.00479027		negative regulation of gliogenesis	GO:0014014	0.0173767			regulation of cellular component biogenesis	GO:0044087	0.00547937
positive regulation of catabolic process	GO:0009896	0.00479245		cellular component assembly	GO:0022607	0.017424			ameboidal-type cell migration	GO:0001667	0.00553778
phosphorus metabolic process	GO:0006793	0.00489441		negative regulation of developmental process	GO:0051093	0.0178031			cell cycle	GO:0007049	0.00570974
regulation of autophagy	GO:0010506	0.00493663		neuron projection morphogenesis	GO:0048812	0.0178817			positive regulation of interleukin-6 production	GO:0032755	0.00577853
defense response to other organism	GO:0098542	0.0049756		regulation of protein phosphorylation	GO:0001932	0.0180202			chemotaxis	GO:0006935	0.00629365
positive regulation of cell development	GO:0010720	0.00506174		system process	GO:0003008	0.0184635			cardiac muscle tissue growth	GO:0055017	0.00643847
positive regulation of cellular biosynthetic process	GO:0031328	0.00516416		temperature homeostasis	GO:0001659	0.0185982			taxis	GO:0042330	0.00645447
regulation of neural precursor cell proliferation	GO:2000177	0.00526451		secretion	GO:0046903	0.0189109			hemopoiesis	GO:0030097	0.00646976
response to organonitrogen compound	GO:0010243	0.0055152		positive regulation of apoptotic process involved in development	GO:1904747	0.0190633			cardiac cell development	GO:0055006	0.00667037
negative regulation of cytokine production	GO:0001818	0.00554813		positive regulation of apoptotic process involved in morphogenesis	GO:1902339	0.0190633			positive regulation of immune response	GO:0050778	0.0068827
positive regulation of biosynthetic process	GO:0009891	0.00568306		negative regulation of hepatocyte apoptotic process	GO:1903944	0.0190633			response to mechanical stimulus	GO:0009612	0.00735196
leukocyte homeostasis	GO:0001776	0.00577269		animal organ morphogenesis	GO:0009887	0.0191392			regulation of nucleobase-containing compound metabolic process	GO:0019219	0.00750419
sprouting angiogenesis	GO:0002040	0.00577269		adherens junction organization	GO:0034332	0.0193231			regulation of DNA-templated transcription	GO:0006355	0.00774172
neuropilin signaling pathway	GO:0038189	0.0059995		neuron differentiation	GO:0030182	0.019712			cellular catabolic process	GO:0044248	0.00775493
negative regulation of response to stimulus	GO:0048585	0.00603972		cellular response to decreased oxygen levels	GO:0036294	0.0198144			positive regulation of DNA-binding transcription factor activity	GO:0051091	0.0077742
morphogenesis of an epithelium	GO:0002009	0.00613562		negative regulation of macromolecule biosynthetic process	GO:0010558	0.0199895			negative regulation of signaling	GO:0023057	0.00806877
negative regulation of defense response	GO:0031348	0.00631835		plasma membrane bounded cell projection morphogenesis	GO:0120039	0.0201874			regulation of RNA biosynthetic process	GO:2001141	0.00813269
regulation of gliogenesis	GO:0014013	0.00650572		response to salt	GO:1902074	0.0210346			negative regulation of cell communication	GO:0010648	0.0082066
regulation of biological process	GO:0050789	0.00656426		cell projection morphogenesis	GO:0048858	0.021343			cell adhesion	GO:0007155	0.0082066
developmental process	GO:0032502	0.00657578		cell population proliferation	GO:0008283	0.0221953			anatomical structure homeostasis	GO:0060249	0.00821526
regulation of cell migration involved in sprouting angiogenesis	GO:0090049	0.0066837		positive regulation of immune response	GO:0050778	0.0227289			tissue homeostasis	GO:0001894	0.00821526
response to wounding	GO:0009611	0.00673839		regulation of apoptotic signaling pathway	GO:2001233	0.022822			cell differentiation	GO:0030154	0.00845752
positive regulation of neurogenesis	GO:0050769	0.00684085		regulation of DNA-templated transcription	GO:0006355	0.0232261			heart growth	GO:0060419	0.0084711
negative regulation of cell development	GO:0010721	0.00684085		heart valve development	GO:0003170	0.0236366			cellular developmental process	GO:0048869	0.00848052
cell-cell signaling	GO:0007267	0.00710412		regulation of innate immune response	GO:0045088	0.0238954			adaptive immune response	GO:0002250	0.00866012
regulation of nervous system development	GO:0051960	0.00716645		regulation of RNA biosynthetic process	GO:2001141	0.0242307			negative regulation of cellular component organization	GO:0051129	0.00890321
regulation of cellular response to growth factor stimulus	GO:0090287	0.00717027		organic cyclic compound biosynthetic process	GO:1901362	0.0245678			interleukin-1 production	GO:0032612	0.00934374
B cell homeostasis	GO:0001782	0.00722179		myeloid cell homeostasis	GO:0002262	0.0252736			regulation of interleukin-1 production	GO:0032652	0.00934374
epithelial cell migration	GO:0010631	0.00751205		regulation of hepatocyte apoptotic process	GO:1903943	0.0254057			epithelial cell proliferation	GO:0050673	0.00940779
regulation of immune response	GO:0050776	0.00777918		skeletal myofibril assembly	GO:0014866	0.0254057			positive regulation of MAP kinase activity	GO:0043406	0.0099613
vascular associated smooth muscle cell differentiation	GO:0035886	0.0077878		immune response-activating signaling pathway	GO:0002757	0.0255792			generation of precursor metabolites and energy	GO:0006091	0.010325798063011513
negative regulation of interleukin-1 production	GO:0032692	0.0077878		skeletal muscle tissue development	GO:0007519	0.0267956			bone mineralization	GO:0030282	0.0106085
regulation of hematopoietic progenitor cell differentiation	GO:1901532	0.0077878		response to oxygen levels	GO:0070482	0.0282771			DNA-templated transcription	GO:0006351	0.011402625183987412
positive regulation of neuroblast proliferation	GO:0002052	0.0077878		generation of neurons	GO:0048699	0.0287063			anatomical structure maturation	GO:0071695	0.011485221873835586
epithelium migration	GO:0090132	0.0078665		negative regulation of nucleobase-containing compound metabolic process	GO:0045934	0.0290922			vasculature development	GO:0001944	0.011782770099765244
digestive tract development	GO:0048565	0.0079515		cellular localization	GO:0051641	0.0291199			regulation of cell adhesion	GO:0030155	0.011782770099765244
RNA biosynthetic process	GO:0032774	0.00842519		negative regulation of muscle cell apoptotic process	GO:0010656	0.0298643			RNA biosynthetic process	GO:0032774	0.012453154267495622
tissue migration	GO:0090130	0.00861477		myofibril assembly	GO:0030239	0.0298643			regulation of transforming growth factor beta production	GO:0071634	0.012534040123505308
erythrocyte differentiation	GO:0030218	0.00863881		immune response-regulating signaling pathway	GO:0002764	0.0298691			positive regulation of stress-activated MAPK cascade	GO:0032874	0.012737397364590944
regulation of generation of precursor metabolites and energy	GO:0043467	0.00887738		regulation of secretion	GO:0051046	0.0312562			in utero embryonic development	GO:0001701	0.012943483498050514
cytosolic pattern recognition receptor signaling pathway	GO:0002753	0.00887738		regulation of phosphorylation	GO:0042325	0.0322582			negative regulation of cell differentiation	GO:0045596	0.013219695686594346
regulation of phosphate metabolic process	GO:0019220	0.00933422		DNA-templated transcription	GO:0006351	0.0324002			positive regulation of stress-activated protein kinase signaling cascade	GO:0070304	0.0135125
response to nitrogen compound	GO:1901698	0.00938628		regulation of extracellular matrix constituent secretion	GO:0003330	0.0326491			negative regulation of cytokine production	GO:0001818	0.013798121211619463
regulation of phosphorus metabolic process	GO:0051174	0.00938628		negative regulation of cell-cell adhesion mediated by cadherin	GO:2000048	0.0326491			regulation of cold-induced thermogenesis	GO:0120161	0.014321847094510327
tube morphogenesis	GO:0035239	0.00951932		coronary artery morphogenesis	GO:0060982	0.0326491			positive regulation of transcription from RNA polymerase II promoter in response to hypoxia	GO:0061419	0.014510377472902432
homeostasis of number of cells within a tissue	GO:0048873	0.00966018		skeletal muscle organ development	GO:0060538	0.033567			transforming growth factor beta production	GO:0071604	0.014545148272705893
phosphorylation	GO:0016310	0.00968445		cellular biosynthetic process	GO:0044249	0.0337065			cold-induced thermogenesis	GO:0106106	0.015166473271325677
negative regulation of protein phosphorylation	GO:0001933	0.00969821		striated muscle cell development	GO:0055002	0.0340739			regulation of sprouting angiogenesis	GO:1903670	0.015625995216646343
positive regulation of cellular catabolic process	GO:0031331	0.00984083		coronary vasculature development	GO:0060976	0.0340739			nervous system development	GO:0007399	0.015749486994284332
regulation of osteoblast differentiation	GO:0045667	0.00988073		response to lipopolysaccharide	GO:0032496	0.0343374			cellular response to oxygen-containing compound	GO:1901701	0.015919249814022637
cellular response to chemical stress	GO:0062197	0.00998509		developmental growth	GO:0048589	0.0343655			regulation of organelle organization	GO:0033043	0.016318912962588396
positive regulation of transcription from RNA polymerase II promoter in response to hypoxia	GO:0061419	0.00999421		cellular component biogenesis	GO:0044085	0.0345367			negative regulation of cell development	GO:0010721	0.0169857
cardiac vascular smooth muscle cell development	GO:0060948	0.00999421		negative regulation of response to external stimulus	GO:0032102	0.0358121			macromolecule localization	GO:0033036	0.017082957022885058
positive regulation of cardiac muscle tissue growth	GO:0055023	0.0103447		negative regulation of epithelial cell apoptotic process	GO:1904036	0.0370867			regulation of cellular response to growth factor stimulus	GO:0090287	0.017797
intracellular receptor signaling pathway	GO:0030522	0.0104278		organic substance biosynthetic process	GO:1901576	0.0384102			camera-type eye morphogenesis	GO:0048593	0.017921603028153044
cell division	GO:0051301	0.0109292		developmental process involved in reproduction	GO:0003006	0.0385631			negative regulation of intracellular signal transduction	GO:1902532	0.0180469
cellular response to hypoxia	GO:0071456	0.0109656		regulation of neurogenesis	GO:0050767	0.0389096			morphogenesis of an epithelium	GO:0002009	0.0182353
negative regulation of epithelial cell proliferation	GO:0050680	0.0109656		negative regulation of cell differentiation	GO:0045596	0.039914			epithelial cell migration	GO:0010631	0.018638359443725504
positive regulation of protein modification process	GO:0031401	0.0112593		response to molecule of bacterial origin	GO:0002237	0.0405346			epithelium migration	GO:0090132	0.0195105
erythrocyte homeostasis	GO:0034101	0.0115399		negative regulation of extracellular matrix organization	GO:1903054	0.0407921			regulation of endothelial cell proliferation	GO:0001936	0.019952651887819296
positive regulation of epithelial cell migration	GO:0010634	0.0115399		biosynthetic process	GO:0009058	0.0416902			response to wounding	GO:0009611	0.0200037
positive regulation of response to external stimulus	GO:0032103	0.0116712		regulation of localization	GO:0032879	0.0417232			angiogenesis	GO:0001525	0.0202085
positive regulation of heart growth	GO:0060421	0.0118084		lung development	GO:0030324	0.0422407			developmental process involved in reproduction	GO:0003006	0.020212987225694378
biological regulation	GO:0065007	0.0121434		anatomical structure development	GO:0048856	0.0423438			regulation of RNA metabolic process	GO:0051252	0.020659294640564742
anatomical structure development	GO:0048856	0.0142316		response to organonitrogen compound	GO:0010243	0.0442228			tissue migration	GO:0090130	0.021350503469506812
tube formation	GO:0035148	0.0144034		respiratory tube development	GO:0030323	0.0444557			regulation of bone resorption	GO:0045124	0.021829732694650123
interleukin-6 production	GO:0032635	0.0144034		adaptive immune response	GO:0002250	0.0448293			cell development	GO:0048468	0.022121732530138043
regulation of interleukin-6 production	GO:0032675	0.0144034		regulation of transferase activity	GO:0051338	0.0452274			mitochondrion organization	GO:0007005	0.022351470154848264
negative regulation of DNA-binding transcription factor activity	GO:0043433	0.0147511		positive regulation of cellular component organization	GO:0051130	0.0463356			response to organonitrogen compound	GO:0010243	0.0235919
negative regulation of phosphorylation	GO:0042326	0.0149457		regulation of cell differentiation	GO:0045595	0.0470138			adaptive thermogenesis	GO:1990845	0.0239087
negative regulation of cell cycle	GO:0045786	0.0151458		autophagy	GO:0006914	0.0471054			adaptive immune response based on somatic recombination of immune receptors built from immunoglobulin superfamily domains	GO:0002460	0.024011818355900973
biomineral tissue development	GO:0031214	0.0154651		process utilizing autophagic mechanism	GO:0061919	0.0471054			regulation of ERK1 and ERK2 cascade	GO:0070372	0.024011818355900973
carbohydrate catabolic process	GO:0016052	0.0154651		outflow tract morphogenesis	GO:0003151	0.0471648			digestive system development	GO:0055123	0.0245177
positive regulation of nervous system development	GO:0051962	0.0157588		glial cell proliferation	GO:0014009	0.0490019			positive regulation of innate immune response	GO:0045089	0.026172577076497137
positive regulation of response to biotic stimulus	GO:0002833	0.0157588		epithelial cell development	GO:0002064	0.0491404			regulation of transcription regulatory region DNA binding	GO:2000677	0.0262332
positive regulation of protein kinase activity	GO:0045860	0.0168234		anchoring junction	GO:0070161	0.00228756			positive regulation of chemotaxis	GO:0050921	0.026413292219563733
liver development	GO:0001889	0.0169692		cell-cell junction	GO:0005911	0.00749145			post-transcriptional regulation of gene expression	GO:0010608	0.0271633
regulation of developmental growth	GO:0048638	0.017043		cytosol	GO:0005829	0.0144271			T cell activation	GO:0042110	0.027453487419331714
regulation of inflammatory response	GO:0050727	0.0174887		cell surface	GO:0009986	0.027458			macrophage differentiation	GO:0030225	0.0278214
cell migration involved in sprouting angiogenesis	GO:0002042	0.0179963		cell junction	GO:0030054	0.0295385			locomotion	GO:0040011	0.028234730839921722
negative regulation of transcription by RNA polymerase II	GO:0000122	0.0180331		membrane raft	GO:0045121	0.0360926			regulation of glial cell proliferation	GO:0060251	0.029471780982415038
hepaticobiliary system development	GO:0061008	0.0181661		membrane microdomain	GO:0098857	0.0364387			mast cell homeostasis	GO:0033023	0.030435498366007067
tissue morphogenesis	GO:0048729	0.0182522		cytoskeleton	GO:0005856	0.0385684			nucleotide-binding oligomerization domain containing 1 signaling pathway	GO:0070427	0.030435498366007067
cell development	GO:0048468	0.0189241		adherens junction	GO:0005912	0.0437764			type II pneumocyte differentiation	GO:0060510	0.030435498366007067
regulation of extracellular matrix organization	GO:1903053	0.0190244		axon	GO:0030424	0.0462941			negative regulation of response to stimulus	GO:0048585	0.031045144781452125
cell morphogenesis	GO:0000902	0.0195818							regulation of endopeptidase activity	GO:0052548	0.0313749
positive regulation of vasculature development	GO:1904018	0.0198576							biomineral tissue development	GO:0031214	0.0319954
positive regulation of angiogenesis	GO:0045766	0.0198576							carbohydrate catabolic process	GO:0016052	0.0319954
immune effector process	GO:0002252	0.0200422							rhythmic process	GO:0048511	0.0326825
regulation of glycolytic process	GO:0006110	0.0200906							ERK1 and ERK2 cascade	GO:0070371	0.0331277
negative regulation of MAPK cascade	GO:0043409	0.020298							developmental maturation	GO:0021700	0.033577604885556424
negative regulation of protein metabolic process	GO:0051248	0.0205887							positive regulation of DNA-templated transcription	GO:0045893	0.033605
type II pneumocyte differentiation	GO:0060510	0.020967							energy derivation by oxidation of organic compounds	GO:0015980	0.034032266063662144
nucleotide-binding oligomerization domain containing 1 signaling pathway	GO:0070427	0.020967							innate immune response	GO:0045087	0.034068031583543164
lung alveolus development	GO:0048286	0.0211955							endothelial cell proliferation	GO:0001935	0.034297
wound healing	GO:0042060	0.021658							positive regulation of RNA biosynthetic process	GO:1902680	0.0347105
tumor necrosis factor production	GO:0032640	0.022132							regulation of cell development	GO:0060284	0.0347838
regulation of tumor necrosis factor production	GO:0032680	0.022132							regulation of glycolytic process	GO:0006110	0.034806857414218975
regulation of cell cycle	GO:0051726	0.0224547							regulation of interleukin-12 production	GO:0032655	0.034806857414218975
positive regulation of protein secretion	GO:0050714	0.0226089							interleukin-12 production	GO:0032615	0.034806857414218975
protein localization	GO:0008104	0.0229105							lung alveolus development	GO:0048286	0.036717
positive regulation of organ growth	GO:0046622	0.0235241							regulation of bone remodeling	GO:0046850	0.036717
cellular macromolecule localization	GO:0070727	0.0235473							reproductive structure development	GO:0048608	0.036862027105987245
regulation of tumor necrosis factor superfamily cytokine production	GO:1903555	0.0235855							epithelial tube morphogenesis	GO:0060562	0.037351
tumor necrosis factor superfamily cytokine production	GO:0071706	0.0235855							regulation of cell differentiation	GO:0045595	0.037697361660315426
cellular response to decreased oxygen levels	GO:0036294	0.0240853							adherens junction organization	GO:0034332	0.0386949
nitrogen compound metabolic process	GO:0006807	0.0246362							positive regulation of cytokine-mediated signaling pathway	GO:0001961	0.0386949
cell differentiation	GO:0030154	0.0247948							reproductive system development	GO:0061458	0.0393574
cellular developmental process	GO:0048869	0.0248538							response to nitrogen compound	GO:1901698	0.0396528
regulation of smooth muscle cell proliferation	GO:0048660	0.0251082							response to bacterium	GO:0009617	0.0398818
positive regulation of catalytic activity	GO:0043085	0.0252104							nucleobase-containing compound biosynthetic process	GO:0034654	0.0404684
nucleobase-containing compound biosynthetic process	GO:0034654	0.0258232							lung vasculature development	GO:0060426	0.0405565
regulation of neuroblast proliferation	GO:1902692	0.0260154							positive regulation of vasculature development	GO:1904018	0.041029344418423694
tissue remodeling	GO:0048771	0.0267022							positive regulation of angiogenesis	GO:0045766	0.041029344418423694
secretion	GO:0046903	0.0267702							positive regulation of DNA binding	GO:0043388	0.0428584
lung vasculature development	GO:0060426	0.0279421							camera-type eye development	GO:0043010	0.04307
regulation of apoptotic signaling pathway	GO:2001233	0.0291588							positive regulation of cell differentiation	GO:0045597	0.0432272
negative regulation of protein kinase activity	GO:0006469	0.0295227							leukocyte migration	GO:0050900	0.043621901504036775
smooth muscle cell proliferation	GO:0048659	0.0295227							eye morphogenesis	GO:0048592	0.0437881
macromolecule metabolic process	GO:0043170	0.0300784							negative regulation of cellular catabolic process	GO:0031330	0.0447373
response to oxidative stress	GO:0006979	0.03018							mRNA stabilization	GO:0048255	0.0450463
negative regulation of phosphate metabolic process	GO:0045936	0.03018							sensory organ development	GO:0007423	0.0466078
negative regulation of phosphorus metabolic process	GO:0010563	0.03018							temperature homeostasis	GO:0001659	0.0466808
positive regulation of immune response	GO:0050778	0.03054							regulation of cell migration	GO:0030334	0.047732651631743346
cellular response to growth factor stimulus	GO:0071363	0.03054							regulation of cellular response to stress	GO:0080135	0.048248388663302826
myeloid cell homeostasis	GO:0002262	0.0307102							heterocycle biosynthetic process	GO:0018130	0.0489868
regulation of hemopoiesis	GO:1903706	0.0308761							blood vessel morphogenesis	GO:0048514	0.0499353
heterocycle biosynthetic process	GO:0018130	0.0309778							intracellular membrane-bounded organelle	GO:0043231	0.000311704
negative regulation of cell-cell adhesion	GO:0022408	0.0313169							cytoplasm	GO:0005737	0.000333545
cardiac muscle cell proliferation	GO:0060038	0.0315071							membrane-bounded organelle	GO:0043227	0.000680752
aromatic compound biosynthetic process	GO:0019438	0.0317841							intracellular anatomical structure	GO:0005622	0.00174368
immune response-activating signaling pathway	GO:0002757	0.0326714							intracellular organelle	GO:0043229	0.00280539
brain development	GO:0007420	0.0327416							growth factor complex	GO:0036454	0.00434732
macromolecule biosynthetic process	GO:0009059	0.0328335							organelle	GO:0043226	0.00452868
positive regulation of cell-matrix adhesion	GO:0001954	0.03299							anchoring junction	GO:0070161	0.00967275
regulation of carbohydrate metabolic process	GO:0006109	0.0338324							chromatin silencing complex	GO:0005677	0.010222944992838202
organ growth	GO:0035265	0.0338324							cell surface	GO:0009986	0.0133341
positive regulation of kinase activity	GO:0033674	0.0341654							cell-cell junction	GO:0005911	0.0249476
positive regulation of developmental growth	GO:0048639	0.0344838							platelet alpha granule	GO:0031091	0.029290326418585744
negative regulation of tumor necrosis factor production	GO:0032720	0.0345181							cell junction	GO:0030054	0.030845848718909098
neural precursor cell proliferation	GO:0061351	0.0358143							cytosol	GO:0005829	0.036719
transforming growth factor beta2 production	GO:0032906	0.0359078
regulation of transforming growth factor beta2 production	GO:0032909	0.0359078
negative regulation of cell-cell adhesion mediated by cadherin	GO:2000048	0.0359078
coronary artery morphogenesis	GO:0060982	0.0359078
response to oxygen levels	GO:0070482	0.0361073
negative regulation of tumor necrosis factor superfamily cytokine production	GO:1903556	0.0377126
response to growth factor	GO:0070848	0.0378125
immune response-regulating signaling pathway	GO:0002764	0.0381342
coronary vasculature development	GO:0060976	0.0393803
organic substance catabolic process	GO:1901575	0.0403338
regulation of DNA-templated transcription	GO:0006355	0.041083
regulation of secretion	GO:0051046	0.0419411
regulation of RNA biosynthetic process	GO:2001141	0.0428356
response to reactive oxygen species	GO:0000302	0.044605
regulation of transcription from RNA polymerase II promoter in response to hypoxia	GO:0061418	0.0448624
negative regulation of kinase activity	GO:0033673	0.0454028
developmental growth	GO:0048589	0.046094
G1/S transition of mitotic cell cycle	GO:0000082	0.0462111
organic cyclic compound biosynthetic process	GO:1901362	0.0463248
regulation of cell-substrate adhesion	GO:0010810	0.0470298
osteoblast differentiation	GO:0001649	0.0478592
smooth muscle cell differentiation	GO:0051145	0.0484492
regulation of cell adhesion	GO:0030155	0.0484642
head development	GO:0060322	0.0484642
vasculature development	GO:0001944	0.0484642
chordate embryonic development	GO:0043009	0.0498621
cytosol	GO:0005829	6.25344e-05
Rb-E2F complex	GO:0035189	0.000976546
growth factor complex	GO:0036454	0.00273027
cytoplasm	GO:0005737	0.00523786
plasma membrane bounded cell projection	GO:0120025	0.0115576
cell projection	GO:0042995	0.0156645
neuron projection	GO:0043005	0.0287283
anchoring junction	GO:0070161	0.039413
cell junction	GO:0030054	0.0424656
adherens junction	GO:0005912	0.0498386
