# Supplementary material for: Both host and parasite non-coding RNAs co-ordinate the regulation of macrophage gene expression to reduce pro-inflammatory immune responses and promote tissue repair pathways during infection with fasciola hepatica
Source: RNA Biol. 2024 Sep 30;21(1):62–77. doi: 10.1080/15476286.2024.2408706 (PMC11445894; doi:10.1080/15476286.2024.2408706)
Supplement: Sais et al_Supplementary Table 1.xlsx [file KRNB_A_2408706_SM6368.xlsx]

## Sheet: Supplementary Table 1
Sais et al. Nc-RNAs of host macrophages during helminth infection
Supplementary Table 1: The complete published miRNA sequences for Fasciola hepatica
miRNA Index	miRNA name in this paper	Mature Sequence	Star Sequence	Precursor Sequence	Genomic Coordinates (2018 Genome PRJEB25283)
1	fhe-bantam-3p	UGAGAUCGCGAUUAAAGCUGGU	CAGCUCUUCUCGCGUGCUCUGA	CAGCUCUUCUCGCGUGCUCUGAGACAAUCACCAGGUUUUGCCCCAAAGGUCGGCCCUGGCAGUGGCAAUAGCCCUCUCUGAGAUCGCGAUUAAAGCUGGU	scaffold10x_1014_pilon:1638824..1638923:-
2	fhe-let-7a-5p	GAGAGGUAGUGACUCAUAUGACU	UCAUGUGUCUCACUAACUUCACA	AGAGGUAGUGACUCAUAUGACUUUACCAAUUGUCUUGGCGAAAUCUGAGACAGUUGUGUCUAAGUACUCUCUUUUACUCGCUACCUCGUUGUCUGUGUUUGUCUGUCUGUCUGUCUAUCCUUCGGUCAGCCAGUCAGUCAACGUCACAGUCAGCCAGUGGAGAGCACAAGUCAUGUGUCUCACUAACUUCACA	scaffold10x_1189_pilon:1273391..1273583+
3	fhe-let-7b-5p	GGAGGUAGUUCGUUGUGUGGU	CAUGCAACCGACUAACUUUCUC	GGAGGUAGUUCGUUGUGUGGUUUGCCUUGGAUCAUCCGAGAAAUCACAUAGAACCAUGCAACCGACUAACUUUCUC	scaffold10x_1279_pilon:1764530..1764605:+
4	fhe-let-7c-5p	GAGGUAGUGAGUUGUAUGUCUG	GCCAUACACCACACUGCCUUGC	GAGGUAGUGAGUUGUAUGUCUGCGGAUACACAUAUCCGGAUGUGGAUCAGCUGCCCCGCUUGGCCUCCGAGAGUUCCACUCAGUUCGGUACAUCUCCACGUGGACGAGGUUUGCACCAAUCAACUACUGCCCGCGGUGUGGACGUGGCCCCACUUGCGACCGUGAAUGGCUUAUCUCGGAGGUCAUUGCCCGGUAACUGCGCUCCCGAUUCAGCGGCCAUACACCACACUGCCUUGC	scaffold10x_677_pilon:791738..791974:+
5	fhe-miR-10-5p	AACCCUGUAGACCCGAGUUUGCA	AAAUUCGAGUCUACAAGGAACG	AACCCUGUAGACCCGAGUUUGCAUGCACUGGAUUCAAAUUCGAGUCUACAAGGAACG	scaffold10x_2049_pilon:649837..649892:+
6	fhe-miR-10-P3	CAAGCUCGGGUAUACAGGAGCAG	GACCCUGUAGCCUUGAGCUUUUG	GACCCUGUAGCCUUGAGCUUUUGCACGUACUACUCCACCUAUCAUUCUAGGAUGGUUCACAAGCUCGGGUAUACAGGAGCAG	scaffold10x_663_pilon:643218..643299:-
7	fhe-miR-11584-3p	CCAUUAUAUAAGAUUGAGGCUCU	CGCCUGAAUCUUAUAUAAAGGA	CGCCUGAAUCUUAUAUAAAGGAAAAUCUACUUGCAUUUUUCGCACCCAUUAUAUAAGAUUGAGGCUCU	scaffold10x_284_pilon:3586232..3586299:+
8	fhe-miR-11585-3p	ACCGGUUUCGUCGUUCAACACC	GUUGCACCGUUCGGAAUUCGGGC	CGUUGCACCGUUCGGAAUUCGGGCAUUGCACAACUAUCGAUGACCGGUUUCGUCGUUCAACACC	scaffold10x_414_pilon:682527..682590:-
9	fhe-miR-11585-5p	ACCGGUUUCGUCGUUCAACACC	GUUGCACCGUUCGGAAUUCGGGC	GUUGCACCGUUCGGAAUUCGGGCAUUGCACAACUAUCGAUGACCGGUUUCGUCGUUCAACACC	scaffold10x_414_pilon:682526..682589:-
10	fhe-miR-11586-3p	UGUAAGACGAUCGUAGUUGACG	UGACUGCUAUCGUAGGGCUG	UGACUGCUAUCGUAGGGCUGUCUCUUCCGCGAGGGAAAUUCUUUCUCAGACCAGUGGUUGUAAGACGAUCGUAGUUGACG	scaffold10x_2145_pilon:37421..37500:+
11	fhe-miR-11587-3p	AUUCCGGCAGCUUAGUACAGCU	UACCCAGUUGAGGAAGUCGCG	UACCCAGUUGAGGAAGUCGCGUUGUGCAGAUGGCCAAUCAGCGAAACCGAUUCCGGCAGCUUAGUACAGCU	scaffold10x_119_pilon:529552..529622:+
12	fhe-miR-1175-3p	UGAGAUUCAACUACUUCAGCUG	GCUGUGGUCGUUGAGUCAGUACC	GCUGUGGUCGUUGAGUCAGUACCACGGUUACGAAUGGCUUGCUUACCUGCGCCCUUAUGGUGAGAUUCAACUACUUCAGCUG	scaffold10x_637_pilon:3348315..3348396:+
13	fhe-miR-12-5p	UGAGUAUUUCAUCAAGUAGUGA	GCUACUUUUGAAAUACUGCACG	UGAGUAUUUCAUCAAGUAGUGAGAGCUAAUUGAUUUCGCUACUUUUGAAAUACUGCACG	scaffold10x_1343_pilon:147218..147276:+
14	fhe-miR-124-3p	UUAAGGCACGCGGUGAAUGUCA	GCAUUUUCCGUGGUAGCCUUGAU	GCAUUUUCCGUGGUAGCCUUGAUCUGCUCAUACUGACAGGCAUUAAGGCACGCGGUGAAUGUCA	scaffold10x_730_pilon:341039..341102:-
15	fhe-miR-125a-5p	UCCCUGAGACCCUAGAGUUUC	AAAUUCUAUGGUUUCAGGUUA	UCCCUGAGACCCUAGAGUUUCCCAGCUUGUCAAAGCUCACGUUCAACGGAAAUUCUAUGGUUUCAGGUUA	scaffold10x_1304_pilon:293075..293144:+
16	fhe-miR-125b-5p	CCCCUGAGACUGAUAAUUGCUC	AGCAAUUUUCUCUCUCAGGUAUG	CCCCUGAGACUGAUAAUUGCUCCUCUGUCAGAUUGCUGCACGCACUGAUUUUCCUCUCGGAGCAAUUUUCUCUCUCAGGUAUG	scaffold10x_677_pilon:848665..848747:+
17	fhe-miR-133-3p	UUGGUCCCUAUCAACCAGCUAU	CGCUGUUUGUUUGGGAUCCAAA	CGCUGUUUGUUUGGGAUCCAAAUGCGUUCCGGGGGCUGUGGUAACAAGCAAACAAGCAAAACCGACUUCCUUUUCCCCUCAGUGGAAGACGAAAUGAGGCUUGUACGCACCCAAAAGACAGCCGAUCACAUUUGACUCAUUUGGUCCCUAUCAACCAGCUAU	scaffold10x_1074_pilon:850357..850518:+
18	fhe-miR-184-1-5p	UGGACGGAGAUUUGUUAAGAGC	CACAAACUUUCUCUCUGUUCAUC	UGGACGGAGAUUUGUUAAGAGCAGGUGGCAGACCAAACGUCUUAUACUCGACUUUGAUCUUCAUGCACAAACUUUCUCUCUGUUCAUC	scaffold10x_513_pilon:2974340..2974427:+
19	fhe-miR-184-2-5p	UGGACGGAGAUUUGUUAAGAGC	CACAAACUUUCUCUCUGUUCAUC	UGGACGGAGAUUUGUUAAGAGCAGGUGGCAGACCAAACGUCUUAUACUCGACUUUGAUCUUCAUGCACAAACUUUCUCUCUGUUCAUC	scaffold10x_513_pilon:2974340..2974427:+
20	fhe-miR-190a-5p	AGAUAUGUUUGGGUUACUUGGUG	CCAGUGACCAAACAUAUUCUCA	AGAUAUGUUUGGGUUACUUGGUGUCGAGACACGCAUUCGCCACCGCGGCGCUGUCCCUCUUUACAAUGCACACCAGUGACCAAACAUAUUCUCA	scaffold10x_26_pilon:103301..103393:-
21	fhe-miR-190b-5p	UGAUAUGUAUGGUUUUCGGUUG	CCCGGAACCCGUACAUCUCGUC	UGAUAUGUAUGGUUUUCGGUUGUGUCUAUUGUGGCCCGUCCCACACCCCCGGAACCCGUACAUCUCGUC	scaffold10x_203_pilon:1488472..1488540:-
22	fhe-miR-1989-5p	UCAGCUGUGUUCAUGUCUUCGA	GAACACGUGAGCACAACUAAUG	UCAGCUGUGUUCAUGUCUUCGAGUGAGAGCACACACGUAUCUCGUUUAUAUUCCUCGAACACGUGAGCACAACUAAUG	scaffold10x_75_pilon:1266024..1266101:-
23	fhe-miR-1992-3p	UCAGCAGUUGCACCAUUGACG	UCAAUGUGCAACUGUUAUUA	UCAAUGUGCAACUGUUAUUACCGUUUGUUUGAAACGAUUCCCGAUCACCCGAAUCGGUCACGGGUUGGUCAGCUCGAGUCAUCCGGUAUCAGCAGUUGCACCAUUGACG	scaffold10x_640_pilon:1861668..1861776:-
24	fhe-miR-1a-3p	AUGGAAUGUGGCGAAGUAUGGU	ACAUGCUUCGGCACAUUGCUCAUA	ACAUGCUUCGGCACAUUGCUCAUAUACAUUCCGCCUGGGUCUCAGAUGCCUGAGAGCACAAGCACAAAUACAAAGCAUUCCAUGGGAUCGUUAACAACGAGGAAUGAUCAUCUACACGUGUGGUCGCCUUGUUGUUCAACUGAUCUUGUUCGCUAUGCAUUCCUGACUUGGUCGUUGUUGUGGCCUGUGCUACAGCGACUACGUCCAUUGUCCGUCGGCUUCGCCCUCCCUAAGGGUGGCUAUAUGGAAUGUGGCGAAGUAUGGUCU	scaffold10x_431_pilon+758989..759255+
25	fhe-miR-1b-3p	UGGAAUGUUGUGAAGUAUGUAC	CAUACUUCUCAAUAGGCCAUA	CAUACUUCUCAAUAGGCCAUACCGUUGGACGGGCCUCGACCUGUUGUUCAGGAACGAGGUACUCUAUGGAAUGUUGUGAAGUAUGUAC	scaffold10x_1074_pilon:831259..831346:+
26	fhe-miR-2162-3p	GUAUUAUGCAACAUUUCACUCU	AGUGGGAUGGUUGCAUACGAACA	AGUGGGAUGGUUGCAUACGAACAAAGCCGUUUGUAUUAUGCAACAUUUCACUCU	scaffold10x_520_pilon:8307706..8307759:-
27	fhe-miR-219-5p	UGAUUGUCCAUUCGCAUUUCUUG	AGAGAUGUUUAUGGGCAUCGAA	UGAUUGUCCAUUCGCAUUUCUUGCCGUCCGUUUCAAGCCUGUCUCGAUCCACCGAGUACACAAAUGGCUUAAAACGCGUACAAUAAGUGCAAGAGAUGUUUAUGGGCAUCGAA	scaffold10x_353_pilon:913603..913712:-
28	fhe-miR-2335-3p	GAUAAUGAUGAAUUCCUAACUGAAU	CAACAUGAUGAGAAAGUCAGU	CAACAUGAUGAGAAAGUCAGUGGUCACUGGGGGUUUCUGUGCUGUUCAACGCUGUACGAUGAUGGUGAUAAUGAUGAAUUCCUAACUGAAU	scaffold10x_4_pilon:660924..661014:+
29	fhe-miR-277a-3p	GUAAAUGCAUUUUCUGGCCCG	AUGGGCAGAAAUGCGAUUCUACA	AUGGGCAGAAAUGCGAUUCUACAUCACGCUCCCGCGUCGAAAGACGUGUGGGUGAGCUCCAACAAUGUAAAUGCAUUUUCUGGCCCG	scaffold10x_208_pilon:1598521..1598604:+
30	fhe-miR-277b-3p	AAAAUGCAUCAUCUACCCGAGA	UGGGGCAGUCGGUGCAUUUCCA	UGGGGCAGUCGGUGCAUUUCCACUUCUCACGGUUGUAGCCCAGUUCUUUUUCAAUCCUUCAUCCAUGAUCUGGUGUCGGCCAAAUGGUGAUCUUUCCGCUACGGGGAAUCACAUUUGAACUAACUGACUUGCCAAGACAUGUGGAGGAGGAGAAGAGGAGUCAGGGUUUGACGUGAAAAUGCAUCAUCUACCCGAGA	scaffold10x_208_pilon:1598161..1598357:+
31	fhe-miR-278-3p	UCGGUGGGAGUAUCAUUCGUGC	GAACGAAUGGUAUUUUCAUCGGUC	GAACGAAUGGUAUUUUCAUCGGUCCGGACCCUAACUAACAACAAACGAAGUUUGGACUGACAGAUGCAACUGAUAGGAGCUUUACAUCUGUCCUUUCACAACAAAACGAUCGGUGGGAGUAUCAUUCGUGC	scaffold10x_494_pilon:349785..349915:+
32	fhe-miR-281-3p	AGGAGGGCAAUUUUAUGACUUU	UGUCAUGGAGUUGCUCUCUACA	AGGAGGGCAAUUUUAUGACUUUCACGGUCUGUAUCCCGAGAAUCUCGGUAGUAUAUAGCCUGGCCAAUGUCAUGGAGUUGCUCUCUACA	scaffold10x_1639_pilon:368389..368477:-
33	fhe-miR-281-5p	AGGAGGGCAAUUUUAUGACUUU	UGUCAUGGAGUUGCUCUCUACA	AGGAGGGCAAUUUUAUGACUUUCACGGUCUGUAUCCCGAGAAUCUCGGUAGUAUAUAGCCUGGCCAAUGUCAUGGAGUUGCUCUCUACA	scaffold10x_1639_pilon:368388..368477:-
34	fhe-miR-2a-3p	GUCACAGCCAGAAUUGAUGAACG	CAGUCAAUACUGGCUGGAGGCA	CAGUCAAUACUGGCUGGAGGCACCGUAAGUCUGUCACAGCCAGAAUUGAUGAACG	scaffold10x_286_pilon:1213118..1213172:-
35	fhe-miR-2b-1-3p	GUAUCACAGCCCUGCUUGGGACA	CGUCCUCGGGGGUUGUGACACA	CGUCCUCGGGGGUUGUGACACAUGGCGCCAUUGUAUCACAGCCCUGCUUGGGACA	scaffold10x_286_pilon:1213023..1213074:-
36	fhe-miR-2b-2-3p	UAUCACAGCCCUGCUUGGAACACA	GGUUUCAAGUGGCUGUGCUUUA	GGUUUCAAGUGGCUGUGCUUUAUUGUUGAAGUAUAUCACAGCCCUGCUUGGAACACA	scaffold10x_217_pilon:5533091..5533147:+
37	fhe-miR-2c-3p	AUAUCACAGCCGUGCUUAAGGGCU	CCCCUUCCACGACUGUGAUUUG	CCCCUUCCACGACUGUGAUUUGCUGUCACACAUAUCACAGCCGUGCUUAAGGGCU	scaffold10x_466_pilon:933776..933830:-
38	fhe-miR-2d-3p	GUAUCACAGUCCUGCUUAGGUG	GUCAUCAGUAGAUUGUGAUACC	GUCAUCAGUAGAUUGUGAUACCCUGCCAGCGUGGUUCGAAGGCGUGUGGCUCUUGAAGAAUUUCUGCGGCACCGCCAAGUAGUAUCACAGUCCUGCUUAGGUG	scaffold10x_466_pilon:933874..933973:-
39	fhe-miR-2e-3p	GUAUCACAGUCCAAGCUUUGG	UACCAACUUAGACUGCGUUAUA	UACCAACUUAGACUGCGUUAUACUGCCAUUGUCUCGUGUAUCACAGUCCAAGCUUUGG	scaffold10x_286_pilon:1212927..1212982:-
40	fhe-miR-2e-5p	UACCAACUUAGACUGCGUUAU	GUAUCACAGUCCAAGCUUUGG	UACCAACUUAGACUGCGUUAUACUGCCAUUGUCUCGUGUAUCACAGUCCAAGCUUUGG	scaffold10x_286_pilon:1212927..1212980:-
41	fhe-miR-2f-3p	GUCACAGCCAAUAUUGAUGCC	GGUAUCGAUUCUGGCUGGGAUA	AGGUAUCGAUUCUGGCUGGGAUAGCGAAGAAACGGGUCCACAGCGGAUCAACACGGCUUGGCACCGUUCCCAGCGCGGUUUGCCACCGUCUUACCUGUCACAGCCAAUAUUGAUGCC	scaffold10x_466_pilon:934043..934159:-
42	fhe-miR-307-3p	CCUCAACAAGAAGGCUGUUGGAUG	UCACAACCUACUUGAUUGAGGGG	CCUCAACAAGAAGGCUGUUGGAUGCCAUUCAUAACGUCAUUGCAUCACAACCUACUUGAUUGAGGGG	scaffold10x_1859_pilon:606878..606944:-
43	fhe-miR-307-5p	CCUCAACAAGAAGGCUGUUGGAUG	UCACAACCUACUUGAUUGAGGGG	CCUCAACAAGAAGGCUGUUGGAUGCCAUUCAUAACGUCAUUGCAUCACAACCUACUUGAUUGAGGGG	scaffold10x_1859_pilon:606878..606944:-
44	fhe-miR-31-5p	UGGCAAGAUUAUGGCGAAGCUGA	AGCUACACCAUAUUUUGCCCAC	UGGCAAGAUUAUGGCGAAGCUGAGUGUUAAUAGUGUCCAGCUACACCAUAUUUUGCCCACGG	scaffold10x_973_pilon:317928..317989:-
45	fhe-miR-3479a-3p	GUAUUGCACUUUCCUUCGCCUUA	CGGCGGAGGCUUUUGCAAUGUA	CGGCGGAGGCUUUUGCAAUGUAUCUAGCGGAAUGUAUUGCACUUUCCUUCGCCUUA	scaffold10x_906_pilon:388172..388227:-
46	fhe-miR-3479b-5p	GAUUGCACUACUCAUAGCCUUC	GUUGCUCUUGUCGAUGCAUGUG	GAUUGCACUACUCAUAGCCUUCGUUCAAGCAACUAAACAUCCGUCUCCACUUGAAUGGAGUUGCUCUUGUCGAUGCAUGUG	scaffold10x_1087_pilon:363052..363133:-
47	fhe-miR-36a-3p	GUCACCGGGUAGACAUUCAUUCAC	GGAUGGUGUCCGUUCGGUCACC	GGAUGGUGUCCGUUCGGUCACCUAGCAAAGUUACCGAUCUUUGGUAGCUGGUCACCGGGUAGACAUUCAUUCAC	scaffold10x_1600_pilon:477530..477601:-
48	fhe-miR-36b-3p	ACCACCGGGUAGACAUUCAUC	GGGUAAUGCCUGUUCGGUUAGUG	UGCCUGUGGGUAAUGCCUGUUCGGUUAGUGUAUAUGUAUAAAUCUGAUCUGACCGACUAUCCGCAUCCCGAUCUGAUCUGAGACCUCGAAUGCGAUCGAGUCGAAGAUCCGGAUCAGGGGUUUGCCGUUGAUUCGGAGAUCAAUACACCACCGGGUAGACAUUCAUCCGCUGA	scaffold10x_826_pilon:824506..824678:-
49	fhe-miR-493-5p	AUUACAUGGUAGGCUAUCAGU	UGGUAGCUGCCUGUGUAGUCG	AUUACAUGGUAGGCUAUCAGUACGUGGCUUGAUUUGAAAUCUGCGAGUGACGAUUUUAUGGUAGCUGCCUGUGUAGUCG	scaffold10x_563_pilon:2737994..2738073:+
50	fhe-miR-61-3p	AUGACUAGAAAGUGCACUCACUU	UGUGAGUCUCUUUCUUGUCCAUG	UGUGAGUCUCUUUCUUGUCCAUGGUACCAGUUCGAUUGAGAACGAUCUGUGCGUCGUGUUUCGUGUCACACCACAGUUCAUCUCAUACGUAACUCCAUACUGCCUGAGCCAGCCAUGACUAGAAAGUGCACUCACUUC	scaffold10x_1211_pilon:483569..483706:+
51	fhe-miR-61-5p	UGUGAGUCUCUUUCUUGUCCAUG	UCGUUCACGAAAGCUAAGAAACAGGAA	UCGUUCACGAAAGCUAAGAAACAGGAAACAUGUCAUAUUUUGUGGUUAUCUAUCUCGUGUGGUUGUGAGUCUCUUUCUUGUCCAUG	scaffold10x_1211_pilon:483506..483591:+
52	fhe-miR-6613-3p	ACACUGAGCUCGAAGAUCGCA	GGUCAUUAGCCGGAUUGGCAUG	GGUCAUUAGCCGGAUUGGCAUGUCUGACAAACAGUAAAUUGUUCGUUUGUCUGCGUACACUGAGCUCGAAGAUCGCA	scaffold10x_486_pilon:299251..299328:+
53	fhe-miR-71a-5p	UGAAAGACGAUGGUAGUGAGAUG	UCUCCCUACCCCGUCUUUUCUG	UGAAAGACGAUGGUAGUGAGAUGCAAAACGUUUGCCGUUCAUCUCCCUACCCCGUCUUUUCUG	scaffold10x_286_pilon:1213211..1213273:-
54	fhe-miR-71b-5p	UGAAAGACUUGAGUAGUGAG	CCUCAUACCCAGUCUUUCGUG	UGAAAGACUUGAGUAGUGAGACGCAUGCCGGUUACCGUCAUGUGGUCAAGCCAUACUUCGGUCCCGGCGCCUCAUACCCAGUCUUUCGUG	scaffold10x_466_pilon:934223..934312:-
55	fhe-miR-71c-5p	UGAAAGACAUGGGUAAUGAGGU	CUCAUAAUCCAUGUUUUUCGUA	UGAAAGACAUGGGUAAUGAGGUAUGCGAAUUAUAAUCUCAUAAUCCAUGUUUUUCGUA	scaffold10x_217_pilon:5532984..5533041:+
56	fhe-miR-745a-3p	AUGCUGCCUUAUAAGAGCUGUG	UCAGUUCUCAUUAGGCAUGACAUG	CCGAGAGAGUACUCAGUUCUCAUUAGGCAUGACAUGCUGCAAUAAAGAAAACAAAUGCCCAUGCUGCCUUAUAAGAGCUGUGAACUUCAGUGG	scaffold10x_313_pilon:3596132..3596202:-
57	fhe-miR-745a-5p	AUGCUGCCUUAUAAGAGCUGUG	UCAGUUCUCAUUAGGCAUGACAUG	CCGAGAGAGUACUCAGUUCUCAUUAGGCAUGACAUGCUGCAAUAAAGAAAACAAAUGCCCAUGCUGCCUUAUAAGAGCUGUGAACUUCAGUGG	scaffold10x_313_pilon:3596132..3596202:-
58	fhe-miR-745b-3p	GAAAGCUGCCAAGCGAAGGGC	GUGCUAUUCCCUUGGCUGCAUUC	GUGCUAUUCCCUUGGCUGCAUUCCAGUGCAAUAAAAUGAAAGCUGCCAAGCGAAGGGC	scaffold10x_313_pilon:3595984..3596041:-
59	fhe-miR-750-3p	ACCAGAUCUGACUCUUCCAGCUCU	AAGUUGGAAGGUUAGACCUAGCG	CAAGUUCAUUGAAGUUGGAAGGUUAGACCUAGCGUUUUGGUUUUGCUUUCCAUAGCAAUAACCGGUUUACCCAAGAGCACACCAGAUCUGACUCUUCCAGCUCUUCGAACUUU	scaffold10x_637_pilon:3348103..3348215:+
60	fhe-miR-7a-5p	UGGAAGACUGGUGAUAUGUUGUU	CAACCUAUCACAAUCUUCCAUG	UGGAAGACUGGUGAUAUGUUGUUUCUCCGAUUAGUUUCGUCAGAUCUGACACAAAUCAGAUUGGACACCGGACAACCUAUCACAAUCUUCCAUG	scaffold10x_1322_pilon:785657..785750:+
61	fhe-miR-7b-5p	UGGAAGACUUGUGAUUAAGUUGUU	CAACAGUCACAAUCCUCCAUG	UGGAAGACUUGUGAUUAAGUUGUUCCUCAAAAGCCUCCGGGAAAAGUUGAACGACUUUUGCAACAACAGUCACAAUCCUCCAUG	scaffold10x_209_pilon:1247991..1248074:-
62	fhe-miR-8-3p	CUAAUACUGUUUGGUAAAGAUGCC	CGUCUUUCCCCGCAGUAUUGGA	CGUCUUUCCCCGCAGUAUUGGACAGUUUUAUAUUCUCUAAUACUGUUUGGUAAAGAUGCC	scaffold10x_53_pilon:64642..64701:+
63	fhe-miR-8437-5p	UGGCGCUUAGUUAUAUGUCAUCG	AGGACAAAUACUAAGCGCCCAGA	UGGCGCUUAGUUAUAUGUCAUCGUGGUUUGACAGUGUCAACUGGAACCUGUUUUGUGAUCGAGGACAAAUACUAAGCGCCCAGA	scaffold10x_1194_pilon:1696571..1696654:-
64	fhe-miR-8457-3p	UCACCGGGUGUUUUUCACCCUC	GGGUGGAUACAGUCGGUUAUG	GGGUGGAUACAGUCGGUUAUGUUGCCAAAAAAUCCGCACUACCGAACAACUUAACAUUUGGUCGAUCGGGCUACGAUCCAGCCUAUGCUCCCAUCGUGUUCAGUCAGUAACACUGGCUGACCGAUGAGAAGAACCCUCGAUCUGCUAAUCAGAUCAAUCGUGAUUCUAUUGGUACACCGAUCGGUUGUUCCCGCAUGGUUGGUCGUGUCCCGAUCCCGAAUGAGCGGACGCAUCACCGGGUGUUUUUCACCCUC	scaffold10x_1194_pilon:1696571..1696654:-
65	fhe-miR-8457-5p	GGGUGGAUACAGUCGGUUAUG	UCACCGGGUGUUUUUCACCCUC	GGGUGGAUACAGUCGGUUAUGUUGCCAAAAAAUCCGCACUACCGAACAACUUAACAUUUGGUCGAUCGGGCUACGAUCCAGCCUAUGCUCCCAUCGUGUUCAGUCAGUAACACUGGCUGACCGAUGAGAAGAACCCUCGAUCUGCUAAUCAGAUCAAUCGUGAUUCUAUUGGUACACCGAUCGGUUGUUCCCGCAUGGUUGGUCGUGUCCCGAUCCCGAAUGAGCGGACGCAUCACCGGGUGUUUUUCACCCUC	scaffold10x_487_pilon:3084640..3084893:-
66	fhe-miR-87-3p	GGUGAGCAAAGUUUCAGGUGUGA	ACAACUGAUACCUCUUGCAC	ACAACUGAUACCUCUUGCACAUGUAUGGAAUGGUGAGCAAAGUUUCAGGUGUGA	scaffold10x_2111_pilon:569878..569931:-
67	fhe-miR-9-5p	UCUUUGGUUAUCAAGCAGUAUG	AUAAAGCUAGGUGACCAAAGUCA	UCUUUGGUUAUCAAGCAGUAUGAUUGUCACACUUGAAACGGCCAGUGACACAACAACACGCGCACUUGUGCUCGCGUGAUUGUUUCUGUGUCGAUGACACUCGGCUCGUCUAACAUCAUAAAGCUAGGUGACCAAAGUCA	scaffold10x_451_pilon:832883..833020:-
68	fhe-miR-9389-5p	AGGCGCUUUGAUUGUCCACACUGA	AGUGUUGACUCAUCGUGCCACU	AGGCGCUUUGAUUGUCCACACUGACGCGUGUACACGCAGUGUCACUGUCCAAUGCGAUGUAACGCAAUCCGCGGGUUUCUGGACGAGUUCAGAAUCGUCCGUUACGGUUGCUUCAUCGCUGUCGGGCCCGUGGCCUGUCGGUGCUCAUAUCAGGUUCAGUGUUGACUCAUCGUGCCACU	scaffold10x_324_pilon:2361535..2361713:+
69	fhe-miR-96-5p	CUUGGCACUUUGGAAUUGUCA	GGCGGUUACUCAGUGCCAAAAA	CUUGGCACUUUGGAAUUGUCACAAGCUCUUUGGGGCGGUUACUCAGUGCCAAAAA	scaffold10x_1074_pilon:1749659..1749713:-
70	fhe-Novel-1-3p	UUUUCGAGCGGUUUCCGAGUGG	GCUCCAAAACCGCUCUGAAACC	GCUCCAAAACCGCUCUGAAACCAAUCGGUUUUUAACCGGUUUUCGAGCGGUUUCCGAGUGG	scaffold10x_166_pilon:2768540..2768601:-
71	fhe-Novel-10-3p	ACCGGUCUUGAGAAGGGUUACU	UAAUCUUUCUCAAGACCAGACU	UAAUCUUUCUCAAGACCAGACUACAGUCCGAUGGUAGACUGGAUUGUAAACCGGUCUUGAGAAGGGUUACU	scaffold10x_284_pilon:882194..882265:-
72	fhe-Novel-100-5p	AACACAGCGUAGUCGAAAUC	GUUUCGGUCACGCUGUGUUAU	AACACAGCGUAGUCGAAAUCGUUGGUAGGUUGUCGACGUUUCGGUCACGCUGUGUUAU	scaffold10x_1332_pilon:2275429..2275487:-
73	fhe-Novel-101-3p	GUACUUACUCAUAACAUGCC	AACAUGUUGUUGAACCUACCA	AACAUGUUGUUGAACCUACCAGAAGUGGGAACAUACCAGGUCUGGUACUUACUCAUAACAUGCC	scaffold10x_145_pilon:8452874..8452938:-
74	fhe-Novel-102-3p	AAGGAUUCGGAGAUAGUUAAG	CUAGCUCACCUCCGGUCCUUG	CUAGCUCACCUCCGGUCCUUGGCAGGGCCCGCCGAUAAGGAUUCGGAGAUAGUUAAG	scaffold10x_145_pilon:3670898..3670955:+
75	fhe-Novel-103-5p	UGACCGUACCACUGAGUGACCC	GACACUCAGAGGUCGGUCAGC	UGACCGUACCACUGAGUGACCCCCAAUGAAACAAGGAAAGGGACACUCAGAGGUCGGUCAGC	scaffold10x_1125_pilon:505494..505556:-
76	fhe-Novel-104-5p	UAAUCAGUCGACUUUUCGGUCA	ACCGGAACGUUGACUGACUAGC	UAAUCAGUCGACUUUUCGGUCACCGAUCCUGAGUAAGGUACCCUGGGUAACCGGAACGUUGACUGACUAGC	scaffold10x_680_pilon:904808..904879:+
77	fhe-Novel-11-5p	AAGCUCGUAGUUGGAUCUGGGU	CCGGGUCCAGCUAUCAAGUUUAC	AAGCUCGUAGUUGGAUCUGGGUGGCAGGAGUAGUGCCGCUGCUAGUGGGUCUGUCCCGGUUGCCACCGGGUCCAGCUAUCAAGUUUAC	scaffold10x_2003_pilon:391931..392019:-
78	fhe-Novel-12-5p	UGGUUUUGCUAGCUGACACUG	GUGUUAGCCAGUCGAAUCCAGC	UGGUUUUGCUAGCUGACACUGAAUUAAUCACGUUCAGUGUUAGCCAGUCGAAUCCAGC	scaffold10x_703_pilon:1111479..1111537:-
79	fhe-Novel-13-5p	UCGGUCAGGCAGUAAGCUGUG	CGGAAUGCUCGGACCUGGUG	UCGGUCAGGCAGUAAGCUGUGGGAACACGGAAUGCUCGGACCUGGUG	scaffold10x_1525_pilon:6132..6179:-
80	fhe-Novel-14-3p	UUUGGAAAAGUAGGUUGUGCC	UACGACCUACUUUGCCGACAA	UACGACCUACUUUGCCGACAACAACAUGGUUUUUGGAAAAGUAGGUUGUGCC	scaffold10x_199_pilon:2376717..2376769:+
81	fhe-Novel-15-3p	UUAUUUUGGGUGUGAUAGAUU	UGACACCCCCGCACGAGCGUUU	UGACACCCCCGCACGAGCGUUUGUCCUCCAAGUUAAGGGAAACAACGCUUAUUUUGGGUGUGAUAGAUU	scaffold10x_1453_pilon:569624..569693:-
82	fhe-Novel-16-1-3p	UCGUGAAAGUGAACACUGGUGU	CGGAGUUCAAUAAAUGGAAUG	CGGAGUUCAAUAAAUGGAAUGAGUUUCGAAACGGUGCCGAGACCAAUUUCGUGAAAGUGAACACUGGUGU	scaffold10x_1111_pilon:78437..78507:+
83	fhe-Novel-16-2-3p	UCGUGAAAGUGAACACUGGUGU	UUACCGGAGUUCAAUAAAU	UUACCGGAGUUCAAUAAAUGAAAUGAGUGUCGAAAAGGUGCCGAGACCAAUUUCGUGAAAGUGAACACUGGUGU	scaffold10x_183_pilon:88408..88478:-
84	fhe-Novel-17-5p	GCUUCAUCGUUAGCCUGGAAUG	ACCUAGGCUAACGAAGCUU	GCUUCAUCGUUAGCCUGGAAUGGCUCUUGGGUAGAGGCCAACUCUCCCACACCUAGGCUAACGAAGCUU	scaffold10x_1178_pilon:1378544..1378613:+
85	fhe-Novel-18-5p	CGGGCUGGCUCUCAACGGUUUGU	ACUACAUGAUAUAGCACCCU	CGGGCUGGCUCUCAACGGUUUGUUGGACAUCUACACUACAUGAUAUAGCACCCU	scaffold10x_136_pilon:575796..575850:-
86	fhe-Novel-19-1-5p	GUGAAACCUGUGGUUGUGCU	CCUCGCACCGCAGACCAGGGU	GUGAAACCUGUGGUUGUGCUUAAGACACCAUUGCGUAGCCAGAUAAGAAGAGCCGACGGCACGAACUGUGACGAAAGCCUCGCACCGCAGACCAGGGU	scaffold10x_483_pilon:2107118..2107216:-
87	fhe-Novel-19-2-5p	GUGAAACCUGUGGUUGUGCU	CCUCGCACCGCAGACCAGGGU	GUGAAACCUGUGGUUGUGCUUAAGACACCAUUGCGUAGCCAGAUAAGAAGAGCCGACGGCACGAACUGUGACGAAAGCCUCGCACCGCAGACCAGGGU	scaffold10x_483_pilon:2109575..2109673:+
88	fhe-Novel-2-5p	AUUACAGUCCGGACGUGGUUU	AUGGUUAGGUUUAUGUGAAUG	AUUACAGUCCGGACGUGGUUUCAGCUGCGGGUUAGGUUAAUAUAUGACGACAACAGUAAUGAAAUGGUUAGGUUUAUGUGAAUG	scaffold10x_123_pilon:667498..667582:+
89	fhe-Novel-20-5p	UAUCUAAGUCGGACUUGGUU	CUCGUUUGGGACGUUCACG	UAUCUAAGUCGGACUUGGUUGCCCUACGAAGACAUGUGGGCUACCUAUAGCGUUAAGUGGGCAAUCUCGUUUGGGACGUUCACG	scaffold10x_236_pilon:174802..174886:-
90	fhe-Novel-21-3p	CACUACCGGCACCUUGCCUGA	GGCACGGUACCGGUAGCGUU	GGCACGGUACCGGUAGCGUUUCCGAAAGAUCUCCGAAAGUUACCGGAGAACCACCGGAACACUACCGGCACCUUGCCUGA	scaffold10x_1144_pilon:294440..294520:-
91	fhe-Novel-22-1-3p	UCGCCAUUGUAUUCCUGGAGG	UCUGAGGUAGUCCACCGGCGUGA	UCUGAGGUAGUCCACCGGCGUGAUCGGGCGGAGGUGACGAUUUGCUGACGUUUGUCGCCAUUGUAUUCCUGGAGG	scaffold10x_93_pilon:21870..21945:+
92	fhe-Novel-22-2-3p	UCGCCAUUGUAUUCCUGGAGG	UCUGAGGUAGUCCACCGGCGUGA	UCUGAGGUAGUCCACCGGCGUGAUCGGGCGGAGGUGACGAUUUGCUGACGUUUGUCGCCAUUGUAUUCCUGGAGG	scaffold10x_1159_pilon:8094..8169:+
93	fhe-Novel-23-3p	GUGAGGACCUCGGCAAUCGGAU	CUGGCUGCAAGGUCCUCGCAA	CUGGCUGCAAGGUCCUCGCAAUUUAUUUGGUCACUUGGAUAAAAUUGCCUGUGAGGACCUCGGCAAUCGGAU	scaffold10x_324_pilon:1874725..1874797:-
94	fhe-Novel-24-3p	GUUCAGAUUGUUUUUUGCUGA	AACAAGAAACAUCAACGU	AACAAGAAACAUCAACGUGGAUCGUUCAGAUUGUUUUUUGCUGA	scaffold10x_302_pilon:575484..575528:+
95	fhe-Novel-25-5p	UAGACACUGUGGAACACAACU	UUGUGUUCCACUCUAUA	UAGACACUGUGGAACACAACUAACAGGGGUCUUGGCGGCGCUGGUUGUGUUCCACUCUAUA	scaffold10x_1058_pilon:948210..948271:+
96	fhe-Novel-26-5p	UUUCCGGUGGAUAAUUUUCC	CCAAUUACACUGGAAAAC	UUUCCGGUGGAUAAUUUUCCUGGCCUACCGGCCCAAUUACACUGGAAAAC	scaffold10x_471_pilon:966603..966653:-
97	fhe-Novel-27-3p	AACGCGAGGUCGUUAGAUGU	AUCAACUCUAGAGGAAA	AUCAACUCUAGAGGAAACUAACGCGAGGUCGUUAGAUGU	scaffold10x_116_pilon:237862..237901:-
98	fhe-Novel-28-5p	UUUUGUCAGUUCCAUGUGCUUU	CAUGCGACAUUGAACGACAAA	UUUUGUCAGUUCCAUGUGCUUUGUGAUACGAAGAAGAACUGCAUUCAAUUCAGUCAUGCGACAUUGAACGACAAA	scaffold10x_493_pilon:16402..16477:+
99	fhe-Novel-29-5p	UGUGGGAAGACGAUAGACUAC	AGUUUAAAGACAACCCAUUGA	UGUGGGAAGACGAUAGACUACACCGAGCAGUAGGGUGUCUGUCCUGUGAAGUUUAAAGACAACCCAUUGA	scaffold10x_724_pilon:905750..905820:+
100	fhe-Novel-3-5p	ACUGGACUGACUUUUCCGAGAUU	UUUCGCUCUCGGUUCUUCGCC	ACUGGACUGACUUUUCCGAGAUUUUCUUCAACCUCCUUUUUGAAUCAAUUUCGCUCUCGGUUCUUCGCC	scaffold10x_890_pilon:278867..278936:-
101	fhe-Novel-30-3p	UUUGGGACUAUUUUAACAAU	AGAGAGAGCAUUUAGUCCCAAAAA	AGAGAGAGCAUUUAGUCCCAAAAAAGUUCCUCAAGGGACUAUUUUGGGACUAUUUUAACAAU	scaffold10x_511_pilon:1729154..1729216:+
102	fhe-Novel-31-5p	UCACGGAACUGGUACCUCAAUU	UAUUAGGUUCAGGAAAGGAUG	UCACGGAACUGGUACCUCAAUUGAGAAAUUUGGCUCGAAUAUUAGGUUCAGGAAAGGAUG	scaffold10x_494_pilon:1947773..1947833:-
103	fhe-Novel-32-3p	CUGAAGGAACUACUGUUAAGA	AAUAUCGGUAUUCCAGUA	AAUAUCGGUAUUCCAGUAACCAAGCUGAAGGAACUACUGUUAAGA	scaffold10x_654_pilon:1169189..1169234:-
104	fhe-Novel-33-5p	UUUAAUACUGAAGUGGAGUGC	GAGCUACUGCUAGUGGAGGCU	UUUAAUACUGAAGUGGAGUGCCGCUCGGGGCCUGUGAUCGGGGAGCGGGAGCUACUGCUAGUGGAGGCU	scaffold10x_251_pilon:290534..290603:-
105	fhe-Novel-34-5p	CGCAAGAACAACGAAUGAUU	AAAUUUGUAUUUGUGUC	CGCAAGAACAACGAAUGAUUCCGUUAUAUGUUCGUUGACAGCUUGCUGGAUGAAAUUUGUAUUUGUGUC	scaffold10x_966_pilon:2283856..2283925:-
106	fhe-Novel-35-3p	AGAAGGACGCCGCGAGAGAGGUU	CCUCGCUCGGCGAGCCCAAUGCG	CCUCGCUCGGCGAGCCCAAUGCGCUCAUCUGCAAUGCCUUUUCGCAGAGCGCAAGAAGGACGCCGCGAGAGAGGUU	scaffold10x_903_pilon:11279..11355:-
107	fhe-Novel-36-5p	GAGGUACAUUCGCUAACGACUGA	AGUGGUUAGUUAUGUGCCCAU	GAGGUACAUUCGCUAACGACUGAAGUACUUCAGUGGUUAGUUAUGUGCCCAU	scaffold10x_22_pilon:2542071..2542123:+
108	fhe-Novel-37-3p	ACGCCGCGAGAGAGGUACUCU	AGUCCUCGCUCGACGGGUCC	AGUCCUCGCUCGACGGGUCCAAUACGCUCAUUUGCAAUGCCUUUUCGCCAAAAGCAACAAGGACGCCGCGAGAGAGGUACUCU	scaffold10x_752_pilon:628933..629016:-
109	fhe-Novel-38-3p	GUAAGAUCUACGGUUCUGAAU	GAGGAACCGACAAUCUCGCUA	GAGGAACCGACAAUCUCGCUAAAGCUAGCGCACGGUUCGGCUCUAUGUGCGUGGAAUAGUAAGAUCUACGGUUCUGAAU	scaffold10x_2113_pilon:463677..463756:+
110	fhe-Novel-39-5p	UUGUCAAAGACUUCUGGAAGA	CUUCGGAAGAUCGUCCGACACAA	UUGUCAAAGACUUCUGGAAGAACUGCCGGCAUUAACAUAUGGUGGUUGCUUCGGAAGAUCGUCCGACACAA	scaffold10x_147_pilon:1411444..1411515:-
111	fhe-Novel-4-5p	AACAUUUCUCAAGACUGGCUUU	ACCGGUCUUGAGAAGGGUUACG	AACAUUUCUCAAGACUGGCUUUCUUUCAAAUCAUUUGUAAACCGGUCUUGAGAAGGGUUACG	scaffold10x_289_pilon:1276221..1276283:-
112	fhe-Novel-40-3p	GUUAUAGUCGGAUACCGGAUA	UCCGUCCCGCGUAUAAGAG	UCCGUCCCGCGUAUAAGAGUGGACAUACUGUUAUAGUCGGAUACCGGAUA	scaffold10x_217_pilon:4665050..4665100:+
113	fhe-Novel-41-1-3p	AUAUCAUCGUUGGGCACAGAC	CUGUAACCAUUGAUGAUGUGA	CUGUAACCAUUGAUGAUGUGAUGAUAUCAUCGUUGGGCACAGAC	scaffold10x_781_pilon:166291..166335:+
114	fhe-Novel-41-2-3p	AUAUCAUCGUUGGGCACAGAC	CUGUAACCAUUGAUGAUGUGA	CUGUAACCAUUGAUGAUGUGAUGAUAUCAUCGUUGGGCACAGAC	scaffold10x_781_pilon:1070012..1070056:+
115	fhe-Novel-42-5p	CUUCUCUCUGUAGUGGCUCC	UGCUAUUCGGAUGUUCUUGUG	CUUCUCUCUGUAGUGGCUCCCUGUCGGGUGCUAUUCGGAUGUUCUUGUG	scaffold10x_97_pilon:2589240..2589289:-
116	fhe-Novel-43-5p	GUAUCUAUGGAUGGAUGAACAC	GUCCAUCCAUCUAUGGAUAAUA	GUAUCUAUGGAUGGAUGAACACAGUUUUUCGGUAGCAAACUGUCCAUCCAUCUAUGGAUAAUA	scaffold10x_1189_pilon:1256974..1257037:+
117	fhe-Novel-44-1-3p	AUUUGGUAUCAUCAGAAGUGC	AAUAUGAGGGAAUCCAAUGC	AAUAUGAGGGAAUCCAAUGCGACCAGUGUUGCAUUUGGUAUCAUCAGAAGUGC	scaffold10x_1058_pilon:787242..787295:+
118	fhe-Novel-44-2-3p	AUUUGGUAUCAUCAGAAGUGC	AAAAUGAGGGAAUUAAAUGC	AAAAUGAGGGAAUUAAAUGCAACCAGUAUUGCAUUUGGUAUCAUCAGAAGUGC	scaffold10x_1616_pilon:157678..157731:-
119	fhe-Novel-45-3p	AAUGCUCGUCGCAAACGUAGA	UGCGAGUUGCUCCAUGCGUUG	UGCGAGUUGCUCCAUGCGUUGACUGAAUGCUCGUCGCAAACGUAGA	scaffold10x_602_pilon:1395177..1395223:-
120	fhe-Novel-46-3p	UGUAAAACCAUGGUGGUAGAU	UUGCCGCAUGAAUACUUA	UUGCCGCAUGAAUACUUACCCGCAGCUAGGGCAUGUAAAACCAUGGUGGUAGAU	scaffold10x_680_pilon:1108768..1108822:-
121	fhe-Novel-47-5p	UCCCCGUAAUCGAACUGUUG	AGUCCAACCGUCUUCAAAACGUAAGG	UCCCCGUAAUCGAACUGUUGAACCAGUUCCGAGCACAUCACAGCACACGGCAGUCCAACCGUCUUCAAAAAGUAAGG	scaffold10x_1209_pilon:87800..87924:+
122	fhe-Novel-48-5p	GUGGCCUCGUAGCUCAGCUGGUAG	GACCAUGCGUGGGUUCGAAUCCCG	GUGGCCUCGUAGCUCAGCUGGUAGAACAGUCGCGGUACUAAAGCGAGGGCGGUGACCAUGCGUGGGUUCGAAUCCCG	scaffold10x_2112_pilon:45415..45491:+
123	fhe-Novel-49-3p	UUUGCAUAUCUAAGUCGGACA	UUUUCGAUAGGUUCAAGGCU	UUUUCGAUAGGUUCAAGGCUGCAAUCGCCAGUCGCAGCCCAAUGGCGUUUGCAUAUCUAAGUCGGACA	scaffold10x_203_pilon:1649296..1649363:+
124	fhe-Novel-50-3p	UAGAGUACCUGUAGAGUUAG	UAAGAUCUACAGUUCUGAAC	UAAGAUCUACAGUUCUGAACAGAACUGCGCCGCCGGUAGCUUACUGUGAUAUGAUCAAUUUGGCUUAGAGUACCUGUAGAGUUAG	scaffold10x_53_pilon:395239..395323:+
125	fhe-Novel-51-5p	ACCCUCAUUUAGAUCGAAGGU	AGGAGAUCUGGAGAUGUCAC	ACCCUCAUUUAGAUCGAAGGUCCCCAAAGUUGUUCUCUUCUGGGAAGAGGAUGGACAAGGAGAUCUGGAGAUGUCAC	scaffold10x_1856_pilon:397662..397738:-
126	fhe-Novel-52-5p	GUCAGCGAAGACGUCGGGAA	UUAUGUUAGUCAGCUGAAGA	GUCAGCGAAGACGUCGGGAAGUAUAUAUCGGUUGCUUUAGGAGGCUUGGGCAGCGAUAAAUGGGUACUUUAUGUUAGUCAGCUGAAGA	scaffold10x_172_pilon:436133..436220:+
127	fhe-Novel-53-3p	UCCGAAAACGCGAUGGAACCU	UUCCCGCCGCGUAUGAACAC	UUCCCGCCGCGUAUGAACACGGCUGCCUGCACCUAUGGGCGGCUGGUCCGAAAACGCGAUGGAACCU	scaffold10x_1737_pilon:817..882:+
128	fhe-Novel-54-3p	AUGAGACGGUGAGUGAUGAAUU	UUCGCUCACUCGCAGCCCGUG	UUCGCUCACUCGCAGCCCGUGUGCGAAUGAUUUGCUCGAAUGAGACGGUGAGUGAUGAAUU	scaffold10x_891_pilon:4480..4540:+
129	fhe-Novel-55-5p	GACCGGUGGUGGUCGAGUGGGUU	UCCCCGCCAGCACCGGUUGCU	GACCGGUGGUGGUCGAGUGGGUUAGAGCCUUUGAUUACCACCUCGGAAGUCUGAGGUUCGAAUCCCCGCCAGCACCGGUUGCU	scaffold10x_178_pilon:611123..611205:+
130	fhe-Novel-56-3p	UGGACAGACUCGACAAUAGUG	ACAAGCGGUGAAGAGAUGUU	ACAAGCGGUGAAGAGAUGUUUCGGAGUCUAUAGUUGGUCAGCUAGGUUUUGGACAGACUCGACAAUAGUG	scaffold10x_1165_pilon:78147..78217:-
131	fhe-Novel-57-5p	GAAUUGAAACAGUAACGGGCA	ACCGUUUUCUGAGUCUUUUGCU	GAAUUGAAACAGUAACGGGCACGUGUUUCGAUGUGACCGUUUUCUGAGUCUUUUGCU	scaffold10x_2295_pilon:475535..475592:-
132	fhe-Novel-58-5p	GAUCGGUGAUGGCCAGGUGGUU	CCACCCCACCGCCGAUCACU	GAUCGGUGAUGGCCAGGUGGUUUAGGGCGUUUGCUUAUUACCUCACAGGUCCGCGGUUCGAACCACCCCACCGCCGAUCACU	scaffold10x_236_pilon:29590..29672:+
133	fhe-Novel-59-5p	CAUUCGUAGGGACUCUGUAGUU	UGUCCAGUGUCUGCGAGGUGCG	CAUUCGUAGGGACUCUGUAGUUUAUUUUGAACGCGUUGUCGUUUACGUGAUGUCCAGUGUCUGCGAGGUGCG	scaffold10x_2199_pilon:1099694..1099766:+
134	fhe-Novel-60-3p	AUGGGCUGAGAAAAUACGGAUUG	UCCGGACGCAGCUAUGGUGAA	UCCGGACGCAGCUAUGGUGAAAGUGCCGUUGACAUCAGGGUUUUUGCUUGCAUGGGCUGAGAAAAUACGGAUUG	scaffold10x_297_pilon:3129046..3129120:+
135	fhe-Novel-61-3p	AAGGGGAUAAUUGUAGAGGUC	UUAAUAGGACGAUAGUUCUCU	UUAAUAGGACGAUAGUUCUCUAGAACAUGAACGGAGCAUUUUUUGUGCAAGGGGAUAAUUGUAGAGGUC	scaffold10x_202_pilon:968146..968215:-
136	fhe-Novel-62-3p	CUUUCCACUGUGGGCGCAAU	UAGGCCGUUGGUGGAAUCGA	UAGGCCGUUGGUGGAAUCGAUAGCUUUUUCCUUUCCACUGUGGGCGCAAU	scaffold10x_350_pilon:108787..108837:+
137	fhe-Novel-63-3p	UUUAUCUCGUCCAGGUAGACC	UUUGCGCUGCAGCAUAGAAAGCU	UUUGCGCUGCAGCAUAGAAAGCUUCUGUUUUAAUCGACAAAAACUGUUUAGUUUAUCUCGUCCAGGUAGACC	scaffold10x_1_pilon:739903..739975:-
138	fhe-Novel-64-5p	UCCCCGAUCAAAGAUGCAAGC	UUGAUCCAAGAUCGGUGCACU	UCCCCGAUCAAAGAUGCAAGCAUUCUGCGGGUACUUGAUCCAAGAUCGGUGCACU	scaffold10x_166_pilon:787334..787389:-
139	fhe-Novel-65-3p	UUCAGGAUCCGGGCGAAGAC	UACGCCUACUUUCCUCCAAC	UACGCCUACUUUCCUCCAACUCUUCGGAUCGCUUCAGGAUCCGGGCGAAGAC	scaffold10x_1705_pilon:760218..760270:-
140	fhe-Novel-66-3p	AGAUGUUGGCUUUAGUAUACU	GAAGAACUAUUGCACAACACU	GAAGAACUAUUGCACAACACUAAAAGAGAUGUUGGCUUUAGUAUACU	scaffold10x_196_pilon:487912..487959:+
141	fhe-Novel-67-3p	CCACCGUCAUCGGUUACUUU	AGUGGUGAUGGUCGAGUGGUA	AGUGGUGAUGGUCGAGUGGUACAGAGCGCUUGAUAUCCACCUCAGGGGUCGGGGGUUCGAAUCCCCACCGUCAUCGGUUACUUU	scaffold10x_196_pilon:505825..505909:+
142	fhe-Novel-68-5p	UCCCCACCAUCGUCGGUUACU	ACCGGUGAUGGUCAAGUGAUUU	ACCGGUGAUGGUCAAGUGAUUUAGAGCGUUUGCUUACCACCUCGGAGGUCAGAGGUUCGAAUCCCCACCAUCGUCGGUUACU	scaffold10x_202_pilon:831797..831879:+
143	fhe-Novel-69-3p	GUGGAUGAUGCACACCAAAAACC	UGAUUUGUGCAACACCAACUG	GUGGAUGAUGCACACCAAAAACCACCGAUUGAAUCUGAUAUGGUUGAUUUGUGCAACACCAACUG	scaffold10x_206_pilon:1399234..1399299:-
144	fhe-Novel-7-3p	UGAGGGAGUGGAAUAGUAGCA	UUAAAGUAGCAGGCAUCCCACAGU	UUAAAGUAGCAGGCAUCCCACAGUGCCCCAGUGAGAGGGCUUGAGGGAGUGGAAUAGUAGCA	scaffold10x_436_pilon:511786..511848:-
145	fhe-Novel-70-5p	UUACCGAUGACGCCUUUUGCU	GCAAGUCAGCGUCGUCGGAUA	GCAAGUCAGCGUCGUCGGAUAAGACAUUACCGAUGACGCCUUUUGCU	scaffold10x_213_pilon:2734256..2734303:-
146	fhe-Novel-71-5p	AACCGGUGUUGGUCAGGUGAUU	AUCCCUGCCACCACCGGCCACU	AACCGGUGUUGGUCAGGUGAUUCAGAGCAUUCGAUUACCGCCUCCGAGGUCAGAGGUUCGAAUCCCUGCCACCACCGGCCACU	scaffold10x_2330_pilon:24374..24457:-
147	fhe-Novel-72-3p	AUCGGCCUUUGAGACUAUGGGG	AAGUCUCAGGGUUUGGUUGC	AAGUCUCAGGGUUUGGUUGCCGCCUAUCUCUAACAGUGCCAUCGGCCUUUGAGACUAUGGGG	scaffold10x_1013_pilon:2067987..2068048:+
148	fhe-Novel-72-5p	AAGUCUCAGGGUUUGGUUGC	AUCGGCCUUUGAGACUAUGGG	AAGUCUCAGGGUUUGGUUGCCGCCUAUCUCUAACAGUGCCAUCGGCCUUUGAGACUAUGGG	scaffold10x_1013_pilon:2067987..2068048:+
149	fhe-Novel-73-5p	UAUGAAACCGGAUGCAAGACC	CAUCCGGUUUCAUAAACAAG	UAUGAAACCGGAUGCAAGACCACCGUGAGCCUAUACCCAGCUUCGCCNGUGGUCUUGCAUCCGGUUUCAUAAACAAG	scaffold10x_238_pilon:1386600..1386677:+
150	fhe-Novel-74-3p	UCCAUUUAUGUAGACACUGAU	ACUCAGAUCGACCAUAUUGG	ACUCAGAUCGACCAUAUUGGUCCAUUUAUGUAGACACUGAU	scaffold10x_2455_pilon:2030..2071:+
151	fhe-Novel-75-3p	UUCGGAGAUAGUUAAGGAACU	CACCUAGCUCAUCUCCGGUCU	CACCUAGCUCAUCUCCGGUCUUUGGUAGGGCCCGCCGAUAAGGAUUCGGAGAUAGUUAAGGAACU	scaffold10x_263_pilon:2180375..2180440:-
152	fhe-Novel-76-5p	UUGACUGUACCACUGAGUGACCU	GACACUCAGGGGACGGUCAGC	UUGACUGUACCACUGAGUGACCUCCAAUGAAACAAGGAAAGGGACACUCAGGGGACGGUCAGC	scaffold10x_271_pilon:173357..173420:+
153	fhe-Novel-77-5p	GGAACACACUCUGAUAGCUG	UUUCAGACGUUUUUCCACUC	GGAACACACUCUGAUAGCUGCUUCCGAGCAGGCUUUCAGACGUUUUUCCACUC	scaffold10x_292_pilon:635499..635552:+
154	fhe-Novel-78-3p	AAAGUGAACACUGGUGGAUGU	AUUUAUCGGAGUUCAAUAAAUG	AUUUAUCGGAGUUCAAUAAAUGGAAUGAGUUUCGAAACGGUGCCGAGACCAAUUUCGUAAAAGUGAACACUGGUGGAUGU	scaffold10x_309_pilon:182875..182955:+
155	fhe-Novel-78-5p	AUUUAUCGGAGUUCAAUAAAUG	AAAGUGAACACUGGUGGAUGU	AUUUAUCGGAGUUCAAUAAAUGGAAUGAGUUUCGAAACGGUGCCGAGACCAAUUUCGUAAAAGUGAACACUGGUGGAUGU	scaffold10x_309_pilon:182875..182955:+
156	fhe-Novel-79-3p	CAUCGUGGGAUUAGCUUAAU	UACACAGUGACUGUAGUAAU	UACACAGUGACUGUAGUAAUCAUCGUGGGAUUAGCUUAAU	scaffold10x_330_pilon:3356854..3356894:+
157	fhe-Novel-8-3p	UGCAUUUGCUACCUGAUGACUU	GUCACUAGACGGCCUGAUGUGUU	GUCACUAGACGGCCUGAUGUGUUACGCUUUUUUCAUUGAACGUUUGCAUUUGCUACCUGAUGACUU	scaffold10x_279_pilon:208414..208480:+
158	fhe-Novel-80-5p	UUCUAUAUAUCGUGGUACCG	UACCGAUACGAGAAAUACACG	UUCUAUAUAUCGUGGUACCGUAACAGUACCGAUACGAGAAAUACACG	scaffold10x_338_pilon:2975210..2975257:+
159	fhe-Novel-81-3p	UAGAACUGGUGGGCACUUUCC	GUUCUACCAUCGUAAUAGGU	GUUCUACCAUCGUAAUAGGUGUUUGACUCCCGAACAAGAGUCACACAUAUUAGAACUGGUGGGCACUUUCC	scaffold10x_417_pilon:235854..235925:+
160	fhe-Novel-82-3p	UAAUCGGAACGUCGACGGACU	UCAGUCGAUGUUUCGGUUACC	UCAGUCGAUGUUUCGGUUACCGGUCUUGAGAAGAGUUUUCCGCGGUAAUCGGAACGUCGACGGACU	scaffold10x_419_pilon:49826..49892:+
161	fhe-Novel-82-5p	UCAGUCGAUGUUUCGGUUACC	UAAUCGGAACGUCGACGGACU	UCAGUCGAUGUUUCGGUUACCGGUCUUGAGAAGAGUUUUCCGCGGUAAUCGGAACGUCGACGGACU	scaffold10x_419_pilon:49826..49892:+
162	fhe-Novel-83-3p	UUAGACCUUUUUGUAGCAACU	UUGACUACGUUUUUAGGAUC	UUAGACCUUUUUGUAGCAACUUUAGUUCUACAGACGUCAACAUUCUGUCUGCUAAGUCGUUGACUACGUUUUUAGGAUC	scaffold10x_1019_pilon:59165..59244:-
163	fhe-Novel-84-5p	UCAAGAAGACGGAGUAGCAAUG	UUCGCCGAUGUUUUCAUGGC	UCAAGAAGACGGAGUAGCAAUGGGGUCACCCUUGGGACCACUAUUCGCCGAUGUUUUCAUGGC	scaffold10x_451_pilon:1251587..1251650:+
164	fhe-Novel-85-3p	AUUAGAACUGGUGGGCACUU	GUUCUACCAUCGUAAUAUGCA	GUUCUACCAUCGUAAUAUGCAUUUGACUCCCGAACAUGAGUCACACAUAUUAGAACUGGUGGGCACUU	scaffold10x_457_pilon:1647829..1647899:+
165	fhe-Novel-85-5p	GUUCUACCAUCGUAAUAUGCA	AUUAGAACUGGUGGGCACUUUU	GUUCUACCAUCGUAAUAUGCAUUUGACUCCCGAACAUGAGUCACACAUAUUAGAACUGGUGGGCACUUUU	scaffold10x_457_pilon:1647829..1647899:+
166	fhe-Novel-86-5p	AUCCCAAGCUCAGAGUACUG	CAGGUAACUCGCCUUGAGGAU	AUCCCAAGCUCAGAGUACUGCCAGUCGCGCAGGUAACUCGCCUUGAGGAU	scaffold10x_486_pilon:115551..115601:-
167	fhe-Novel-87-3p	UUUUUCCGGCUGCUAAAAUCU	CAGCUACUGGAAGCAAGGUGUCU	CAGCUACUGGAAGCAAGGUGUCUACCACCUUUCUCAUGAAUAGGUGCAGUGGCACCUUUUUCCGGCUGCUAAAAUCU	scaffold10x_493_pilon:1240906..1240983:+
168	fhe-Novel-88-3p	UAACCAAAACGUUGGUGACU	CCGCCAACGUUUUGCUUACU	CCGCCAACGUUUUGCUUACUGUGAGUAACCUUUCUCUUGCUUUAAGAAAGGUUAUCCACGGUAACCAAAACGUUGGUGACU	scaffold10x_637_pilon:4211375..4211456:-
169	fhe-Novel-89-5p	AGGAUCCGGGCGAAGACAUCC	AACCCUGCCUUCAAAUACCU	AGGAUCCGGGCGAAGACAUCCACCAGGGAGGACCUGGUGGAUAACCCUGCCUUCAAAUACCU	scaffold10x_663_pilon:946189..946251:+
170	fhe-Novel-9-3p	CACAUGGGGCAAAAUUGGGACA	CCCCAAUGUUGCCCCAUGAGGC	CCCCAAUGUUGCCCCAUGAGGCAACCCCCAAGCGAUGGGGCUAACCCCAACCUUGGGGCAGCCACAUGGGGCAAAAUUGGGACA	scaffold10x_119_pilon:2387929..2388013:-
171	fhe-Novel-90-5p-1	GAAUGACGGAUUUAUCGGAGU	CUGGUGGAUGUGGGAGAAAC	GAAUGACGGAUUUAUCGGAGUUCAAUAAACGGAAUGAGUUUCAAAAGAGGGGGACAUGAGGCCAUUUUCGUGAAAGUGAACACUGGUGGAUGUGGGAGAAAC	scaffold10x_748_pilon:1298371..1298470:-
172	fhe-Novel-90-5p-2	GAAUGACGGAUUUAUCGGAGU	ACACUGGUGGAUGUGGGAGA	GAAUGACGGAUUUAUCGGAGUUCAAUAAACGGAAUGAGUUUCAAAAGAGGGGGACAUGAGGCCAUUUUCGUGAAAGUGAACACUGGUGGAUGUGGGAGA	scaffold10x_748_pilon:1298371..1298470:-
173	fhe-Novel-91-5p-1	UACGCGCUCCUUAAGAUGCUGAU	AUCAGUAUCGAGUCAUUGCG	UACGCGCUCCUUAAGAUGCUGAUAGUCGGUUGUAAUUGGCAAUGUGAAACAAUCAGUAUCGAGUCAUUGCG	scaffold10x_781_pilon:167514..167585:+
174	fhe-Novel-91-5p-2	UACGCGCUCCUUAAGAUGCUGAU	AUCAGUAUCGAGUCAUUGCG	UACGCGCUCCUUAAGAUGCUGAUAGUCGGUUGUAAUUGGCAAUGUGAAACAAUCAGUAUCGAGUCAUUGCG	scaffold10x_781_pilon:167514..167585:+
175	fhe-Novel-92-5p	UCCUCCACACAUCGUUGACG	AGAUGUGUUGGAAUUAGAAG	UCCUCCACACAUCGUUGACGAAGCGUCAGAUGUGUUGGAAUUAGAAG	scaffold10x_80_pilon:1987723..1987770:+
176	fhe-Novel-93-5p	GAUGGACAAACUAUGCAGACG	UACUGCAAAGCUGUCCAGCUG	GAUGGACAAACUAUGCAGACGAGGUUGUGGGCAAACGGAAACUUUGCCCCAUAUACUGCAAAGCUGUCCAGCUG	scaffold10x_1091_pilon:4216..4290:-
177	fhe-Novel-94-3p	GUUGUUCGACUGACGAUCGUUC	AUGGUUGUAAGUCGAACAACU	AUGGUUGUAAGUCGAACAACUAACGGUUGAGAGCCAGCCCCGGUGGUUAGUUGUUCGACUGACGAUCGUUC	scaffold10x_80_pilon:4000073..4000144:+
178	fhe-Novel-94-5p	AUGGUUGUAAGUCGAACAACU	UUGUUCGACUGACGAUCGUUC	AUGGUUGUAAGUCGAACAACUAACGGUUGAGAGCCAGCCCCGGUGGUUAGUUGUUCGACUGACGAUCGUUC	scaffold10x_80_pilon:4000073..4000144:+
179	fhe-Novel-95-5p	UUUAUGUCCAUGGUGUAGUCU	AUCAUCCACAUAACCUUUAUA	UUUAUGUCCAUGGUGUAGUCUGCCACACACAUUAUAUCAUCCACAUAACCUUUAUA	scaffold10x_828_pilon:118156..118212:+
180	fhe-Novel-96-5p	AUGGCGAAUGUGAGAACCAUG	GUUCUCCCGGAUUUGCCGACA	AUGGCGAAUGUGAGAACCAUGCUUCGUGCAUUCAGGCAGGUUCUCCCGGAUUUGCCGACA	scaffold10x_83_pilon:3513853..3513913:-
181	fhe-Novel-97-3p	GACGAUGAUGACUGACACACUGAAU	UCAGCGUGCAACAUGGUGAUAAA	UCAGCGUGCAACAUGGUGAUAAAGGCAGUGGUCAGUGGGGCUUGCCUCACUGUUUACCACUGUACGACGAUGAUGACUGACACACUGAAU	scaffold10x_873_pilon:171347..171437:+
182	fhe-Novel-98-3p	UUGGAAAAGUAGGUUGUGCCU	GUAAACGACCUACUAUGCCGACA	GUAAACGACCUACUAUGCCGACAACAACGUGUUUUUUUUGGAAAAGUAGGUUGUGCCU	scaffold10x_95_pilon:1446500..1446558:-
183	fhe-Novel-99-5p	UUAGUGCAUUGUUGAUAGACC	ACACCAUUGCACAAGCGGAGA	UUAGUGCAUUGUUGAUAGACCAUUAGUGUCAGUAUCAACACCAUUGCACAAGCGGAGA	scaffold10x_1181_pilon:1193227..1193285:+
184	fhe-pubNovel-1-3p	UGUGCGUAGUUUCAGUGAUUAGC	GUCACUGGGCUACGAACACGC	GUCACUGGGCUACGAACACGCUUUGGACAAUUGUGGUGGUGCAAUGCACUUGCUACCGCGUGUGCGUAGUUUCAGUGAUUAGC	scaffold10x_606_pilon:234502..234582:+
185	fhe-pubNovel-1-5p	UAGUCACUGGGCUACGAACACG	UGUGCGUAGUUUCAGUGAUUAGC	UAGUCACUGGGCUACGAACACGCUUUGGACAAUUGUGGUGGUGCAAUGCACUUGCUACCGCGUGUGCGUAGUUUCAGUGAUUAGC	scaffold10x_606_pilon:234501..234585:+
186	fhe-pubNovel-2-5p	AGUGGUGAUGGUCGAGUGGUUUAGA	GAAACCCCACCAUCACCGGCAAC	AGUGGUGAUGGUCGAGUGGUUUAGAGCGUUUGAUUACCAAUUCGGAGGUCCGAGGUUCGAAACCCCACCAUCACCGGCAAC	scaffold10x_118_pilon:855592..855672:+
187	fhe-pubNovel-3-5p	UCAGCACCGGCCGAAACGACA	UCAUUUCGGCUGGUGAUGAAA	UCAGCACCGGCCGAAACGACACCUGUGCACUGAUGGUGUCAUUUCGGCUGGUGAUGAAA	scaffold10x_862_pilon:122244..122302:+
188	fhe-pubNovel-4-3p	AGACACUCAGAGGACGAUCAGU	UGACCGUCACCUGAGUGUCCCU	UGACCGUCACCUGAGUGUCCCUUUGACCGUACCAGUGAGUGACCCCCCAAUGAAACAAGAAAAGAGACACUCAGAGGACGAUCAGU	scaffold10x_436_pilon:2042042..2042127:+
189	fhe-pubNovel-5-5p	UUGUGCGUCGUUUCAGUGACCGAA	AGGCCACUGAUCUGCGUACCCGGG	AGGCCACUGAUCUGCGUACCCGGGCUGUGUUUACUCCGGCGGGGGUAAAUCGUCGGUUUCAGUUACCAGCCUCCGACGCUGUCCCCCUACCGGUUGCCUUGUGCGUCGUUUCAGUGACCGAA	scaffold10x_11_pilon:143495..143616:+
190	fhe-pubNovel-6-5p	AGGCUGUGUGUAGAGCAAGUUG	GAUUGCACUACUCAUAGCCUUC	AGGCUGUGUGUAGAGCAAGUUGGGGCGAUCCGUUUGUACUCGGAUCUUGAUACUCAUGAUCCCAGAUUGCACUACUCAUAGCCUUC	scaffold10x_1087_pilon:363112..363197:-
191	fhe-pubnovelmir-23-3p	AUUUCGGCUGGUGAUGAAACA	UUCAGCACCGGCCGAAACGA	UUCAGCACCGGCCGAAACGACACCUGUGCACUGAUGGUGUCAUUUCGGCUGGUGAUGAAACA	scaffold10x_862_pilon:122242..122304:+
