# Supplementary material for: Both host and parasite non-coding RNAs co-ordinate the regulation of macrophage gene expression to reduce pro-inflammatory immune responses and promote tissue repair pathways during infection with fasciola hepatica
Source: RNA Biol. 2024 Sep 30;21(1):62–77. doi: 10.1080/15476286.2024.2408706 (PMC11445894; doi:10.1080/15476286.2024.2408706)
Supplement: Sais et al_Supplementary Table 4.xlsx [file KRNB_A_2408706_SM6367.xlsx]

## Sheet: Supplementary Table 4
Sais et al. Nc-RNAs of host macrophages during helminth infection
Supplementary Table 4: Sequencing reads of the peritoneal macrophages that unaligned to the mouse miRNAs, and aligned to known F. hepatica miRNAs
miRNA/count	D0_rpt1	D0_rpt2	D0_rpt3	D0_rpt4	D0_rpt5	6hr_rpt1	6hr_rpt2	6hr_rpt3	6hr_rpt4	6hr_rpt5	18hr_rpt1	18hr_rpt2	18hr_rpt3	18hr_rpt5	D5_rpt1	D5_rpt2	D5_rpt3	D5_rpt4	D5_rpt5
fhe-bantam-3p	0	0	0	0	0	0	0	1	0	0	0	0	1	0	0	0	0	0	0
fhe-let-7a-5p	0	0	0	0	0	0	0	0	0	0	0	0	0	0	0	0	0	0	0
fhe-let-7b-5p	0	0	0	0	0	0	0	0	0	0	0	0	0	0	0	0	0	0	0
fhe-let-7c-5p	0	0	0	0	0	0	0	0	0	0	0	0	0	0	0	0	0	0	0
fhe-miR-1a-3p	0	0	0	0	0	0	0	0	0	0	0	0	0	0	0	0	0	0	0
fhe-miR-1b-3p	0	0	0	0	0	0	0	0	0	0	0	0	0	0	0	0	0	0	0
fhe-miR-2a-3p	0	0	0	0	0	0	0	0	0	0	0	0	0	0	0	0	0	0	0
fhe-miR-2b-1-3p	0	0	0	0	0	0	0	0	0	0	0	0	0	0	0	0	0	0	0
fhe-miR-2b-2-3p	0	0	0	0	0	0	0	0	0	0	0	0	0	0	0	0	0	0	0
the-mir-2c-3p	0	0	0	0	0	0	0	0	0	0	0	0	0	0	0	0	0	0	0
fhe-miR-2d-3p	0	0	0	0	0	0	0	0	0	0	0	0	0	0	0	0	0	0	0
fhe-miR-2e-5p	0	0	0	0	0	0	0	0	0	0	0	0	2	0	0	0	0	0	0
fhe-miR-2e-3p	0	0	0	0	0	0	0	0	0	0	0	0	0	0	0	0	0	0	0
fhe-miR-2f-3p	0	0	0	0	0	0	0	0	0	0	0	0	0	0	0	0	0	0	0
fhe-miR-7a-5p	0	0	0	0	0	0	0	0	0	0	0	0	1	0	0	0	0	0	0
fhe-miR-7b-5p	0	0	0	0	0	0	0	0	0	0	0	0	0	0	0	0	0	0	0
fhe-miR-8-3p	0	0	0	0	0	0	0	0	0	0	0	0	0	0	0	0	0	0	0
fhe-miR-9-5p	0	0	0	0	0	0	0	0	0	0	1	0	0	1	0	0	0	0	0
fhe-miR-10-5p	0	0	0	0	0	0	0	0	0	0	0	0	0	0	0	0	0	0	0
fhe-miR-12-5p	0	0	0	0	0	0	0	0	0	0	2	0	0	0	0	0	0	0	0
fhe-miR-31-5p	0	0	0	0	0	0	0	0	0	0	0	0	0	0	0	0	0	0	0
fhe-miR-36a-3p	0	0	0	0	0	0	0	0	0	0	0	0	0	0	0	0	0	0	0
fhe-miR-36b-3p	0	0	0	0	0	0	0	0	0	0	0	0	0	0	0	0	0	0	0
fhe-miR-61-5p	0	0	0	0	0	0	0	0	0	0	0	0	0	0	0	0	0	0	0
fhe-miR-61-3p	0	0	0	0	0	0	0	0	0	0	0	0	3	0	0	0	0	0	0
fhe-miR-71a-5p	0	0	0	0	0	0	1	0	1	3	0	2	5	1	0	0	1	0	0
fhe-miR-71b-5p	0	0	0	0	0	0	0	1	0	0	0	0	2	1	0	0	0	0	0
fhe-miR-71c-5p	0	0	0	0	0	0	0	0	0	0	2	0	1	2	0	0	0	0	0
fhe-miR-87-3p	0	0	0	0	0	0	0	0	0	0	0	0	1	0	0	0	0	0	0
fhe-miR-96-5p	0	0	0	0	0	0	0	0	0	0	0	5	0	0	0	0	0	0	0
fhe-miR-124-3p	0	0	0	0	0	0	0	0	0	0	0	0	0	0	0	0	0	0	0
fhe-miR-125a-5p	0	0	0	0	0	0	0	0	0	0	7	5	5	3	0	0	0	0	0
fhe-miR-125b-5p	0	0	0	0	0	0	0	1	0	0	1	6	2	1	0	0	0	0	0
fhe-miR-133-3p	0	0	0	0	0	0	0	0	0	0	0	0	0	0	0	0	0	0	0
fhe-miR-184-1-5p	0	0	0	0	0	0	0	0	0	0	0	0	0	0	0	0	0	0	0
fhe-miR-184-2-5p	0	0	0	0	0	0	0	0	0	0	0	0	0	0	0	0	0	0	0
fhe-miR-190a-5p	0	0	0	0	0	0	0	0	0	0	0	0	0	0	0	0	0	0	0
fhe-miR-190b-5p	0	0	0	0	0	0	0	0	0	0	0	0	0	0	0	0	0	0	0
fhe-miR-219-5p	0	0	0	0	0	0	2	0	0	0	1	0	0	0	0	0	0	0	0
fhe-miR-277a-3p	0	0	0	0	0	0	0	0	0	0	1	0	0	0	0	1	0	0	0
fhe-miR-277b-3p	0	0	0	0	0	0	0	0	2	0	7	1	1	0	0	0	0	0	0
fhe-miR-278-3p	0	0	0	0	0	0	0	0	0	0	0	0	0	0	0	0	0	0	0
fhe-miR-281-3p	0	0	0	0	0	0	0	0	0	0	0	4	0	1	0	0	0	0	0
fhe-miR-307-3p	0	0	0	0	0	0	0	0	0	0	0	0	0	0	0	0	0	0	0
fhe-miR-493-5p	0	0	0	0	0	0	0	0	0	0	0	0	0	0	0	0	0	0	0
fhe-miR-745a-3p	0	0	0	0	0	0	0	0	0	0	0	0	0	0	0	0	0	0	0
fhe-miR-745b-3p	0	0	0	0	0	0	0	0	0	0	0	0	0	0	0	0	0	0	0
fhe-miR-750-3p	0	0	0	0	0	0	0	0	0	0	0	0	0	0	0	0	0	0	0
fhe-miR-1175-3p	0	0	0	0	0	0	0	0	0	0	0	0	0	0	0	0	0	0	0
fhe-miR-1989-5p	0	0	0	0	0	0	0	0	0	0	0	0	0	0	0	0	0	0	0
fhe-miR-1992-3p	0	0	0	0	0	0	0	0	0	0	0	0	0	0	0	0	0	0	0
fhe-miR-2162-3p	0	0	0	0	0	0	0	0	0	0	0	0	3	2	0	0	0	0	0
fhe-miR-2335-3p	0	0	0	0	0	0	0	0	0	0	0	0	0	0	0	0	0	0	0
fhe-miR-3479a-3p	0	0	0	0	0	0	0	0	0	0	1	0	3	1	0	0	0	0	0
fhe-miR-3479b-5p	0	0	0	0	0	0	0	0	0	0	0	0	0	1	0	0	0	0	0
fhe-miR-6613-3p	0	0	0	0	0	0	0	0	0	0	0	0	0	0	0	0	0	0	0
fhe-miR-8437-5p	0	0	0	0	0	0	0	0	0	0	0	0	0	0	0	0	0	0	0
fhe-miR-8457-3p	0	0	0	0	0	0	0	0	0	0	0	0	0	0	0	0	0	0	0
fhe-miR-9389-5p	0	0	0	0	0	0	0	0	0	0	0	0	0	0	0	0	0	0	0
fhe-miR-11584-3p	0	0	0	0	0	0	0	0	0	0	0	0	0	0	0	0	0	0	0
fhe-miR-11585-3p	0	0	0	0	0	0	0	0	0	0	0	0	0	0	0	0	0	0	0
fhe-miR-11586-3p	0	0	0	0	0	0	0	0	0	0	0	0	0	0	0	0	0	0	0
fhe-miR-11587-3p	0	0	0	0	0	0	0	0	0	0	0	0	0	0	0	0	0	0	0
fhe-pTbNovel-1-5p	0	0	0	0	0	0	0	0	0	0	0	0	0	0	0	0	0	0	0
fhe-pTbNovel-2-5p	0	0	0	0	0	0	0	0	0	0	0	0	0	0	0	0	0	0	0
fhe-pTbNovel-3-5p	0	0	0	0	0	0	0	0	0	0	0	0	0	0	0	0	0	0	0
fhe-pTbNovel-4-3p	0	0	0	0	0	0	0	0	0	0	0	0	0	0	0	0	0	0	0
fhe-pTbNovel-5-5p	0	0	0	0	0	0	0	0	0	0	0	0	0	0	0	0	0	0	0
fhe-pTbNovel-1-3p	0	0	0	0	0	0	0	0	0	0	0	0	0	0	0	0	0	0	0
fhe-miR-745a-5p	0	0	0	0	0	0	0	0	0	0	0	0	0	0	0	0	0	0	0
fhe-miR-8457-5p	0	0	0	0	0	0	0	0	0	0	0	0	0	0	0	0	0	0	0
fhe-miR-307-5p	0	0	0	0	0	0	0	0	0	0	0	0	0	0	0	0	0	0	0
fhe-pTbNovel-6-5p	0	0	0	0	0	0	0	0	0	0	0	0	0	0	0	0	0	0	0
fhe-miR-281-5p	0	0	0	0	0	0	0	0	0	0	0	0	0	1	0	0	0	0	0
fhe-miR-11585-5p	0	0	0	0	0	0	0	0	0	0	0	0	0	0	0	0	0	0	0
fhe-Novel-1-3p	0	0	0	0	0	0	0	0	0	0	0	0	0	0	0	0	0	0	0
fhe-Novel-2-3p	0	0	0	0	0	0	0	0	0	0	0	0	0	0	0	0	0	0	0
fhe-Novel-3-5p	0	0	0	0	0	0	0	0	0	0	0	0	0	0	0	0	0	0	0
fhe-Novel-4-5p	0	0	0	0	0	0	0	0	0	0	0	0	0	0	0	0	0	0	0
fhe-Novel-7-3p	0	0	0	0	0	0	0	0	0	0	0	0	0	0	0	0	0	0	0
fhe-Novel-8-3p	0	0	0	0	0	0	0	0	0	0	0	0	0	0	0	0	0	0	0
fhe-Novel-9-3p	0	0	0	0	0	0	0	0	0	0	0	0	0	0	0	0	0	0	0
fhe-Novel-10-3p	0	0	0	0	0	0	0	0	0	0	0	0	0	0	0	0	0	0	0
fhe-Novel-11-5p	14	30	25	14	34	13	18	32	27	22	5	24	12	13	11	5	24	17	30
fhe-Novel-12-5p	0	0	0	0	0	0	0	0	0	0	0	0	0	0	0	0	0	0	0
fhe-Novel-13-5p	0	0	0	0	0	0	0	0	0	0	0	0	0	0	0	0	0	0	0
fhe-Novel-14-3p	0	0	0	0	0	0	0	0	0	0	0	0	0	1	0	0	0	0	0
fhe-Novel-15-3p	0	0	0	0	0	0	0	0	0	0	0	0	0	0	0	0	0	0	0
fhe-Novel-16-1-3p	0	0	0	0	0	0	0	0	0	0	0	0	0	0	0	0	0	0	0
fhe-Novel-16-2-3p	0	0	0	0	0	0	0	0	0	0	0	0	0	0	0	0	0	0	0
fhe-Novel-17-5p	0	0	0	0	0	0	0	0	0	0	0	0	0	0	0	0	0	0	0
fhe-Novel-18-5p	0	0	0	0	0	0	0	0	0	0	0	0	0	0	0	0	0	0	0
fhe-Novel-19-1-5p	0	0	0	0	0	0	0	0	0	0	0	0	0	0	0	0	0	0	0
fhe-Novel-19-2-5p	0	0	0	0	0	0	0	0	0	0	0	0	0	0	0	0	0	0	0
fhe-Novel-20-5p	0	0	0	0	0	0	0	0	0	0	0	0	0	0	0	0	0	0	0
fhe-Novel-21-3p	0	0	0	0	0	0	0	0	0	0	0	0	0	0	0	0	0	0	0
fhe-Novel-22-1-3p	0	0	0	0	0	0	0	0	0	0	0	0	0	0	0	0	0	0	0
fhe-Novel-22-2-3p	0	0	0	0	0	0	0	0	0	0	0	0	0	0	0	0	0	0	0
fhe-Novel-23-3p	0	0	0	0	0	0	0	0	0	0	0	0	0	0	0	0	0	0	0
fhe-Novel-24-3p	0	0	0	0	0	0	0	0	0	0	0	0	0	0	0	0	0	0	0
fhe-Novel-25-5p	0	0	0	0	0	0	0	0	0	0	0	0	0	0	0	0	0	0	0
fhe-Novel-26-5p	0	0	0	0	0	0	0	0	0	0	0	0	0	0	0	0	0	0	0
fhe-Novel-27-3p	0	0	0	0	0	0	0	0	0	0	0	0	0	0	0	0	0	0	0
fhe-Novel-28-5p	0	0	0	0	0	0	0	0	0	0	0	0	0	0	0	0	0	0	0
fhe-Novel-29-5p	0	0	0	0	0	0	0	0	0	0	0	0	0	0	0	0	0	0	0
fhe-Novel-30-3p	0	0	0	0	0	0	0	0	0	0	0	0	0	0	0	0	0	0	0
fhe-Novel-31-5p	0	0	0	0	0	0	0	0	0	0	0	0	0	0	0	0	0	0	0
fhe-Novel-32-3p	0	0	0	0	0	0	0	0	0	0	0	0	0	0	0	0	0	0	0
fhe-Novel-33-5p	0	0	0	0	0	0	0	0	0	0	0	0	0	0	0	0	0	0	0
fhe-Novel-34-5p	0	0	0	0	0	0	0	0	0	0	0	0	0	0	0	0	0	0	0
fhe-Novel-35-3p	0	0	0	0	0	0	0	0	0	0	0	0	0	0	0	0	0	1	0
fhe-Novel-36-5p	0	0	0	0	0	0	0	0	0	0	0	0	0	0	0	0	0	0	0
fhe-Novel-37-3p	0	0	0	0	0	0	0	0	0	0	0	0	0	0	0	0	0	0	0
fhe-Novel-38-3p	0	0	0	0	0	0	0	0	0	0	0	0	0	0	0	0	0	0	0
fhe-Novel-39-5p	0	0	0	0	0	0	0	0	0	0	0	0	0	0	0	0	0	0	0
fhe-Novel-40-3p	0	0	0	0	0	0	0	0	0	0	0	0	0	0	0	0	0	0	0
fhe-Novel-41-1-3p	0	0	0	0	0	0	0	0	0	0	0	0	0	0	0	0	0	0	0
fhe-Novel-41-2-3p	0	0	0	0	0	0	0	0	0	0	0	0	0	0	0	0	0	0	0
fhe-Novel-42-5p	0	0	0	0	0	0	0	0	0	0	0	0	0	0	0	0	0	0	0
fhe-Novel-43-5p	0	0	0	0	0	0	0	0	0	0	0	0	0	0	0	0	0	0	0
fhe-Novel-44-1-3p	0	0	0	0	0	0	0	0	0	0	0	0	0	0	0	0	0	0	0
fhe-Novel-44-2-3p	0	0	0	0	0	0	0	0	0	0	0	0	0	0	0	0	0	0	0
fhe-Novel-45-3p	0	0	0	0	0	0	0	0	0	0	0	0	0	0	0	0	0	0	0
fhe-Novel-46-3p	0	0	0	0	0	0	0	0	0	0	0	0	0	0	0	0	0	0	0
fhe-Novel-47-5p	0	0	0	0	0	0	0	0	0	0	0	0	0	0	0	0	0	0	0
fhe-Novel-48-5p	0	0	0	0	0	0	0	0	0	0	0	0	0	0	0	0	0	0	0
fhe-Novel-49-3p	0	0	0	0	0	0	0	0	0	0	0	0	0	0	0	0	0	0	0
fhe-Novel-50-3p	0	0	0	0	0	0	0	0	0	0	0	0	0	0	0	0	0	0	0
fhe-Novel-51-5p	0	0	0	0	0	0	0	0	0	0	0	0	0	0	0	0	0	0	0
fhe-Novel-52-5p	0	0	0	0	0	0	0	0	0	0	0	0	0	0	0	0	0	0	0
fhe-Novel-53-3p	0	0	0	0	0	0	0	0	0	0	0	0	0	0	0	0	0	0	0
fhe-Novel-54-3p	0	0	0	0	0	0	0	0	0	0	0	0	0	0	0	0	0	0	0
fhe-Novel-55-5p	0	0	0	0	0	0	0	0	0	0	0	0	0	0	0	0	0	0	0
fhe-novel-56-3p	0	0	0	0	0	0	0	0	0	0	0	0	0	0	0	0	0	0	0
fhe-novel-57-5p	0	0	0	0	0	0	0	0	0	0	0	0	0	0	0	0	0	0	0
fhe-Novel-58-5p	0	0	0	0	0	0	0	0	0	0	0	0	0	0	0	0	0	0	0
fhe-Novel-59-5p	0	0	0	0	0	0	0	0	0	0	0	0	0	0	0	0	0	0	0
fhe-Novel-60-3p	0	0	0	0	0	0	0	0	0	0	0	0	0	0	0	0	0	0	0
fhe-novel-61-3p	0	0	0	0	0	0	0	0	0	0	0	0	0	0	0	0	0	0	0
fhe-novel-62-3p	0	0	0	0	0	0	0	0	0	0	0	0	0	0	0	0	0	0	0
fhe-Novel-63-3p	0	0	0	0	0	0	0	0	0	0	0	0	0	0	0	0	0	0	0
fhe-Novel-64-5p	0	0	0	0	0	0	0	0	0	0	0	2	0	0	0	0	0	0	0
fhe-Novel-65-3p	0	0	0	0	0	0	0	0	0	0	0	0	0	0	0	0	0	0	0
fhe-Novel-66-3p	0	0	0	0	0	0	0	0	0	0	0	0	0	0	0	0	0	0	0
fhe-Novel-67-3p	0	0	0	0	0	0	0	0	0	0	0	0	0	0	0	0	0	0	0
fhe-Novel-68-5p	0	0	0	0	0	0	0	0	0	0	0	0	0	0	0	0	0	0	0
fhe-Novel-69-3p	0	0	0	0	0	0	0	0	0	0	0	0	0	0	0	0	0	0	0
fhe-Novel-70-5p	0	0	0	0	0	0	0	0	0	0	0	0	0	0	0	0	0	0	0
fhe-Novel-71-5p	0	0	0	0	0	0	0	0	0	0	0	0	0	0	0	0	0	0	0
fhe-Novel-72-3p	0	0	0	0	0	0	0	0	0	0	0	0	0	0	0	0	0	0	0
fhe-Novel-72-5p	0	0	0	0	0	0	0	0	0	0	0	0	0	0	0	0	0	0	0
fhe-Novel-73-5p	0	0	0	0	0	0	0	0	0	0	0	0	0	0	0	0	0	0	0
fhe-Novel-74-3p	0	0	0	0	0	0	0	0	0	0	0	0	0	0	0	0	0	0	0
fhe-Novel-75-3p	0	0	0	0	0	0	0	0	0	0	0	0	0	0	0	0	0	0	0
fhe-Novel-76-5p	0	0	0	0	0	0	0	0	0	0	0	0	0	0	0	0	0	0	0
fhe-Novel-77-5p	0	0	0	0	0	0	0	0	0	0	0	0	0	0	0	0	0	0	0
fhe-Novel-78-3p	0	0	0	0	0	0	0	1	0	0	0	0	0	0	0	0	0	0	0
fhe-Novel-78-5p	0	0	0	0	0	0	0	0	0	0	1	0	0	0	0	0	0	0	0
fhe-Novel-79-3p	0	0	0	0	0	0	0	0	0	0	0	0	0	0	0	0	0	0	0
fhe-Novel-80-5p	0	0	0	0	0	0	0	0	0	0	0	0	0	0	0	0	0	0	0
fhe-Novel-81-3p	0	0	0	0	0	0	0	0	0	0	0	0	0	0	0	0	0	0	0
fhe-Novel-82-3p	0	0	0	0	0	0	0	0	0	0	0	0	0	0	0	0	0	0	0
fhe-Novel-82-5p	0	0	0	0	0	0	0	0	0	0	0	0	0	0	0	0	0	0	0
fhe-Novel-83-3p	0	0	0	0	0	0	0	0	0	0	0	0	0	0	0	0	0	0	0
fhe-Novel-84-5p	0	0	0	0	0	0	0	0	0	0	0	0	0	0	0	0	0	0	0
fhe-Novel-85-3p	0	0	0	0	0	0	0	0	0	0	0	0	0	0	0	0	0	0	0
fhe-Novel-85-5p	0	0	0	0	0	0	0	0	0	0	0	0	0	0	0	0	0	0	0
fhe-Novel-86-5p	0	0	0	0	0	0	0	0	0	0	0	0	0	0	0	0	0	0	0
fhe-Novel-87-3p	0	0	0	0	0	0	0	0	0	0	0	0	0	0	0	0	0	0	0
fhe-Novel-88-3p	0	0	0	0	0	0	0	0	0	0	0	0	0	0	0	0	0	0	0
fhe-Novel-89-5p	0	0	0	0	0	0	0	0	0	0	0	0	0	0	0	0	0	0	0
fhe-Novel-90-5p-1	0	0	0	0	0	0	0	0	0	0	0	0	0	0	0	0	0	0	0
fhe-Novel-90-5p-2	0	0	0	0	0	0	0	0	0	0	0	0	0	0	0	0	0	0	0
fhe-Novel-91-5p-1	0	0	0	0	0	0	0	0	0	0	0	0	0	0	0	0	0	0	0
fhe-Novel-91-5p-2	0	0	0	0	0	0	0	0	0	0	0	0	0	0	0	0	0	0	0
fhe-Novel-92-5p	0	0	0	0	0	0	0	0	0	0	0	0	0	0	0	0	0	0	0
fhe-Novel-93-5p	0	0	0	0	0	0	0	0	0	0	0	0	0	0	0	0	0	0	0
fhe-Novel-94-3p	0	0	0	0	0	0	0	0	0	0	0	0	0	0	0	0	0	0	0
fhe-Novel-94-5p	0	0	0	0	0	0	0	0	0	0	0	0	0	0	0	0	0	0	0
fhe-Novel-95-5p	0	0	0	0	0	0	0	0	0	0	0	0	0	0	0	0	0	0	0
fhe-Novel-96-5p	0	0	0	0	0	0	0	0	0	0	0	0	0	0	0	0	0	0	0
fhe-Novel-97-3p	0	0	0	0	0	0	0	0	0	0	0	0	0	0	0	0	0	0	0
fhe-Novel-98-3p	0	0	0	0	0	0	0	0	0	0	0	0	0	0	0	0	0	0	0
fhe-Novel-99-5p	0	0	0	0	0	0	0	0	0	0	0	0	0	0	0	0	0	0	0
fhe-Novel-100-5p	0	0	0	0	0	0	0	0	0	0	1	0	0	0	0	0	0	0	0
fhe-Novel-101-3p	0	0	0	0	0	0	0	0	0	0	0	0	0	0	0	0	0	0	0
fhe-Novel-102-3p	0	0	0	0	0	0	0	0	0	0	0	0	0	0	0	0	0	0	0
fhe-pTbNovel-23-3p	0	0	0	0	0	0	0	0	0	0	0	0	0	0	0	0	0	0	0
fhe-miR-10-P3	0	0	0	0	0	0	0	0	0	0	0	0	0	0	0	0	0	0	0
fhe-Novel-103-5p	0	0	0	0	0	0	1	0	0	0	0	0	0	0	0	0	0	0	0
fhe-Novel-104-5p	0	0	0	0	0	0	0	0	0	0	0	0	0	0	0	0	0	0	0
